# Supplementary material for: EdgeScaping: Mapping the spatial distribution of pairwise gene expression intensities
Source: PLoS One. 2019 Aug 6;14(8):e0220279. doi: 10.1371/journal.pone.0220279 (PMC6684082; doi:10.1371/journal.pone.0220279)
Supplement: S1 Table — (TXT) [file pone.0220279.s001.txt]

Category	ID	Name	Source	p-value	q-value Bonferroni	q-value FDR B&H	q-value FDR B&Y	Hit Count in Query List	Hit Count in Genome	Hit in Query List
GO: Molecular Function	GO:0008092	cytoskeletal protein binding		7.68E-12	1.83E-08	1.83E-08	1.52E-07	188	886	ACTN1,FMNL2,ADD1,ADD2,ADORA2A,BIN1,ANK2,MYH7B,APC,EPB41L5,GAS7,SHROOM2,SPTBN4,MARK4,ATP1A1,KIF1A,PROM1,DST,WASF1,CALM1,CAMK2B,CAPN3,HIP1R,SPAG9,PRC1,KRIT1,ARHGEF2,MAGI1,CFL2,CLTC,CNN3,PICK1,AKAP5,MYRIP,CRMP1,CLIP3,ARHGEF10,SIPA1L1,PHACTR3,KATNAL2,KIF26A,AIF1L,DBN1,JAKMIP2,KLHL3,KIF19,RAB39B,DMD,DYNC1I1,DPYSL2,KLHL5,EGFR,EPB41,EPB41L2,MTSS1L,GPHN,NCALD,APC2,KATNAL1,ADGRV1,CORO2B,DLC1,FER,FGF13,BAI…
GO: Molecular Function	GO:0005085	guanyl-nucleotide exchange factor activity		1.73E-09	4.12E-06	1.53E-06	1.28E-05	79	306	ABR,AMPH,FGD2,MADD,SPTBN4,DOCK11,ARHGEF7,CALM1,KALRN,CAMK2A,CAMK2B,CAMK2G,ARHGEF25,ARHGEF1,ARHGEF2,RCBTB2,NGEF,ARHGEF6,NRG2,CSF2RA,ARHGEF10,RASGEF1C,ARHGEF4,DOCK4,GAPVD1,ELMO1,TIAM2,DOCK2,RASGRP1,EGFR,RASGRP2,ERBB2,ERBB4,DENND4A,FGF1,FGFR1,FGFR3,PSD2,FYN,DENND2A,RAPGEF6,GFRA2,GRIN2C,GRIN2D,KNDC1,JAK2,KIT,SHC3,KITLG,RASGEF1B,PSD,PTK2,IQSEC3,RASGRF1,RASGRF2,RET,RIC8B,SBF1,FNIP1,PREX2,ARHGEF40,FNBP1…
GO: Molecular Function	GO:0030695	GTPase regulator activity		1.93E-09	4.58E-06	1.53E-06	1.28E-05	80	312	RALGAPA1,ABR,AXIN2,TBC1D14,ARHGAP20,ARHGDIA,ARHGDIG,ARRB1,RGS20,ADGRB3,RGS11,RGS9,KALRN,KRIT1,ARHGEF1,DGKI,ARHGAP33,EVI5L,CHN1,CHN2,ARHGAP22,SLIT2,ARHGEF6,RGS6,SIPA1L1,GPSM1,USP6NL,DOCK4,ARHGAP32,GAPVD1,ARHGAP24,TBC1D5,GIT2,TIAM2,SGSM2,CPEB2,DOCK2,FAM13A,RASA4,TNK2,RGS17,TBC1D16,DLC1,AGAP2,AGAP3,IQGAP2,RUNDC3A,ADAP1,NCKAP1L,ARHGAP36,AGFG1,SMAP1,INPP5B,IPO5,STXBP5,GIT1,MYO9A,NF1,TBC1D25,OCRL,GPSM2…
GO: Molecular Function	GO:0005088	Ras guanyl-nucleotide exchange factor activity		9.55E-09	2.27E-05	5.67E-06	4.74E-05	63	232	ABR,FGD2,MADD,SPTBN4,DOCK11,ARHGEF7,CALM1,KALRN,CAMK2A,CAMK2B,CAMK2G,ARHGEF25,ARHGEF1,ARHGEF2,RCBTB2,NGEF,ARHGEF6,NRG2,CSF2RA,ARHGEF10,ARHGEF4,TIAM2,DOCK2,RASGRP1,EGFR,ERBB2,ERBB4,DENND4A,FGF1,FGFR1,FGFR3,FYN,DENND2A,GFRA2,GRIN2C,GRIN2D,KNDC1,JAK2,KIT,SHC3,KITLG,RASGEF1B,PTK2,RASGRF1,RASGRF2,RET,SBF1,PREX2,ARHGEF40,SPTAN1,SPTB,MCF2L2,ST5,RGL1,ARHGEF9,MCF2L,DNMBP,DOCK9,TEK,TIAM1,TRIO,VAV1,SPATA13
GO: Molecular Function	GO:0060589	nucleoside-triphosphatase regulator activity		2.01E-08	4.78E-05	9.56E-06	7.98E-05	83	344	RALGAPA1,ABR,AXIN2,TBC1D14,ARHGAP20,ARHGDIA,ARHGDIG,ARRB1,RGS20,ATP1B3,ADGRB3,RGS11,RGS9,KALRN,KRIT1,ARHGEF1,DGKI,ARHGAP33,EVI5L,CHN1,CHN2,ARHGAP22,SLIT2,ARHGEF6,BAG4,RGS6,SIPA1L1,GPSM1,USP6NL,DOCK4,ARHGAP32,GAPVD1,ARHGAP24,TBC1D5,GIT2,TIAM2,SGSM2,CPEB2,DOCK2,DNAJB6,FAM13A,RASA4,TNK2,RGS17,TBC1D16,DLC1,AGAP2,AGAP3,IQGAP2,RUNDC3A,ADAP1,NCKAP1L,ARHGAP36,AGFG1,SMAP1,INPP5B,IPO5,STXBP5,GIT1,MYO9A,NF1…
GO: Molecular Function	GO:0098772	molecular function regulator		3.39E-08	8.05E-05	1.34E-05	1.12E-04	258	1430	RALGAPA1,ABR,ELFN2,AXIN2,ADRB2,AGT,TBC1D14,TAOK1,ARHGAP20,AMPH,OGT,DPP10,FGD2,PI16,APAF1,KCNAB2,APC,APOC1,APOC2,PPP4R4,MADD,SPTBN4,ARHGDIA,ARHGDIG,ARRB1,RGS20,CCAR2,DYNLL1,ATP1B3,DOCK11,ADGRB3,RGS11,RGS9,CFLAR,ARHGEF7,C5,CALM1,KALRN,CAMK2A,CAMK2B,CAMK2G,CAPN3,CAST,ARHGEF25,KRIT1,CCNH,CCNT1,RGN,ARHGEF1,DGKI,ARHGEF2,KCNAB3,ARHGAP33,EVI5L,RCBTB2,SOCS6,CHN1,CHN2,ARHGAP22,SLIT2,NRXN3,PLAA,STOML1,NGEF,…
GO: Molecular Function	GO:0005509	calcium ion binding		7.22E-08	1.71E-04	2.45E-05	2.04E-04	143	708	ACTN1,ESYT2,SLC24A4,PCDH19,SPARCL1,PCDH10,LTBP4,SYT13,DOC2A,PITPNM2,CADPS,PCDHGB4,ATP2A2,ATP2B2,DST,CACNA1B,CALB1,CALB2,CABP7,CALM1,CAPN3,RGN,CDH2,CLGN,SLIT2,EPS15L1,CPNE6,MYL6B,CABP1,CPS1,VCAN,PITPNM3,DGKB,DGKG,SPOCK2,AIF1L,SPOCK3,EDIL3,RASGRP1,CELSR3,RASGRP2,NCALD,ADGRV1,MEX3B,HPCAL4,SYT3,EFCAB2,CAMKK2,ATP2C1,CGREF1,DLL3,SYT17,PCDH17,HPGDS,GPD2,PCLO,PLCD4,ADAMTS13,GSN,PADI2,MAN1B1,NKD1,SCIN,C2C…
GO: Molecular Function	GO:0005096	GTPase activator activity		9.08E-08	2.16E-04	2.70E-05	2.25E-04	70	283	RALGAPA1,ABR,AXIN2,TBC1D14,ARHGAP20,ARHGDIA,ARHGDIG,ARRB1,RGS20,ADGRB3,RGS11,RGS9,KALRN,ARHGEF1,ARHGAP33,EVI5L,CHN1,CHN2,ARHGAP22,ARHGEF6,RGS6,SIPA1L1,USP6NL,DOCK4,ARHGAP32,GAPVD1,ARHGAP24,TBC1D5,GIT2,TIAM2,SGSM2,DOCK2,FAM13A,RASA4,RGS17,TBC1D16,DLC1,AGAP2,AGAP3,IQGAP2,ADAP1,NCKAP1L,ARHGAP36,AGFG1,SMAP1,INPP5B,STXBP5,GIT1,MYO9A,NF1,TBC1D25,OCRL,PLXNB1,RAP1GDS1,RGS3,RGS4,RGS12,RIC8B,SGSM1,LRRK2,RA…
GO: Molecular Function	GO:0015631	tubulin binding		1.74E-07	4.14E-04	4.60E-05	3.84E-04	71	293	APC,MARK4,KIF1A,DST,PRC1,KRIT1,ARHGEF2,CNN3,CLIP3,KATNAL2,KIF26A,JAKMIP2,KIF19,DYNC1I1,DPYSL2,NCALD,APC2,KATNAL1,FGF13,TPPP3,BRSK1,FYN,TUBGCP4,PPARGC1A,STMN2,TPPP,GABARAPL2,AGBL5,KIF2A,KIF5A,KIFC3,STMN1,PACRG,MAP2,MAP4,MAP6,MAPT,MID1,BLOC1S2,NEFM,NEFH,NF1,OGG1,PDE4B,CCSER2,JAKMIP1,PPP5C,BCAS3,RAD51D,KIF7,MAP6D1,LRRK2,CLIP1,KIF27,KIF21A,KIF16B,SYBU,SIRT2,CCDC88A,CDK5RAP2,SNCA,KIF13A,CLASP2,MTCL1,A…
GO: Molecular Function	GO:0008017	microtubule binding		2.41E-07	5.72E-04	5.72E-05	4.77E-04	56	214	APC,MARK4,KIF1A,DST,PRC1,KRIT1,ARHGEF2,CNN3,CLIP3,KATNAL2,KIF26A,JAKMIP2,KIF19,DYNC1I1,DPYSL2,APC2,KATNAL1,FGF13,TUBGCP4,TPPP,GABARAPL2,KIF2A,KIF5A,KIFC3,MAP2,MAP4,MAP6,MAPT,MID1,NEFM,NEFH,NF1,OGG1,CCSER2,JAKMIP1,PPP5C,KIF7,MAP6D1,LRRK2,CLIP1,KIF27,KIF21A,KIF16B,SYBU,CCDC88A,CDK5RAP2,SNCA,KIF13A,CLASP2,MTCL1,CLASP1,TIAM1,NEIL2,CLIP2,REEP1,DPYSL5
GO: Molecular Function	GO:0017075	syntaxin-1 binding		1.20E-06	2.86E-03	2.60E-04	2.17E-03	12	20	SNPH,DAPK1,CPLX2,CPLX1,STXBP5,MYO5A,LRRK2,SYBU,SNAP25,STXBP1,SYP,SYT1
GO: Molecular Function	GO:0005089	Rho guanyl-nucleotide exchange factor activity		1.93E-06	4.59E-03	3.83E-04	3.20E-03	27	80	ABR,FGD2,DOCK11,ARHGEF7,KALRN,ARHGEF25,ARHGEF1,ARHGEF2,NGEF,ARHGEF6,ARHGEF10,ARHGEF4,TIAM2,DOCK2,RASGRF1,RASGRF2,PREX2,ARHGEF40,MCF2L2,ARHGEF9,MCF2L,DNMBP,DOCK9,TIAM1,TRIO,VAV1,SPATA13
GO: Molecular Function	GO:0032559	adenyl ribonucleotide binding		2.60E-06	6.18E-03	4.75E-04	3.97E-03	260	1518	ABCF1,SYN3,CLK4,ADCY5,ADCY6,ADCY8,AK2,HFM1,TAOK1,ABCD2,CARNS1,ALK,CDC42BPA,EP400,MAP4K3,MYH7B,APAF1,CDK10,CASK,CDK13,STK33,DNAH17,MARK4,ATP1A1,ATP1A3,ATP2A2,ATP2B2,RIPK1,KIF1A,TTLL9,HCN2,BCS1L,BLM,KSR1,BMPR1B,BTK,CACNA1B,DDR1,KALRN,CAMK2A,CAMK2B,CAMK2G,CARS,P2RX6,ENTPD2,DGKI,DCLK1,MAGI1,UBE2L6,TAOK2,CLCN3,ABCG2,MAP4K4,AKAP7,SMARCAL1,CPS1,CDC42BPB,ABCG1,AATK,CSF1R,CSNK1E,CSNK1G3,PNPLA8,KATNAL2,EAR…
GO: Molecular Function	GO:0030554	adenyl nucleotide binding		3.42E-06	8.13E-03	5.54E-04	4.63E-03	261	1530	ABCF1,SYN3,CLK4,ADCY5,ADCY6,ADCY8,AK2,HFM1,TAOK1,ABCD2,CARNS1,ALK,CDC42BPA,EP400,MAP4K3,MYH7B,APAF1,CDK10,CASK,CDK13,STK33,DNAH17,MARK4,ATP1A1,ATP1A3,ATP2A2,ATP2B2,RIPK1,KIF1A,TTLL9,HCN2,BCS1L,BLM,KSR1,BMPR1B,BTK,CACNA1B,DDR1,KALRN,CAMK2A,CAMK2B,CAMK2G,CARS,P2RX6,ENTPD2,DGKI,DCLK1,MAGI1,UBE2L6,TAOK2,CLCN3,ABCG2,MAP4K4,AKAP7,SMARCAL1,BAG4,CPS1,CDC42BPB,ABCG1,AATK,CSF1R,CSNK1E,CSNK1G3,PNPLA8,KATNAL…
GO: Molecular Function	GO:0016773	phosphotransferase activity, alcohol group as acceptor		3.50E-06	8.32E-03	5.54E-04	4.63E-03	147	781	KCNH8,CLK4,TAOK1,LTBP4,ALK,CDC42BPA,MAP4K3,CDK10,CASK,CDK13,STK33,MARK4,RIPK1,NRP2,KSR1,BMPR1B,BTK,DDR1,CALM1,KALRN,CAMK2A,CAMK2B,CAMK2G,CCNH,CCNT1,CD86,DGKI,DCLK1,TBRG4,TAOK2,MAP4K4,NRG2,CDC42BPB,AATK,CSF1R,CSF2RA,CSNK1E,CSNK1G3,RASSF2,DGKB,DGKG,DAPK1,DAPK3,IP6K1,DMPK,RPS6KL1,EDNRA,HIPK3,EGFR,IRAK4,TNK2,SRPK3,PAN3,EPHB1,ERBB2,ERBB4,ERCC2,SPEG,CDKL3,RPS6KC1,PTK2B,TAOK3,STRADA,FER,FGF1,FGFR1,FGFR3…
GO: Molecular Function	GO:0016301	kinase activity		3.93E-06	9.34E-03	5.84E-04	4.88E-03	158	853	KCNH8,CLK4,NME5,AK2,TAOK1,LTBP4,ALK,CDC42BPA,MAP4K3,UPRT,CDK10,CASK,CDK13,STK33,MARK4,RIPK1,NRP2,KSR1,BMPR1B,BTK,DDR1,CALM1,KALRN,CAMK2A,CAMK2B,CAMK2G,CCNH,CCNT1,CD86,DGKI,DCLK1,TBRG4,TAOK2,MAP4K4,NRG2,CDC42BPB,AATK,CSF1R,CSF2RA,CSNK1E,CSNK1G3,RASSF2,DGKB,DGKG,DAPK1,DAPK3,IP6K1,DMPK,RPS6KL1,EDNRA,HIPK3,EGFR,IRAK4,TNK2,SRPK3,PAN3,EPHB1,ERBB2,ERBB4,ERCC2,SPEG,CDKL3,RPS6KC1,PTK2B,TAOK3,STRADA,FER,FG…
GO: Molecular Function	GO:0005516	calmodulin binding		4.90E-06	1.16E-02	6.84E-04	5.72E-03	48	190	ADCY8,ADD1,ADD2,CASK,ATP2B2,CACNA1A,CAMK2A,CAMK2B,CAMK2G,USP6,CNN3,AKAP5,CTH,DAPK1,EGFR,EPB41,CAMKK2,IQGAP2,MYLK2,ITPKA,ITPKB,KCNN1,KCNN2,KCNN3,KCNQ3,MAP2,MAP6,MYH3,MYO5A,MYO6,MYO7A,PDE1C,PDE1B,PIK3R1,STRN3,PPP3CA,PPP3CC,CEP97,RASGRF2,RGS4,MAP6D1,RYR3,SLC8A1,CDK5RAP2,MYH15,SPTAN1,PLCB1,SYT1
GO: Molecular Function	GO:0004672	protein kinase activity		9.75E-06	2.32E-02	1.29E-03	1.07E-02	124	649	KCNH8,CLK4,TAOK1,LTBP4,ALK,CDC42BPA,MAP4K3,CDK10,CASK,CDK13,STK33,MARK4,RIPK1,NRP2,KSR1,BMPR1B,BTK,DDR1,KALRN,CAMK2A,CAMK2B,CAMK2G,CCNH,CCNT1,DCLK1,TBRG4,TAOK2,MAP4K4,NRG2,CDC42BPB,AATK,CSF1R,CSF2RA,CSNK1E,CSNK1G3,RASSF2,DAPK1,DAPK3,DMPK,RPS6KL1,EDNRA,HIPK3,EGFR,IRAK4,TNK2,SRPK3,PAN3,EPHB1,ERBB2,ERBB4,ERCC2,SPEG,CDKL3,RPS6KC1,PTK2B,TAOK3,STRADA,FER,FGF1,FGFR1,FGFR3,PRKAG2,FLT1,CAMKK2,BRSK1,FYN,TT…
GO: Molecular Function	GO:0008022	protein C-terminus binding		1.26E-05	2.99E-02	1.46E-03	1.22E-02	53	224	ADCY8,AP2A1,AMPH,CASK,DYNLL1,ATP2A2,ATP2B2,MPDZ,KSR1,DST,SYNJ1,BAIAP3,CACNA1B,MAGI1,FOXN3,PLEKHB1,CLTC,CNGA3,HOMER3,PICK1,AKAP7,DAPK3,DNM1,MED12,SHANK1,OPTN,ERBB2,ERCC2,BAIAP2,HPCAL4,SDCBP2,MCHR1,JAK2,KCNK3,LIG4,AFDN,DBNL,BLOC1S2,NCF2,OPRL1,PIK3R1,RASGRF1,FIGN,KCNIP3,ATXN2,PEX26,PRRC2C,SYT1,TBL1X,TCF4,SIRT1,ITGB3BP,XRCC4
GO: Molecular Function	GO:0019904	protein domain specific binding		1.29E-05	3.05E-02	1.46E-03	1.22E-02	136	729	ACTN1,AXIN2,CASKIN1,OGT,EPB41L5,SHROOM2,CASK,RGS20,ARRB2,DYNLL1,ATP1A1,ATP2B2,RIPK1,ADAM15,HCN2,SYNJ1,SYNJ2,CALM1,HAP1,LDB2,SYNGR3,DLGAP2,DLGAP1,ASIC3,CLCN3,QKI,HOMER3,PICK1,AKAP7,WHRN,AKAP5,ZNF521,NCOR1,RGS6,IPCEF1,ERC2,ARHGEF4,RIMS2,DOCK4,IST1,DAPK3,ELMO1,MED12,SHANK1,PDCD6IP,DTNA,EBF1,HEYL,PLEKHA1,TNK2,EPB41L2,DLC1,RACK1,BAIAP2,HPCAL4,EVL,STAMBP,TRIM16,KHDRBS3,MPP6,IGSF5,ARFIP1,GHR,LNX1,GRIA2,…
GO: Molecular Function	GO:0008047	enzyme activator activity		1.29E-05	3.06E-02	1.46E-03	1.22E-02	102	515	RALGAPA1,ABR,AXIN2,AGT,TBC1D14,TAOK1,ARHGAP20,OGT,APAF1,APOC1,APOC2,MADD,ARHGDIA,ARHGDIG,ARRB1,RGS20,ATP1B3,ADGRB3,RGS11,RGS9,CFLAR,CALM1,KALRN,ARHGEF1,ARHGAP33,EVI5L,CHN1,CHN2,ARHGAP22,PLAA,ARHGEF6,RGS6,SIPA1L1,USP6NL,DOCK4,ARHGAP32,GAPVD1,ARHGAP24,TBC1D5,GIT2,B3GAT3,TIAM2,SGSM2,DOCK2,CASP8AP2,DNAJB6,FAM13A,RASA4,RGS17,PCOLCE2,TBC1D16,DLC1,RACK1,STRADA,FGF13,PRKAG2,AGAP2,AGAP3,IQGAP2,MALT1,RUNDC…
GO: Molecular Function	GO:0044877	protein-containing complex binding		1.38E-05	3.27E-02	1.49E-03	1.24E-02	271	1626	ABCF1,ACHE,ACTN1,ADD1,ADD2,ADORA1,ADRB2,BEND6,MTA3,AP2A1,AP2A2,C1QTNF1,LTBP4,AMPH,BIN1,SEMA7A,EP400,PHF12,PARG,APC,GAS7,SHROOM2,CASK,ARRB1,ARRB2,MARK4,NCOA1,CCAR2,RIPK1,KIF1A,ADAM23,ADAM15,RGS9,HCN2,CFLAR,DST,SYNJ1,WASF1,DDR1,PRC1,KRIT1,CCNT1,SCARB1,ARHGEF2,CDH2,DLGAP1,LRWD1,NOG,LHX2,VAX2,CNN3,PICK1,LETMD1,AKAP5,ABI3BP,CPS1,CLOCK,HINFP,NCOR1,NCOR2,CLIP3,SIPA1L1,ERC2,KATNAL2,HDAC4,KIF26A,TBC1D5,IS…
GO: Molecular Function	GO:0005524	ATP binding		1.77E-05	4.20E-02	1.83E-03	1.53E-02	248	1475	ABCF1,SYN3,CLK4,ADCY5,ADCY6,ADCY8,AK2,HFM1,TAOK1,ABCD2,CARNS1,ALK,CDC42BPA,EP400,MAP4K3,MYH7B,APAF1,CDK10,CASK,CDK13,STK33,DNAH17,MARK4,ATP1A1,ATP1A3,ATP2A2,ATP2B2,RIPK1,KIF1A,TTLL9,BCS1L,BLM,KSR1,BMPR1B,BTK,CACNA1B,DDR1,KALRN,CAMK2A,CAMK2B,CAMK2G,CARS,P2RX6,ENTPD2,DGKI,DCLK1,MAGI1,UBE2L6,TAOK2,CLCN3,ABCG2,MAP4K4,SMARCAL1,CPS1,CDC42BPB,ABCG1,AATK,CSF1R,CSNK1E,CSNK1G3,PNPLA8,KATNAL2,EARS2,KIF26A,D…
GO: Biological Process	GO:0098916	anterograde trans-synaptic signaling		6.82E-25	6.03E-21	2.01E-21	1.94E-20	189	678	SYN3,ASIC1,ACHE,ABHD6,ADORA1,ADORA2A,LRFN2,ADRB2,AGT,SYT13,DOC2A,AMPH,LRFN1,PPFIA4,APBA2,PPFIA3,CASK,ARRB2,CADPS,ATP2A2,ATP2B2,BCHE,SYNJ1,MTMR2,CACNA1G,BAIAP3,CACNA1A,CACNA1B,CACNB4,CALB1,KALRN,HAP1,CAMK2A,CAMK2B,CBLN1,CD38,DGKI,DLGAP2,DLGAP1,CACNA2D2,CHRNA4,CPNE6,NRXN3,CLCN3,CNR1,PICK1,AKAP5,CRHBP,SNCAIP,SIPA1L1,RIMS4,SLITRK5,RIMS2,SNPH,DAPK1,DBI,DBN1,LYPD1,SNAP91,SV2B,DNM1,DMPK,SHANK1,SLC12A6,D…
GO: Biological Process	GO:0007268	chemical synaptic transmission		6.82E-25	6.03E-21	2.01E-21	1.94E-20	189	678	SYN3,ASIC1,ACHE,ABHD6,ADORA1,ADORA2A,LRFN2,ADRB2,AGT,SYT13,DOC2A,AMPH,LRFN1,PPFIA4,APBA2,PPFIA3,CASK,ARRB2,CADPS,ATP2A2,ATP2B2,BCHE,SYNJ1,MTMR2,CACNA1G,BAIAP3,CACNA1A,CACNA1B,CACNB4,CALB1,KALRN,HAP1,CAMK2A,CAMK2B,CBLN1,CD38,DGKI,DLGAP2,DLGAP1,CACNA2D2,CHRNA4,CPNE6,NRXN3,CLCN3,CNR1,PICK1,AKAP5,CRHBP,SNCAIP,SIPA1L1,RIMS4,SLITRK5,RIMS2,SNPH,DAPK1,DBI,DBN1,LYPD1,SNAP91,SV2B,DNM1,DMPK,SHANK1,SLC12A6,D…
GO: Biological Process	GO:0099537	trans-synaptic signaling		6.82E-25	6.03E-21	2.01E-21	1.94E-20	189	678	SYN3,ASIC1,ACHE,ABHD6,ADORA1,ADORA2A,LRFN2,ADRB2,AGT,SYT13,DOC2A,AMPH,LRFN1,PPFIA4,APBA2,PPFIA3,CASK,ARRB2,CADPS,ATP2A2,ATP2B2,BCHE,SYNJ1,MTMR2,CACNA1G,BAIAP3,CACNA1A,CACNA1B,CACNB4,CALB1,KALRN,HAP1,CAMK2A,CAMK2B,CBLN1,CD38,DGKI,DLGAP2,DLGAP1,CACNA2D2,CHRNA4,CPNE6,NRXN3,CLCN3,CNR1,PICK1,AKAP5,CRHBP,SNCAIP,SIPA1L1,RIMS4,SLITRK5,RIMS2,SNPH,DAPK1,DBI,DBN1,LYPD1,SNAP91,SV2B,DNM1,DMPK,SHANK1,SLC12A6,D…
GO: Biological Process	GO:0099536	synaptic signaling		1.43E-24	1.26E-20	3.15E-21	3.04E-20	190	687	SYN3,ASIC1,ACHE,ABHD6,ADORA1,ADORA2A,LRFN2,ADRB2,AGT,SYT13,DOC2A,AMPH,LRFN1,PPFIA4,APBA2,PPFIA3,CASK,ARRB2,CADPS,ATP2A2,ATP2B2,BCHE,SYNJ1,MTMR2,CACNA1G,BAIAP3,CACNA1A,CACNA1B,CACNB4,CALB1,KALRN,HAP1,CAMK2A,CAMK2B,CBLN1,CD38,DGKI,DLGAP2,DLGAP1,CACNA2D2,CHRNA4,CPNE6,NRXN3,CLCN3,CNR1,PICK1,AKAP5,CRHBP,SNCAIP,SIPA1L1,RIMS4,SLITRK5,RIMS2,SNPH,DAPK1,DBI,DBN1,LYPD1,SNAP91,SV2B,DNM1,DMPK,SHANK1,SLC12A6,D…
GO: Biological Process	GO:0032990	cell part morphogenesis		2.17E-22	1.91E-18	3.83E-19	3.70E-18	229	925	ACHE,ADORA2A,UNC5A,LRFN2,TBC1D14,NME5,WDR35,CC2D2A,SEMA6A,ALCAM,CEP126,LRFN1,SEMA7A,APBB2,APC,GAS7,CPNE5,SEMA4G,SPTBN4,ARHGDIA,NUMB,DYNLL1,ADGRB1,ADGRB3,BBS2,NRP2,BMP7,BMPR1B,ARHGEF7,WASF1,CFAP410,CACNA1A,DDR1,KALRN,HAP1,CAMK2A,CAMK2B,ISPD,CCK,ARHGEF1,SEPT7,CDH2,DCLK1,EVI5L,NOG,NUMBL,CHN1,SLIT2,LHX2,CPNE6,NRXN3,NGEF,VAX2,CCDC151,AKAP5,CRMP1,AATK,CSF1R,SIPA1L1,PLXNA4,SLITRK5,RIMS2,USP6NL,BOC,KIF26…
GO: Biological Process	GO:0030030	cell projection organization		9.97E-22	8.80E-18	1.45E-18	1.41E-17	314	1423	ACHE,ADCY6,ADORA2A,UNC5A,LRFN2,TBC1D14,NME5,WDR35,CC2D2A,SEMA6A,ALCAM,CEP126,LRFN1,SEMA7A,FGD2,APBB2,APC,GAS7,CPNE5,SEMA4G,SPTBN4,ARHGDIA,MARK4,NUMB,DYNLL1,ATP2B2,ADGRB1,ADGRB3,BBS2,NRP2,BMP7,BMPR1B,ARHGEF7,MTMR2,RAB29,WASF1,CFAP410,CACNA1A,DDR1,KALRN,HAP1,CAMK2A,CAMK2B,ISPD,CCK,ARHGEF1,CBFA2T2,SEPT7,CDH2,DCLK1,EVI5L,NOG,NUMBL,CHN1,SLIT2,LHX2,CPNE6,NRXN3,NGEF,VAX2,QKI,MAP4K4,CCDC151,ARHGEF6,CNR1,…
GO: Biological Process	GO:0022008	neurogenesis		1.25E-21	1.11E-17	1.45E-18	1.41E-17	348	1628	ACHE,ADCY6,FZD9,ADORA2A,UNC5A,LRFN2,BEND6,AGT,SEMA6A,ALCAM,ALK,BIN1,LRFN1,SEMA7A,APBB2,APC,GAS7,CPNE5,SEMA4G,PRX,SPTBN4,ARHGDIA,ARNTL,ASPA,NCOA1,NUMB,ATP2B2,ADGRB1,ADGRB3,BCHE,NRP2,PROM1,BMP7,BMPR1B,SYNJ1,ARHGEF7,MTMR2,GPC2,RAB29,MYRF,IL33,CACNA1A,DDR1,KALRN,HAP1,CAMK2A,CAMK2B,ISPD,SPAG9,CBLN1,CCK,ARHGEF1,CBFA2T2,ARHGEF2,SEPT7,CDH2,DCLK1,NOG,NUMBL,CHN1,SLIT2,LHX2,CPNE6,NRXN3,NGEF,VAX2,QKI,MAP4K4,…
GO: Biological Process	GO:0048858	cell projection morphogenesis		1.32E-21	1.16E-17	1.45E-18	1.41E-17	223	904	ACHE,ADORA2A,UNC5A,LRFN2,TBC1D14,NME5,WDR35,CC2D2A,SEMA6A,ALCAM,CEP126,LRFN1,SEMA7A,APBB2,APC,GAS7,CPNE5,SEMA4G,SPTBN4,ARHGDIA,NUMB,DYNLL1,ADGRB1,ADGRB3,BBS2,NRP2,BMP7,BMPR1B,ARHGEF7,WASF1,CFAP410,CACNA1A,DDR1,KALRN,HAP1,CAMK2A,CAMK2B,ISPD,CCK,ARHGEF1,SEPT7,CDH2,DCLK1,EVI5L,NOG,NUMBL,CHN1,SLIT2,LHX2,CPNE6,NRXN3,NGEF,VAX2,CCDC151,AKAP5,CRMP1,AATK,CSF1R,SIPA1L1,PLXNA4,SLITRK5,RIMS2,USP6NL,BOC,KIF26…
GO: Biological Process	GO:0032989	cellular component morphogenesis		2.24E-21	1.98E-17	2.20E-18	2.13E-17	314	1430	ACHE,ACTN1,FMNL2,ADD1,AXIN2,ADORA2A,UNC5A,LRFN2,TBC1D14,NME5,WDR35,CC2D2A,SEMA6A,ALCAM,CEP126,LRFN1,ANK2,SEMA7A,FGD2,APBB2,APC,EPB41L5,GAS7,CPNE5,SHROOM2,SEMA4G,PRX,SPTBN4,ARHGDIA,NUMB,DYNLL1,ATP2B2,ADAM15,ADGRB1,ADGRB3,BBS2,NRP2,CFLAR,BMP7,BMPR1B,ARHGEF7,MTMR2,WASF1,LDLRAD4,CFAP410,CACNA1A,DDR1,KALRN,HAP1,CAMK2A,CAMK2B,CAPN3,ISPD,CCK,ARHGEF1,ARHGEF2,SEPT7,CDH2,DCLK1,ZMYM4,EVI5L,NOG,NUMBL,CFL2,CH…
GO: Biological Process	GO:0000902	cell morphogenesis		4.14E-20	3.66E-16	3.66E-17	3.54E-16	294	1337	ACHE,ACTN1,FMNL2,ADD1,AXIN2,ADORA2A,UNC5A,LRFN2,TBC1D14,NME5,WDR35,CC2D2A,SEMA6A,ALCAM,CEP126,LRFN1,SEMA7A,FGD2,APBB2,APC,EPB41L5,GAS7,CPNE5,SHROOM2,SEMA4G,SPTBN4,ARHGDIA,NUMB,DYNLL1,ATP2B2,ADAM15,ADGRB1,ADGRB3,BBS2,NRP2,BMP7,BMPR1B,ARHGEF7,WASF1,LDLRAD4,CFAP410,CACNA1A,DDR1,KALRN,HAP1,CAMK2A,CAMK2B,ISPD,CCK,ARHGEF1,ARHGEF2,SEPT7,CDH2,DCLK1,ZMYM4,EVI5L,NOG,NUMBL,CHN1,TAOK2,SLIT2,LHX2,CPNE6,NRXN3,…
GO: Biological Process	GO:0048699	generation of neurons		7.91E-20	6.99E-16	6.36E-17	6.14E-16	325	1528	ACHE,ADCY6,FZD9,ADORA2A,UNC5A,LRFN2,BEND6,SEMA6A,ALCAM,ALK,BIN1,LRFN1,SEMA7A,APBB2,APC,GAS7,CPNE5,SEMA4G,SPTBN4,ARHGDIA,ARNTL,ASPA,NCOA1,NUMB,ATP2B2,ADGRB1,ADGRB3,BCHE,NRP2,PROM1,BMP7,BMPR1B,SYNJ1,MTMR2,GPC2,RAB29,CACNA1A,DDR1,KALRN,HAP1,CAMK2A,CAMK2B,ISPD,SPAG9,CBLN1,CCK,ARHGEF1,CBFA2T2,ARHGEF2,SEPT7,CDH2,DCLK1,NOG,NUMBL,CHN1,SLIT2,LHX2,CPNE6,NRXN3,NGEF,VAX2,QKI,MAP4K4,CNGA3,CNR1,PICK1,CNTN1,WHR…
GO: Biological Process	GO:0048812	neuron projection morphogenesis		1.21E-19	1.07E-15	8.88E-17	8.58E-16	167	630	ACHE,ADORA2A,UNC5A,LRFN2,SEMA6A,ALCAM,LRFN1,SEMA7A,APBB2,APC,GAS7,CPNE5,SEMA4G,SPTBN4,ARHGDIA,NUMB,ADGRB1,ADGRB3,NRP2,BMP7,BMPR1B,CACNA1A,DDR1,KALRN,CAMK2A,CAMK2B,ISPD,CCK,ARHGEF1,SEPT7,CDH2,DCLK1,NOG,NUMBL,CHN1,SLIT2,LHX2,CPNE6,NRXN3,NGEF,VAX2,AKAP5,CRMP1,AATK,CSF1R,SIPA1L1,PLXNA4,SLITRK5,RIMS2,BOC,KIF26A,IST1,DBN1,PLPPR4,SNAP91,NYAP1,SHANK1,DPYSL2,ECM2,SEMA3D,CELSR3,EGFR,PLXNC1,EIF4G2,EPHB1,ERB…
GO: Biological Process	GO:0030182	neuron differentiation		3.63E-19	3.21E-15	2.47E-16	2.38E-15	301	1398	ACHE,ADCY6,ADORA2A,UNC5A,LRFN2,BEND6,SEMA6A,ALCAM,ALK,BIN1,LRFN1,SEMA7A,APBB2,APC,GAS7,CPNE5,SEMA4G,SPTBN4,ARHGDIA,NCOA1,NUMB,ATP2B2,ADGRB1,ADGRB3,NRP2,PROM1,BMP7,BMPR1B,MTMR2,GPC2,RAB29,CACNA1A,DDR1,KALRN,HAP1,CAMK2A,CAMK2B,ISPD,SPAG9,CBLN1,CCK,ARHGEF1,CBFA2T2,SEPT7,CDH2,DCLK1,NOG,NUMBL,CHN1,SLIT2,LHX2,CPNE6,NRXN3,NGEF,VAX2,QKI,MAP4K4,CNGA3,CNR1,PICK1,CNTN1,WHRN,AKAP5,ZNF521,CRMP1,AATK,CSF1R,RGS…
GO: Biological Process	GO:0048667	cell morphogenesis involved in neuron differentiation		6.48E-18	5.73E-14	4.09E-15	3.95E-14	155	590	ACHE,UNC5A,LRFN2,SEMA6A,ALCAM,LRFN1,SEMA7A,APBB2,APC,SEMA4G,SPTBN4,ARHGDIA,NUMB,ATP2B2,ADGRB1,ADGRB3,NRP2,BMP7,BMPR1B,CACNA1A,KALRN,CAMK2A,CAMK2B,ISPD,CCK,ARHGEF1,SEPT7,CDH2,DCLK1,NOG,NUMBL,CHN1,SLIT2,LHX2,NRXN3,NGEF,VAX2,AKAP5,CRMP1,AATK,CSF1R,SIPA1L1,PLXNA4,SLITRK5,BOC,KIF26A,IST1,DBN1,PLPPR4,SNAP91,SHANK1,DPYSL2,ECM2,WDPCP,SEMA3D,CELSR3,PLXNC1,EIF4G2,EPHB1,ERBB2,CDKL3,ETV1,NRN1,TUBB3,SEC24B,OL…
GO: Biological Process	GO:0031175	neuron projection development		1.17E-17	1.03E-13	6.89E-15	6.66E-14	220	953	ACHE,ADCY6,ADORA2A,UNC5A,LRFN2,SEMA6A,ALCAM,LRFN1,SEMA7A,APBB2,APC,GAS7,CPNE5,SEMA4G,SPTBN4,ARHGDIA,NUMB,ADGRB1,ADGRB3,NRP2,BMP7,BMPR1B,RAB29,CACNA1A,DDR1,KALRN,HAP1,CAMK2A,CAMK2B,ISPD,CCK,ARHGEF1,CBFA2T2,SEPT7,CDH2,DCLK1,NOG,NUMBL,CHN1,SLIT2,LHX2,CPNE6,NRXN3,NGEF,VAX2,QKI,MAP4K4,CNR1,CNTN1,AKAP5,CRMP1,AATK,CSF1R,SIPA1L1,CNTNAP2,PLXNA4,SLITRK5,RIMS2,BOC,KIF26A,IST1,DBN1,KIAA0319,PLPPR4,SNAP91,GRI…
GO: Biological Process	GO:0050804	modulation of chemical synaptic transmission		6.03E-17	5.33E-13	3.33E-14	3.22E-13	107	357	SYN3,ASIC1,ACHE,ABHD6,ADORA1,ADORA2A,AGT,PPFIA3,ARRB2,ATP2A2,ATP2B2,BCHE,SYNJ1,MTMR2,CACNA1A,CACNA1B,CALB1,KALRN,HAP1,CAMK2A,CAMK2B,CD38,DGKI,CACNA2D2,CHRNA4,CNR1,PICK1,CRHBP,SNCAIP,SIPA1L1,RIMS4,RIMS2,DAPK1,DBI,DBN1,DNM1,DMPK,SHANK1,EDN1,EDN3,EGFR,ERBB4,PTK2B,FGF14,BAIAP2,CSPG5,STAU2,GABBR1,CPLX2,PCDH17,PPARGC1A,GLUL,KCNMB4,GPER1,GRIA2,GRIK5,GRM2,GRM8,SHISA6,ICA1,MYLK2,LRRTM1,ITPKA,KCNB1,KIT,LAM…
GO: Biological Process	GO:0048666	neuron development		7.90E-17	6.98E-13	4.11E-14	3.97E-13	245	1114	ACHE,ADCY6,ADORA2A,UNC5A,LRFN2,SEMA6A,ALCAM,ALK,LRFN1,SEMA7A,APBB2,APC,GAS7,CPNE5,SEMA4G,SPTBN4,ARHGDIA,NUMB,ATP2B2,ADGRB1,ADGRB3,NRP2,BMP7,BMPR1B,MTMR2,RAB29,CACNA1A,DDR1,KALRN,HAP1,CAMK2A,CAMK2B,ISPD,CCK,ARHGEF1,CBFA2T2,SEPT7,CDH2,DCLK1,NOG,NUMBL,CHN1,SLIT2,LHX2,CPNE6,NRXN3,NGEF,VAX2,QKI,MAP4K4,CNGA3,CNR1,PICK1,CNTN1,WHRN,AKAP5,CRMP1,AATK,CSF1R,SIPA1L1,CNTNAP2,PLXNA4,SLITRK5,RIMS2,BOC,KIF26A,IS…
GO: Biological Process	GO:0007417	central nervous system development		2.82E-16	2.49E-12	1.38E-13	1.34E-12	224	1002	ABR,NDRG2,ADORA2A,PCDH19,AGT,NME5,AK2,BIN1,OGT,SEMA7A,APAF1,APLP1,SHROOM2,SPTBN4,ARRB2,ASPA,CHRD,NCOA1,NUMB,DYNLL1,ATP2B2,ADAM23,BBS2,NRP2,BID,MYRF,CACNA1A,CALM1,HAP1,PTBP2,CAST,CBLN1,CBS,SYNGR3,CDH2,DCLK1,NOG,NUMBL,SLIT2,LHX2,TPP1,VAX2,QKI,CNTN1,WHRN,AKAP5,HAPLN1,NCOR1,NCOR2,AATK,CSF1R,VCAN,CNTNAP2,PLXNA4,SLITRK5,SNPH,DBI,SEC16A,DLX1,MED12,CDON,DPYSL2,DRP2,RCAN1,SEZ6L2,EGFR,EMX2,EPHB1,ERBB2,ERBB…
GO: Biological Process	GO:0043087	regulation of GTPase activity		1.08E-15	9.52E-12	5.01E-13	4.84E-12	167	688	RALGAPA1,ABR,AXIN2,TBC1D14,ARHGAP20,AMPH,BIN1,FGD2,PKP4,MADD,SPTBN4,ARHGDIA,ARHGDIG,ARRB1,RGS20,ARRB2,DOCK11,ADGRB3,RGS11,RGS9,ARHGEF7,CALM1,KALRN,CAMK2A,CAMK2B,CAMK2G,ARHGEF25,RGN,ARHGEF1,DGKI,ARHGEF2,ARHGAP33,EVI5L,CCPG1,RCBTB2,CHN1,CHN2,ARHGAP22,SLIT2,NGEF,ARHGEF6,NRG2,RGS6,CSF2RA,ARHGEF10,SIPA1L1,RASGEF1C,ARHGEF4,USP6NL,DOCK4,ARHGAP32,GAPVD1,ARHGAP24,TBC1D5,GIT2,ELMO1,TIAM2,SGSM2,CPEB2,DOCK2,…
GO: Biological Process	GO:0000904	cell morphogenesis involved in differentiation		2.25E-15	1.98E-11	9.92E-13	9.59E-12	193	840	ACHE,ACTN1,AXIN2,UNC5A,LRFN2,SEMA6A,ALCAM,LRFN1,SEMA7A,APBB2,APC,EPB41L5,SEMA4G,SPTBN4,ARHGDIA,NUMB,ATP2B2,ADAM15,ADGRB1,ADGRB3,NRP2,BMP7,BMPR1B,ARHGEF7,LDLRAD4,CACNA1A,KALRN,CAMK2A,CAMK2B,ISPD,CCK,ARHGEF1,SEPT7,CDH2,DCLK1,NOG,NUMBL,CHN1,SLIT2,LHX2,NRXN3,NGEF,VAX2,AKAP5,ZNF385A,CRMP1,AATK,CSF1R,SIPA1L1,PLXNA4,SLITRK5,BOC,MYADM,KIF26A,IST1,DBN1,PLPPR4,SNAP91,SHANK1,DPYSL2,ECM2,WDPCP,HEYL,SEMA3D,CE…
GO: Biological Process	GO:0051960	regulation of nervous system development		1.99E-14	1.75E-10	8.08E-12	7.81E-11	197	881	ACHE,ADCY6,BEND6,SEMA6A,BIN1,SEMA7A,CPNE5,SEMA4G,ARHGDIA,ARNTL,ASPA,CHRD,NCOA1,NUMB,ADGRB1,ADGRB2,ADGRB3,BMP7,SYNJ1,MTMR2,RAB29,MYRF,CACNA1A,KALRN,HAP1,CAMK2B,SPAG9,CBLN1,ARHGEF1,CBFA2T2,ARHGEF2,CDH2,NOG,NUMBL,CHN1,SLIT2,CPNE6,NRXN3,NGEF,QKI,MAP4K4,CNR1,CNTN1,AKAP5,CRMP1,AATK,CSF1,RGS6,SIPA1L1,PLXNA4,SLITRK5,RIMS2,IST1,BRINP1,DBN1,KIAA0319,DLX1,DMD,CDON,SHANK1,DPYSL2,EDNRB,HEYL,SEMA3D,PLXNC1,EIF4…
GO: Biological Process	GO:0022604	regulation of cell morphogenesis		2.01E-14	1.78E-10	8.08E-12	7.81E-11	149	609	ACHE,FMNL2,AXIN2,TBC1D14,SEMA6A,SEMA7A,FGD2,EPB41L5,GAS7,CPNE5,SEMA4G,ARHGDIA,NUMB,ADGRB3,ARHGEF7,LDLRAD4,CFAP410,CACNA1A,KALRN,HAP1,CAMK2B,ARHGEF1,SEPT7,CDH2,ZMYM4,EVI5L,NUMBL,CHN1,TAOK2,SLIT2,CPNE6,NGEF,CCDC151,AKAP5,AATK,CSF1R,CSNK1E,CSNK1G3,SIPA1L1,PLXNA4,RIMS2,USP6NL,MYADM,TBC1D5,IST1,DAPK3,DBN1,DPYSL2,WDPCP,SEMA3D,PLXNC1,EIF4G2,EPB41,EPB41L2,CDKL3,TBC1D16,PTK2B,DLC1,OLFM1,FGF13,BAIAP2,MAD2L…
GO: Biological Process	GO:0043547	positive regulation of GTPase activity		2.29E-14	2.02E-10	8.79E-12	8.49E-11	153	632	RALGAPA1,ABR,AXIN2,TBC1D14,ARHGAP20,AMPH,BIN1,FGD2,PKP4,MADD,SPTBN4,ARHGDIA,ARHGDIG,ARRB1,RGS20,DOCK11,ADGRB3,RGS11,RGS9,ARHGEF7,CALM1,KALRN,CAMK2A,CAMK2B,CAMK2G,ARHGEF25,RGN,ARHGEF1,ARHGEF2,ARHGAP33,EVI5L,RCBTB2,CHN1,CHN2,ARHGAP22,NGEF,ARHGEF6,NRG2,RGS6,CSF2RA,ARHGEF10,SIPA1L1,RASGEF1C,ARHGEF4,USP6NL,DOCK4,ARHGAP32,GAPVD1,ARHGAP24,TBC1D5,GIT2,ELMO1,TIAM2,SGSM2,DOCK2,RASGRP1,FAM13A,EGFR,RASA4,EIF…
GO: Biological Process	GO:0007409	axonogenesis		5.75E-14	5.08E-10	2.12E-11	2.04E-10	123	475	ACHE,UNC5A,LRFN2,SEMA6A,ALCAM,LRFN1,SEMA7A,APBB2,APC,SEMA4G,SPTBN4,ARHGDIA,NUMB,ADGRB1,NRP2,BMP7,BMPR1B,CACNA1A,KALRN,ISPD,CCK,ARHGEF1,SEPT7,CDH2,DCLK1,NOG,NUMBL,CHN1,SLIT2,LHX2,NRXN3,VAX2,CRMP1,AATK,CSF1R,SIPA1L1,PLXNA4,SLITRK5,BOC,KIF26A,IST1,DBN1,PLPPR4,SNAP91,DPYSL2,ECM2,SEMA3D,CELSR3,PLXNC1,EIF4G2,EPHB1,ERBB2,CDKL3,ETV1,NRN1,TUBB3,OLFM1,FGF13,FGFR3,BAIAP2,EVL,SEMA4D,BRSK1,FYN,CHL1,DISC1,NTNG…
GO: Biological Process	GO:0007267	cell-cell signaling		1.27E-13	1.12E-09	4.50E-11	4.35E-10	253	1233	SYN3,ASIC1,ACHE,ABHD6,ADCY5,ADORA1,ADORA2A,ADRA1D,ADRA1B,LRFN2,ADRB2,AGT,C1QTNF1,C1QTNF3,LTBP4,SYT13,DOC2A,AMH,AMPH,LRFN1,ANK2,PPFIA4,PKP4,APBA2,PPFIA3,MADD,CASK,ARNTL,ARRB1,ARRB2,CADPS,PDE8B,ATP2A2,ATP2B2,BCHE,HCN2,SYNJ1,ARHGEF7,BTK,MTMR2,CACNA1G,BAIAP3,CACNA1A,CACNA1B,CACNB4,CALB1,KALRN,HAP1,CAMK2A,CAMK2B,CAMK2G,CBLN1,CD86,CD38,DGKI,DLGAP2,DLGAP1,CACNA2D2,CHRNA4,CPNE6,NRXN3,CLCN3,MAP4K4,CNR1,PI…
GO: Biological Process	GO:0061564	axon development		1.67E-13	1.48E-09	5.69E-11	5.50E-10	129	514	ACHE,UNC5A,LRFN2,SEMA6A,ALCAM,LRFN1,SEMA7A,APBB2,APC,SEMA4G,SPTBN4,ARHGDIA,NUMB,ADGRB1,NRP2,BMP7,BMPR1B,CACNA1A,DDR1,KALRN,ISPD,CCK,ARHGEF1,SEPT7,CDH2,DCLK1,NOG,NUMBL,CHN1,SLIT2,LHX2,NRXN3,VAX2,CNR1,CRMP1,AATK,CSF1R,SIPA1L1,PLXNA4,SLITRK5,BOC,KIF26A,IST1,DBN1,PLPPR4,SNAP91,DPYSL2,ECM2,SEMA3D,CELSR3,PLXNC1,EIF4G2,EPHB1,ERBB2,CDKL3,ETV1,NRN1,TUBB3,OLFM1,FGF13,FGFR3,BAIAP2,EVL,SEMA4D,BRSK1,FYN,CHL1,…
GO: Biological Process	GO:0050767	regulation of neurogenesis		7.33E-13	6.48E-09	2.40E-10	2.32E-09	175	784	ACHE,ADCY6,BEND6,SEMA6A,BIN1,SEMA7A,CPNE5,SEMA4G,ARHGDIA,ARNTL,ASPA,NCOA1,NUMB,ADGRB3,BMP7,SYNJ1,RAB29,CACNA1A,KALRN,HAP1,CAMK2B,SPAG9,ARHGEF1,CBFA2T2,ARHGEF2,CDH2,NOG,NUMBL,CHN1,SLIT2,CPNE6,NGEF,QKI,MAP4K4,CNR1,CNTN1,AKAP5,CRMP1,AATK,CSF1,RGS6,SIPA1L1,PLXNA4,RIMS2,IST1,BRINP1,DBN1,KIAA0319,DLX1,DMD,CDON,SHANK1,DPYSL2,EDNRB,HEYL,SEMA3D,PLXNC1,EIF4G1,EIF4G2,ERBB4,CDKL3,EYA1,PTK2B,PRMT5,OLFM1,FGF13…
GO: Biological Process	GO:0099643	signal release from synapse		1.15E-12	1.01E-08	3.50E-10	3.38E-09	57	163	SYN3,ASIC1,ADORA2A,SYT13,DOC2A,PPFIA4,PPFIA3,CASK,CADPS,ATP2A2,SYNJ1,BAIAP3,CACNA1A,CACNA1B,CAMK2A,DGKI,NRXN3,SNCAIP,RIMS4,RIMS2,SNPH,SNAP91,EDN3,STX2,SYT3,BRSK1,GAD1,SYT17,CPLX2,CPLX1,KCNMB4,GPER1,PCLO,GRIK5,GRM8,ICA1,C2CD4C,SYTL4,MEF2C,NF1,NTRK2,P2RX7,PTPRN2,LRRK2,STX1B,NLGN1,NAPB,SNAP25,SNCA,STX1A,STXBP1,SYN1,SYN2,SYT1,SYT5,WNT7A,TRIM9
GO: Biological Process	GO:0007269	neurotransmitter secretion		1.15E-12	1.01E-08	3.50E-10	3.38E-09	57	163	SYN3,ASIC1,ADORA2A,SYT13,DOC2A,PPFIA4,PPFIA3,CASK,CADPS,ATP2A2,SYNJ1,BAIAP3,CACNA1A,CACNA1B,CAMK2A,DGKI,NRXN3,SNCAIP,RIMS4,RIMS2,SNPH,SNAP91,EDN3,STX2,SYT3,BRSK1,GAD1,SYT17,CPLX2,CPLX1,KCNMB4,GPER1,PCLO,GRIK5,GRM8,ICA1,C2CD4C,SYTL4,MEF2C,NF1,NTRK2,P2RX7,PTPRN2,LRRK2,STX1B,NLGN1,NAPB,SNAP25,SNCA,STX1A,STXBP1,SYN1,SYN2,SYT1,SYT5,WNT7A,TRIM9
GO: Biological Process	GO:0060284	regulation of cell development		1.42E-12	1.25E-08	4.17E-10	4.03E-09	208	985	ACHE,ADCY6,AXIN2,BEND6,SEMA6A,BIN1,SEMA7A,PI16,EPB41L5,CPNE5,SEMA4G,ARHGDIA,ARNTL,ASPA,NCOA1,NUMB,ADGRB3,BMP7,SYNJ1,ARHGEF7,RAB29,LDLRAD4,CACNA1A,KALRN,HAP1,CAMK2B,SPAG9,ARHGEF1,CBFA2T2,ARHGEF2,CDH2,NOG,NUMBL,CHN1,SLIT2,CPNE6,NGEF,QKI,MAP4K4,CNR1,CNTN1,AKAP6,AKAP5,CLOCK,CRMP1,AATK,CSF1,RGS6,SIPA1L1,PLXNA4,RIMS2,HDAC9,MYADM,HDAC4,IST1,BRINP1,DBN1,KIAA0319,DLX1,DMD,CDON,SHANK1,DPYSL2,EDN1,EDNRB,HEY…
GO: Biological Process	GO:0045664	regulation of neuron differentiation		2.20E-12	1.94E-08	6.27E-10	6.05E-09	151	655	ACHE,ADCY6,BEND6,SEMA6A,BIN1,SEMA7A,CPNE5,SEMA4G,ARHGDIA,NCOA1,NUMB,ADGRB3,BMP7,RAB29,CACNA1A,KALRN,HAP1,CAMK2B,SPAG9,ARHGEF1,CBFA2T2,CDH2,NOG,NUMBL,CHN1,SLIT2,CPNE6,NGEF,QKI,MAP4K4,CNR1,CNTN1,AKAP5,CRMP1,AATK,RGS6,SIPA1L1,PLXNA4,RIMS2,IST1,BRINP1,DBN1,KIAA0319,DMD,CDON,SHANK1,DPYSL2,EDNRB,HEYL,SEMA3D,PLXNC1,EIF4G1,EIF4G2,CDKL3,EYA1,PTK2B,OLFM1,FGF13,FGFR1,BAIAP2,FOXO3,SEMA4D,SYT3,PDLIM5,STAU2,FY…
GO: Biological Process	GO:0007610	behavior		7.80E-12	6.89E-08	2.15E-09	2.08E-08	152	671	ASIC1,ADCY5,ADCY8,FZD9,ADORA1,ADORA2A,ADRA1B,ADRB2,AGT,UNC79,AMPH,APBA2,DDO,SPTBN4,ARRB2,PDE8B,NCOA1,ATP1A3,ATP2B2,ADGRB3,BBS2,BCHE,SYNJ1,CACNA1A,CACNA1B,CACNB4,CALB1,KALRN,CCK,USP2,DGKI,NOG,CHRNA4,NRXN3,CLCN3,CNR1,CNTFR,ZNF385A,CRHBP,CSNK1E,CNTNAP2,SLITRK5,PUM1,BRINP1,DBI,GIT2,DBN1,LYPD1,DNM1,SHANK1,RCAN1,SEZ6L2,EGFR,EIF4G1,RCAN2,ETV1,PPP1R1B,FGF12,FGF13,FGF14,AFF2,FYN,GAA,CHL1,GABRG2,GAD1,PCDH1…
GO: Biological Process	GO:0031344	regulation of cell projection organization		1.15E-11	1.02E-07	3.09E-09	2.99E-08	149	657	ACHE,ADCY6,TBC1D14,SEMA6A,SEMA7A,APC,CPNE5,SEMA4G,ARHGDIA,NUMB,ADGRB3,BMP7,ARHGEF7,RAB29,CACNA1A,KALRN,HAP1,CAMK2B,ARHGEF1,CBFA2T2,SEPT7,CDH2,EVI5L,NUMBL,CHN1,SLIT2,CPNE6,NGEF,QKI,MAP4K4,CCDC151,CNR1,CNTN1,AKAP5,CRMP1,AATK,SIPA1L1,PLXNA4,PPP1R16B,RIMS2,USP6NL,ARHGAP24,HDAC4,TBC1D5,IST1,DBN1,KIAA0319,DMD,SHANK1,DPYSL2,WDPCP,SEMA3D,PLXNC1,EIF4G2,TENM1,CDKL3,SH3YL1,TBC1D16,PTK2B,FER,OLFM1,FGF13,FGFR…
GO: Biological Process	GO:0099531	presynaptic process involved in chemical synaptic transmission		1.83E-11	1.62E-07	4.75E-09	4.59E-08	57	173	SYN3,ASIC1,ADORA2A,SYT13,DOC2A,PPFIA4,PPFIA3,CASK,CADPS,ATP2A2,SYNJ1,BAIAP3,CACNA1A,CACNA1B,CAMK2A,DGKI,NRXN3,SNCAIP,RIMS4,RIMS2,SNPH,SNAP91,EDN3,STX2,SYT3,BRSK1,GAD1,SYT17,CPLX2,CPLX1,KCNMB4,GPER1,PCLO,GRIK5,GRM8,ICA1,C2CD4C,SYTL4,MEF2C,NF1,NTRK2,P2RX7,PTPRN2,LRRK2,STX1B,NLGN1,NAPB,SNAP25,SNCA,STX1A,STXBP1,SYN1,SYN2,SYT1,SYT5,WNT7A,TRIM9
GO: Biological Process	GO:0051345	positive regulation of hydrolase activity		2.38E-11	2.10E-07	6.01E-09	5.80E-08	194	929	RALGAPA1,ABR,AXIN2,ADRB2,AGT,TBC1D14,ARHGAP20,AMPH,BIN1,FGD2,C6orf89,PKP4,APAF1,APOC2,MADD,SPTBN4,ARHGDIA,ARHGDIG,ARRB1,RGS20,ATP1B3,RIPK1,DOCK11,ADGRB3,RGS11,RGS9,BID,ARHGEF7,CALM1,KALRN,CAMK2A,CAMK2B,CAMK2G,ARHGEF25,CCK,RGN,ARHGEF1,ARHGEF2,ARHGAP33,EVI5L,RCBTB2,CHN1,CHN2,ARHGAP22,NGEF,ARHGEF6,AKAP6,NRG2,RGS6,CSF2RA,ARHGEF10,SIPA1L1,RASGEF1C,ARHGEF4,USP6NL,DOCK4,ARHGAP32,GAPVD1,ARHGAP24,TBC1D5,D…
GO: Biological Process	GO:0007420	brain development		3.93E-11	3.47E-07	9.65E-09	9.33E-08	164	755	ABR,NDRG2,PCDH19,NME5,AK2,OGT,SEMA7A,APAF1,APLP1,SHROOM2,ARRB2,CHRD,NCOA1,NUMB,DYNLL1,ATP2B2,BBS2,NRP2,BID,CACNA1A,CALM1,HAP1,PTBP2,CAST,CBLN1,CBS,SYNGR3,CDH2,DCLK1,NOG,NUMBL,SLIT2,LHX2,VAX2,CNTN1,WHRN,AKAP5,NCOR1,NCOR2,AATK,CSF1R,CNTNAP2,PLXNA4,SLITRK5,SNPH,DBI,SEC16A,DLX1,CDON,DPYSL2,SEZ6L2,EGFR,EMX2,ERBB4,EZH1,DLC1,SEC24B,FGF13,FGFR1,FGFR3,FOXO3,AFF2,AK8,FYN,DISC1,PPARGC1A,TTBK1,GLI2,KDM2B,DCL…
GO: Biological Process	GO:0001505	regulation of neurotransmitter levels		4.13E-11	3.64E-07	9.85E-09	9.52E-08	65	214	SYN3,ASIC1,ACHE,ADORA2A,SYT13,DOC2A,PPFIA4,PPFIA3,CASK,CADPS,ATP2A2,SYNJ1,BAIAP3,CACNA1A,CACNA1B,CAMK2A,DGKI,NRXN3,SNCAIP,RIMS4,RIMS2,SNPH,SNAP91,EDN3,STX2,SYT3,BRSK1,GAD1,SYT17,CPLX2,CPLX1,GLUL,KCNMB4,GPER1,PCLO,GRIK5,GRM8,HNMT,ICA1,C2CD4C,SYTL4,MEF2C,NF1,NTRK2,P2RX7,PDE1B,PTPRN2,PRIMA1,LRRK2,STX1B,NLGN1,NAPB,SNAP25,SNCA,STX1A,STXBP1,SYN1,SYN2,SYT1,SYT5,AGTPBP1,WNT7A,TRIM9,SLC38A1,SLC17A7
GO: Biological Process	GO:0010975	regulation of neuron projection development		4.36E-11	3.85E-07	1.01E-08	9.80E-08	118	492	ACHE,ADCY6,SEMA6A,SEMA7A,CPNE5,SEMA4G,ARHGDIA,NUMB,ADGRB3,BMP7,RAB29,CACNA1A,KALRN,HAP1,CAMK2B,ARHGEF1,CBFA2T2,CDH2,NUMBL,CHN1,SLIT2,CPNE6,NGEF,QKI,MAP4K4,CNR1,CNTN1,AKAP5,CRMP1,AATK,SIPA1L1,PLXNA4,RIMS2,IST1,DBN1,KIAA0319,DMD,SHANK1,DPYSL2,SEMA3D,PLXNC1,EIF4G2,CDKL3,PTK2B,OLFM1,FGF13,FGFR1,BAIAP2,SEMA4D,SYT3,PDLIM5,STAU2,FYN,SYT17,DISC1,STMN2,CIT,LINGO1,NEGR1,RBPJ,KNDC1,ITPKA,L1CAM,MAP2,MAPT,MBP…
GO: Biological Process	GO:0060322	head development		7.09E-11	6.26E-07	1.61E-08	1.55E-07	171	802	ABR,NDRG2,PCDH19,NME5,AK2,OGT,SEMA7A,APAF1,APLP1,SHROOM2,ARRB2,CHRD,NCOA1,NUMB,DYNLL1,ATP2B2,BBS2,NRP2,BID,CACNA1A,CALM1,HAP1,PTBP2,CAST,CBLN1,CBS,SYNGR3,CDH2,DCLK1,NOG,NUMBL,SLIT2,LHX2,VAX2,CNTN1,WHRN,AKAP5,NCOR1,NCOR2,AATK,CSF1R,CNTNAP2,PLXNA4,SLITRK5,SNPH,DBI,SEC16A,DLX1,CDON,DPYSL2,SEZ6L2,EDNRA,EGFR,PLEKHA1,EMX2,ERBB4,EZH1,DLC1,SEC24B,FGF13,FGFR1,FGFR3,FOXO3,AFF2,AK8,FYN,DISC1,PPARGC1A,TTBK1,…
GO: Biological Process	GO:0007156	homophilic cell adhesion via plasma membrane adhesion molecules		7.38E-11	6.52E-07	1.63E-08	1.58E-07	53	160	PCDH19,PCDH10,PCDHGB4,CDH2,NECTIN3,CELSR3,CHL1,PCDH17,PTPRT,CDH20,L1CAM,PCDHGC3,PCDH8,PCDH9,PKD1,PCDH18,SDK2,DCHS2,PTPRG,FAT4,RET,ROBO1,ROBO2,CLSTN2,PCDHGC5,PCDHGB7,PCDHGB6,PCDHGB2,PCDHGB1,PCDHGA11,PCDHGA10,PCDHGA9,PCDHGA6,PCDHGA4,PCDHGA2,PCDHB15,PCDHB10,PCDHB9,PCDHB7,PCDHB6,PCDHB4,PCDHB3,PCDHAC2,PCDHA7,PCDHA6,PCDHA5,PCDHA3,PCDHA2,PCDHA1,CDH22,TRO,PCDH20,CADM2
GO: Biological Process	GO:0006836	neurotransmitter transport		7.76E-11	6.85E-07	1.67E-08	1.62E-07	64	212	SYN3,ASIC1,ADORA2A,SYT13,DOC2A,PPFIA4,PPFIA3,CASK,CADPS,ATP2A2,SYNJ1,BAIAP3,CACNA1A,CACNA1B,CAMK2A,DGKI,NRXN3,SNCAIP,RIMS4,RIMS2,SNPH,SNAP91,SV2B,EDN3,STX2,SYT3,BRSK1,GAD1,SYT17,CPLX2,CPLX1,GLUL,KCNMB4,GPER1,PCLO,GRIK5,GRM8,ICA1,SLC6A17,C2CD4C,SYTL4,MEF2C,NF1,NTRK2,P2RX7,PTPRN2,LRRK2,STX1B,NLGN1,SLC6A8,SLC6A11,NAPB,SNAP25,SNCA,STX1A,STXBP1,SYN1,SYN2,SYT1,SYT5,WNT7A,TRIM9,SLC38A1,SLC17A7
GO: Biological Process	GO:0050803	regulation of synapse structure or activity		2.23E-10	1.97E-06	4.69E-08	4.54E-07	75	272	ABHD6,ADORA1,ADORA2A,AGT,PPFIA3,ATP2B2,ADGRB1,ADGRB2,ADGRB3,CALB1,CAMK2A,CAMK2B,CBLN1,CD38,DGKI,CDH2,NRXN3,PICK1,SIPA1L1,SLITRK5,DBI,DBN1,DMPK,EPHB1,PTK2B,FGF14,BAIAP2,PDLIM5,STAU2,DISC1,CPLX2,PCDH17,SHISA6,MYLK2,LRRTM1,ITPKA,KCNB1,KIT,MAPT,MEF2C,MYO6,NF1,NTRK2,NTRK3,OXTR,NLGN3,LRRN3,RELN,PTK2,PTN,RASGRF1,RASGRF2,ROBO2,S100B,CPEB3,NLGN1,SNAP25,SNCA,IQSEC2,CLSTN2,STAU1,STXBP1,ARC,SYP,ADGRL3,CUX2,C…
GO: Biological Process	GO:0048813	dendrite morphogenesis		2.61E-10	2.31E-06	5.37E-08	5.19E-07	48	142	ACHE,NUMB,ADGRB3,CACNA1A,KALRN,CAMK2A,CAMK2B,SEPT7,DCLK1,NUMBL,NGEF,AKAP5,SIPA1L1,SLITRK5,DBN1,SHANK1,EPHB1,CDKL3,BAIAP2,SEMA4D,PDLIM5,STAU2,FYN,CIT,KNDC1,ITPKA,MAP2,MAP6,SLC11A2,NLGN3,PPP3CA,RELN,PTPRD,ROBO1,LRRK2,SGK1,NLGN1,PREX2,BTBD3,CUX2,SYNE1,OBSL1,TIAM1,BHLHB9,NR2E1,GORASP1,VLDLR,WNT7A
GO: Biological Process	GO:0010769	regulation of cell morphogenesis involved in differentiation		3.11E-10	2.75E-06	6.24E-08	6.03E-07	94	374	ACHE,AXIN2,SEMA6A,SEMA7A,EPB41L5,SEMA4G,ARHGDIA,NUMB,ADGRB3,ARHGEF7,LDLRAD4,CACNA1A,KALRN,CAMK2B,ARHGEF1,CDH2,NUMBL,CHN1,SLIT2,NGEF,AKAP5,AATK,SIPA1L1,PLXNA4,MYADM,IST1,DBN1,DPYSL2,SEMA3D,PLXNC1,EIF4G2,CDKL3,OLFM1,FGF13,BAIAP2,MAD2L2,SEMA4D,PDLIM5,STAU2,DISC1,GCNT2,CIT,LINGO1,HAS2,KNDC1,ITPKA,L1CAM,LIMS1,MAP2,MAPT,MBP,NRCAM,NTRK2,NTRK3,ENPP2,NLGN3,SEMA5B,PLXNB1,PPP3CA,MAPK9,RELN,PTK2,PTPRD,PTPRO,…
GO: Biological Process	GO:0051962	positive regulation of nervous system development		3.77E-10	3.33E-06	7.41E-08	7.16E-07	122	531	ACHE,BEND6,SEMA6A,BIN1,SEMA7A,CPNE5,ARHGDIA,ASPA,NCOA1,NUMB,ADGRB1,ADGRB2,ADGRB3,BMP7,SYNJ1,MYRF,KALRN,HAP1,CAMK2B,SPAG9,CBLN1,CBFA2T2,NOG,NUMBL,SLIT2,CPNE6,NRXN3,QKI,CNR1,CNTN1,AKAP5,CSF1,RGS6,SLITRK5,RIMS2,IST1,BRINP1,DBN1,DMD,CDON,SHANK1,HEYL,EIF4G1,EIF4G2,EPHB1,CDKL3,PTK2B,PRMT5,FGFR1,BAIAP2,SEMA4D,SYT3,DLL3,STAU2,FYN,SYT17,DISC1,GLI2,GPER1,STMN2,NEGR1,IGF1,IL6ST,LRRTM1,ITPKA,KIT,L1CAM,LIG4,M…
GO: Biological Process	GO:0051049	regulation of transport		1.27E-09	1.12E-05	2.44E-07	2.36E-06	350	1975	KCNH8,ABR,ASIC1,ACHE,ADCY5,ADD1,AXIN2,ADORA1,ADORA2A,ADRB2,AGT,TBC1D14,OSBPL8,C1QTNF1,C1QTNF3,SYT13,DOC2A,BIN1,OGT,DPP10,ANK2,KCNAB2,APOC1,APOC2,MADD,CASK,SPTBN4,ARNTL,ARRB1,RGS20,ARRB2,CADPS,PDE8B,DYNLL1,ATP1A1,ATP1B3,ATP2A2,ATP2B2,RIPK1,BARD1,HCN2,BID,BMP7,SYNJ1,ARHGEF7,MTMR2,CACNA1I,CACNA1G,C5,RAB29,IL33,CACNA1A,CACNA1B,CACNA2D1,CACNB4,CALM1,HAP1,CAMK2A,CAMK2B,CAMK2G,CAPN3,CCK,USP6,RGN,SCARB1,…
GO: Biological Process	GO:0050808	synapse organization		1.88E-09	1.66E-05	3.53E-07	3.41E-06	70	258	ACHE,ATP2B2,ADGRB1,ADGRB2,ADGRB3,CACNA1A,CACNB4,CAMK2B,CBLN1,CDH2,CACNA2D2,NRXN3,COL4A5,SLITRK5,SPOCK2,DBN1,RAB39B,DMPK,SHANK1,DRP2,SEZ6L2,EPHB1,GPHN,ERBB2,ERBB4,PDLIM5,STAU2,DISC1,PCDH17,PCLO,LRRTM1,MEF2C,DBNL,MYO5A,MYO6,NRCAM,NTRK2,NTRK3,OXTR,PALM,PCDHGC3,NLGN3,SDK2,LRRN3,RELN,PTK2,PTN,PTPRD,ROBO2,LRRK2,NLGN1,SNCA,PDZRN3,NFASC,CLSTN2,ZC4H2,ADGRL3,CUX2,PCDHGC5,PCDHB10,PCDHB9,PCDHB6,PCDHB4,PCDHB3…
GO: Biological Process	GO:0048167	regulation of synaptic plasticity		6.42E-09	5.67E-05	1.18E-06	1.14E-05	51	169	ABHD6,ADORA1,ADORA2A,AGT,PPFIA3,ATP2B2,CALB1,CAMK2A,CAMK2B,CD38,DGKI,PICK1,SIPA1L1,DBI,DBN1,PTK2B,FGF14,BAIAP2,STAU2,CPLX2,SHISA6,MYLK2,LRRTM1,ITPKA,KCNB1,KIT,MAPT,MEF2C,MYO6,NF1,NTRK2,NLGN3,RELN,PTN,RASGRF1,RASGRF2,S100B,CPEB3,NLGN1,SNAP25,SNCA,IQSEC2,STAU1,STXBP1,ARC,SYP,CRTC1,NR2E1,VGF,NETO1,JPH3
GO: Biological Process	GO:0060079	excitatory postsynaptic potential		6.90E-09	6.10E-05	1.24E-06	1.20E-05	28	67	ADORA1,ADORA2A,ADRB2,MTMR2,DGKI,RIMS2,DBN1,DMPK,SHANK1,PTK2B,GRIK5,GRIN2C,GRIN2D,MEF2C,NLGN3,PPP3CA,RELN,LRRK2,STX1B,NLGN1,SNCA,STX1A,CUX2,WNT7A,CELF4,SLC17A7,NETO2,NETO1
GO: Biological Process	GO:0023061	signal release		7.14E-09	6.31E-05	1.26E-06	1.22E-05	112	498	SYN3,ASIC1,ADCY5,ADORA1,ADORA2A,AGT,C1QTNF1,C1QTNF3,LTBP4,SYT13,DOC2A,PPFIA4,PPFIA3,MADD,CASK,ARNTL,ARRB1,CADPS,PDE8B,ATP2A2,SYNJ1,ARHGEF7,BTK,BAIAP3,CACNA1A,CACNA1B,CAMK2A,CAMK2G,CD38,DGKI,CACNA2D2,NRXN3,MAP4K4,CNR1,MYRIP,CLOCK,CRHBP,CRY2,SNCAIP,RIMS4,RIMS2,SNPH,C2CD2L,SNAP91,EDN1,EDN3,EGFR,STX2,FGFR1,SYT3,BRSK1,OGA,GABBR1,GAD1,SYT17,CPLX2,CPLX1,GCK,GDF9,GLUL,KCNMB4,GPER1,PCLO,GRIK5,GRM8,HMGCR,I…
GO: Biological Process	GO:0022603	regulation of anatomical structure morphogenesis		9.22E-09	8.14E-05	1.60E-06	1.54E-05	215	1128	ABR,ACHE,FMNL2,ADD1,AXIN2,ADRB2,AP2A1,AP2A2,AGT,TBC1D14,SEMA6A,SEMA7A,FGD2,APC,EPB41L5,GAS7,CPNE5,SEMA4G,ARHGDIA,ARRB2,NUMB,ADGRB1,ADGRB2,ADGRB3,CFLAR,BMP7,ARHGEF7,C5,LDLRAD4,CFAP410,CACNA1A,KALRN,HAP1,CAMK2B,KRIT1,ARHGEF1,SEPT7,CDH2,ZMYM4,EVI5L,NOG,NUMBL,CHN1,TAOK2,SLIT2,CPNE6,CLTC,NGEF,CCDC151,AKAP5,MAGED1,AATK,CSF1,CSF1R,CSNK1E,CSNK1G3,SIPA1L1,CST3,PLXNA4,PPP1R16B,RIMS2,USP6NL,CYBB,HDAC9,MYADM…
GO: Biological Process	GO:0051056	regulation of small GTPase mediated signal transduction		1.13E-08	9.94E-05	1.91E-06	1.85E-05	75	295	RALGAPA1,ABR,ADRA1B,ARHGAP20,OGT,CDC42BPA,FGD2,MADD,ARHGDIA,ARHGDIG,ARRB1,ARHGEF7,KALRN,ARHGEF25,ARHGEF1,DGKI,ARHGEF2,CDH2,ARHGAP33,CHN1,CHN2,ARHGAP22,SLIT2,NGEF,ARHGEF6,CSF1,ARHGEF10,SIPA1L1,ARHGEF4,ARHGAP32,ARHGAP24,TIAM2,RHOBTB1,CDON,DOCK2,RASGRP1,FAM13A,RASA4,ERBB2,DLC1,PSD2,STAMBP,ARHGAP36,IGF1,INPP5B,ITPKB,KITLG,MYO9A,NF1,OCRL,MAPKAP1,RELN,PSD,IQSEC3,RASGRF1,RASGRF2,RDX,ROBO1,RASA3,PREX2,AR…
GO: Biological Process	GO:0048814	regulation of dendrite morphogenesis		1.19E-08	1.05E-04	1.98E-06	1.92E-05	33	89	ACHE,NUMB,ADGRB3,KALRN,CAMK2B,NUMBL,NGEF,AKAP5,SIPA1L1,DBN1,CDKL3,BAIAP2,SEMA4D,PDLIM5,STAU2,CIT,KNDC1,ITPKA,NLGN3,PPP3CA,RELN,PTPRD,ROBO1,LRRK2,SGK1,NLGN1,CUX2,SYNE1,OBSL1,TIAM1,BHLHB9,NR2E1,GORASP1
GO: Biological Process	GO:0016358	dendrite development		1.59E-08	1.41E-04	2.60E-06	2.51E-05	64	239	ACHE,NUMB,ADGRB3,BMP7,CACNA1A,KALRN,CAMK2A,CAMK2B,SEPT7,DCLK1,NUMBL,NGEF,AKAP5,SIPA1L1,SLITRK5,DBN1,KIAA0319,GRIN3A,SHANK1,EIF4G2,EPHB1,CDKL3,ACSL4,BAIAP2,SEMA4D,PDLIM5,STAU2,FYN,DISC1,CIT,KNDC1,ITPKA,MAP2,MAP6,MATN2,MEF2C,GIT1,MYO6,SLC11A2,NTRK2,OPA1,PALM,NLGN3,PPP3CA,RELN,PTPRD,ROBO1,LRRK2,SGK1,CPEB3,NLGN1,PREX2,BTBD3,COBL,CUX2,SYNE1,OBSL1,CRTC1,TIAM1,BHLHB9,NR2E1,GORASP1,VLDLR,WNT7A
GO: Biological Process	GO:0099504	synaptic vesicle cycle		1.62E-08	1.43E-04	2.60E-06	2.51E-05	40	121	SYT13,DOC2A,AMPH,CADPS,ATP2A2,SYNJ1,CACNA1A,CDH2,CLCN3,RIMS4,RIMS2,SNPH,DNM1,STX2,FGF14,SYT3,SYT17,CPLX2,CPLX1,PCDH17,PCLO,GRIK5,C2CD4C,SYTL4,P2RX7,NLGN3,LRRK2,STX1B,NLGN1,NAPB,SNAP25,SNCA,STX1A,STXBP1,SYN1,SYT1,SYT5,WNT7A,TRIM9,SLC17A7
GO: Biological Process	GO:0007626	locomotory behavior		1.65E-08	1.46E-04	2.60E-06	2.51E-05	63	234	ADCY5,ADORA2A,ADRA1B,APBA2,SPTBN4,ARRB2,ATP1A3,ATP2B2,CACNA1A,CACNA1B,CACNB4,CALB1,USP2,CHRNA4,CLCN3,ZNF385A,PUM1,DBN1,DNM1,RCAN1,SEZ6L2,RCAN2,FGF12,FGF14,GAA,CHL1,GAD1,HPGDS,GNAO1,GPR37,GRIN2D,NEGR1,LRRTM1,KCND2,LSAMP,MAPT,MEIS1,ADAM22,MYO5A,MYO6,NOVA1,OPRL1,PDE1B,ZDHHC8,MAPK10,RELN,OXR1,FIGN,LRRK2,SCN8A,PREX2,SNAP25,SNCA,ANKFN1,VPS13A,TAL1,ADGRL3,AGTPBP1,RASD2,TSC1,UCHL1,LGI4,ZIC1
GO: Biological Process	GO:0050773	regulation of dendrite development		2.01E-08	1.78E-04	3.09E-06	2.99E-05	46	150	ACHE,NUMB,ADGRB3,BMP7,KALRN,CAMK2B,NUMBL,NGEF,AKAP5,SIPA1L1,DBN1,KIAA0319,SHANK1,EIF4G2,CDKL3,BAIAP2,SEMA4D,PDLIM5,STAU2,DISC1,CIT,KNDC1,ITPKA,MEF2C,NTRK2,OPA1,PALM,NLGN3,PPP3CA,RELN,PTPRD,ROBO1,LRRK2,SGK1,CPEB3,NLGN1,COBL,CUX2,SYNE1,OBSL1,CRTC1,TIAM1,BHLHB9,NR2E1,GORASP1,VLDLR
GO: Biological Process	GO:0098742	cell-cell adhesion via plasma-membrane adhesion molecules		2.03E-08	1.79E-04	3.09E-06	2.99E-05	62	230	PCDH19,ALCAM,PCDH10,PCDHGB4,CBLN1,CLDN10,CDH2,NECTIN3,MYADM,CELSR3,ATP2C1,CHL1,PCDH17,PTPRT,CDH20,L1CAM,CLDN11,PCDHGC3,PCDH8,PCDH9,PKD1,PCDH18,SDK2,MAPK7,DCHS2,PTPRD,PTPRG,FAT4,RET,ROBO1,ROBO2,NLGN1,CLSTN2,PCDHGC5,PCDHGB7,PCDHGB6,PCDHGB2,PCDHGB1,PCDHGA11,PCDHGA10,PCDHGA9,PCDHGA6,PCDHGA4,PCDHGA2,PCDHB15,PCDHB10,PCDHB9,PCDHB7,PCDHB6,PCDHB4,PCDHB3,PCDHAC2,PCDHA7,PCDHA6,PCDHA5,PCDHA3,PCDHA2,PCDHA1,CD…
GO: Biological Process	GO:0060078	regulation of postsynaptic membrane potential		2.44E-08	2.16E-04	3.66E-06	3.54E-05	35	100	ADORA1,ADORA2A,ADRB2,HCN2,MTMR2,DGKI,CHRNA4,RIMS2,DBN1,DMPK,SHANK1,PTK2B,FGF14,GABRB3,GRIK5,GRIN2C,GRIN2D,MEF2C,NLGN3,PPP3CA,RELN,LRRK2,STX1B,SCN2B,SCN7A,SCN8A,NLGN1,SNCA,STX1A,CUX2,WNT7A,CELF4,SLC17A7,NETO2,NETO1
GO: Biological Process	GO:0051094	positive regulation of developmental process		2.82E-08	2.49E-04	4.15E-06	4.01E-05	243	1323	ACHE,ADD1,AXIN2,ADRB2,BEND6,AGT,SEMA6A,BIN1,OGT,SEMA7A,APC,EPB41L5,CPNE5,SPTBN4,ARHGDIA,ARNTL,ASPA,PTCH2,NCOA1,NUMB,RIPK1,ADGRB1,ADGRB2,ADGRB3,BBS2,PROM1,BMP7,BMPR1B,SYNJ1,ARHGEF7,BTK,C5,MYRF,KALRN,HAP1,CAMK2B,CAPN3,SPAG9,CBLN1,USP2,CD86,CBFA2T2,SEPT7,CDH2,NOG,NUMBL,CACNA2D2,SLIT2,CPNE6,NRXN3,QKI,CNR1,CNTN1,AKAP6,AKAP5,MAGED1,ZNF385A,CSF1,CSF1R,RGS6,SOCS5,SLITRK5,PPP1R16B,CTH,RIMS2,CYBB,BOC,HDAC9…
GO: Biological Process	GO:0048017	inositol lipid-mediated signaling		3.25E-08	2.87E-04	4.71E-06	4.55E-05	58	212	AGT,OGT,TNRC6C,SYNJ1,CA8,CD86,NRG2,NCOR1,CSF1R,PPP1R16B,NYAP1,EDN1,RASGRP1,EGFR,PLEKHA1,ERBB2,ERBB4,FGF1,FGFR1,FGFR3,AGAP2,SEMA4D,FLT1,STAMBP,FYN,TNRC6A,GPER1,GSN,TNFAIP8L3,IGF1,JAK2,KIT,PIK3AP1,KITLG,MOV10,NF1,NTRK2,PDPK1,PIK3C2A,PIK3R1,PLXNB1,MAPKAP1,MAPK3,RELN,PTK2,PTPN13,PREX2,SIRT2,MYO16,UNC5B,MLST8,TEK,SIRT1,PIK3R5,TSC2,UBE3A,VAV1,RICTOR
GO: Biological Process	GO:0050769	positive regulation of neurogenesis		3.32E-08	2.94E-04	4.74E-06	4.58E-05	104	465	ACHE,BEND6,SEMA6A,BIN1,SEMA7A,CPNE5,ARHGDIA,ASPA,NCOA1,NUMB,BMP7,SYNJ1,KALRN,HAP1,CAMK2B,SPAG9,CBFA2T2,NOG,NUMBL,SLIT2,CPNE6,QKI,CNR1,CNTN1,AKAP5,CSF1,RGS6,RIMS2,IST1,BRINP1,DBN1,DMD,CDON,SHANK1,HEYL,EIF4G1,EIF4G2,CDKL3,PTK2B,PRMT5,FGFR1,BAIAP2,SEMA4D,SYT3,DLL3,STAU2,FYN,SYT17,DISC1,GLI2,GPER1,STMN2,NEGR1,IL6ST,ITPKA,KIT,L1CAM,LIG4,MAPT,MEF2C,NBL1,NFE2L2,NRCAM,NTRK2,NTRK3,OPA1,PALM,PAX6,ENPP2,NLG…
GO: Biological Process	GO:0050806	positive regulation of synaptic transmission		3.95E-08	3.49E-04	5.54E-06	5.36E-05	46	153	ADORA1,ADORA2A,ARRB2,SYNJ1,CACNA1B,HAP1,CAMK2B,RIMS2,DBI,DBN1,DNM1,SHANK1,EGFR,ERBB4,PTK2B,GLUL,GPER1,GRIA2,LRRTM1,LAMA2,NF1,NTRK2,OXTR,NLGN3,RELN,PTK2,PTN,RASGRF2,STX1B,S100B,NLGN1,SNAP25,SNCA,IQSEC2,CLSTN2,STAU1,STX1A,ARC,SYT1,TACR1,CUX2,CRTC1,NR2E1,WNT7A,NETO2,NETO1
GO: Biological Process	GO:0046928	regulation of neurotransmitter secretion		4.77E-08	4.21E-04	6.52E-06	6.30E-05	26	64	ASIC1,ADORA2A,ATP2A2,CACNA1A,CACNA1B,CAMK2A,SNCAIP,RIMS4,RIMS2,EDN3,KCNMB4,GPER1,GRIK5,GRM8,ICA1,MEF2C,NF1,NTRK2,LRRK2,STX1B,NLGN1,NAPB,SNCA,STX1A,STXBP1,SYN1
GO: Biological Process	GO:0048015	phosphatidylinositol-mediated signaling		4.80E-08	4.24E-04	6.52E-06	6.30E-05	57	209	AGT,OGT,TNRC6C,SYNJ1,CA8,CD86,NRG2,NCOR1,CSF1R,PPP1R16B,NYAP1,EDN1,RASGRP1,EGFR,PLEKHA1,ERBB2,ERBB4,FGF1,FGFR1,FGFR3,AGAP2,SEMA4D,FLT1,STAMBP,FYN,TNRC6A,GPER1,GSN,IGF1,JAK2,KIT,PIK3AP1,KITLG,MOV10,NF1,NTRK2,PDPK1,PIK3C2A,PIK3R1,PLXNB1,MAPKAP1,MAPK3,RELN,PTK2,PTPN13,PREX2,SIRT2,MYO16,UNC5B,MLST8,TEK,SIRT1,PIK3R5,TSC2,UBE3A,VAV1,RICTOR
GO: Biological Process	GO:0007270	neuron-neuron synaptic transmission		4.92E-08	4.35E-04	6.59E-06	6.36E-05	46	154	SYN3,ADORA1,ADORA2A,ADRB2,ARRB2,CACNA1A,CACNB4,KALRN,HAP1,DGKI,DLGAP2,CLCN3,CNR1,CRHBP,DBI,DNM1,EGFR,ERBB4,PTK2B,GABRB3,GABRG2,GLUL,GRIA2,GRIK5,GRIN2D,GRM2,GRM8,SHC3,MEF2C,NF1,NTRK2,OXTR,TMOD2,NLGN3,PLCL1,RELN,LRRK2,NLGN1,NAPB,SNCA,IQSEC2,STXBP1,SYT1,TACR1,RASD2,SLC17A7
GO: Biological Process	GO:0007010	cytoskeleton organization		5.01E-08	4.43E-04	6.61E-06	6.39E-05	217	1164	ABR,ACTN1,FMNL2,ADD1,ADD2,CC2D2A,TAOK1,SEMA6A,CEP126,CDC42BPA,FGD2,APC,EPB41L5,GAS7,SHROOM2,SPTBN4,ARHGDIA,ARRB1,MARK4,DYNLL1,BBS2,CFLAR,DST,WASF1,CFAP410,LURAP1,CAPN3,PRC1,ARHGEF2,SEPT7,ZMYM4,CFL2,TAOK2,SLIT2,CLTC,CCDC151,CNN3,PICK1,BAG4,CDC42BPB,CRMP1,NCOR1,GDA,CLIP3,CSF1R,ARHGEF10,SIPA1L1,MYADM,KATNAL2,DAPK3,DBN1,ELMO1,KIAA0753,KIF19,SHANK1,DOCK2,DPYSL2,PDCD6IP,DNAJB6,WDPCP,EDN1,FRY,TENM1,EPB4…
GO: Biological Process	GO:0010720	positive regulation of cell development		7.26E-08	6.41E-04	9.36E-06	9.05E-05	121	572	ACHE,AXIN2,BEND6,SEMA6A,BIN1,SEMA7A,EPB41L5,CPNE5,ARHGDIA,ASPA,NCOA1,NUMB,BMP7,SYNJ1,ARHGEF7,KALRN,HAP1,CAMK2B,SPAG9,CBFA2T2,NOG,NUMBL,SLIT2,CPNE6,QKI,CNR1,CNTN1,AKAP6,AKAP5,CSF1,RGS6,RIMS2,MYADM,IST1,BRINP1,DBN1,DMD,CDON,SHANK1,EDN1,HEYL,EIF4G1,EIF4G2,CDKL3,PTK2B,PRMT5,SLC9B2,OLFM1,FGFR1,BAIAP2,SEMA4D,SYT3,DLL3,STAU2,FYN,SYT17,DISC1,GCNT2,GLI2,KDM2B,GPER1,STMN2,HAS2,NEGR1,IL6ST,ITPKA,KIT,L1CAM,L…
GO: Biological Process	GO:0045595	regulation of cell differentiation		7.31E-08	6.46E-04	9.36E-06	9.05E-05	298	1699	ACHE,ADCY6,AXIN2,BEND6,AP2A2,AGT,SEMA6A,LTBP4,BIN1,OGT,SEMA7A,PI16,APC,EPB41L5,CPNE5,SEMA4G,ARHGDIA,ARNTL,ASPA,PTCH2,CHRD,NCOA1,NUMB,RIPK1,ADGRB3,CFLAR,PROM1,BMP7,BMPR1B,SYNJ1,ARHGEF7,BTK,RAB29,LDLRAD4,CACNA1A,KALRN,HAP1,CAMK2B,CAPN3,SPAG9,RUNX1T1,CD86,ARHGEF1,CBFA2T2,ARHGEF2,CDH2,NOG,NUMBL,CHN1,PLEKHB1,SLIT2,CPNE6,NGEF,FBXO7,QKI,MAP4K4,CNR1,CNTN1,AKAP6,AKAP5,ZNF385A,CLOCK,CRMP1,NCOR2,ABCG1,AATK,…
GO: Biological Process	GO:0051961	negative regulation of nervous system development		9.01E-08	7.96E-04	1.14E-05	1.10E-04	75	309	ADCY6,SEMA6A,SEMA7A,SEMA4G,ARHGDIA,CHRD,BMP7,MTMR2,RAB29,ARHGEF1,CBFA2T2,ARHGEF2,NOG,SLIT2,NGEF,MAP4K4,CRMP1,AATK,BRINP1,KIAA0319,DLX1,EDNRB,SEMA3D,ERBB4,CDKL3,OLFM1,FGF13,FGFR3,FOXO3,SEMA4D,DLL3,STMN2,CIT,SOX21,LINGO1,RBPJ,MBD1,MBP,MEIS1,MYCN,NF1,NTRK3,PAX6,GPR173,NLGN3,SEMA5B,PMP22,PPP3CA,PRKACB,PTK2,PTN,PTPRG,PTPRO,ROBO2,SEMA6D,NLGN1,SIRT2,CDK5RAP2,IFT122,SOX3,SOX11,SPP1,SPART,KANK1,DICER1,GPR…
GO: Biological Process	GO:0035249	synaptic transmission, glutamatergic		1.06E-07	9.32E-04	1.31E-05	1.27E-04	30	83	ADORA1,ADORA2A,ADRB2,CACNA1A,CACNB4,KALRN,DGKI,CLCN3,CNR1,EGFR,PTK2B,GLUL,GRIA2,GRIK5,GRIN2D,GRM2,GRM8,SHC3,MEF2C,NF1,NTRK2,OXTR,NLGN3,RELN,LRRK2,NLGN1,NAPB,IQSEC2,SYT1,SLC17A7
GO: Biological Process	GO:0007411	axon guidance		1.10E-07	9.75E-04	1.36E-05	1.31E-04	62	240	UNC5A,SEMA6A,ALCAM,SEMA7A,APBB2,SEMA4G,SPTBN4,NRP2,BMP7,BMPR1B,ISPD,NOG,CHN1,SLIT2,LHX2,NRXN3,CRMP1,CSF1R,PLXNA4,BOC,KIF26A,DPYSL2,SEMA3D,CELSR3,PLXNC1,EPHB1,ERBB2,ETV1,TUBB3,EVL,SEMA4D,FYN,CHL1,GLI2,RNF165,KIF5A,L1CAM,LAMA2,MATN2,NRCAM,PAX6,SEMA5B,PLXNB1,MAPK3,RELN,PTK2,PTPRO,ROBO1,ROBO2,SEMA6D,ARX,USP33,MYCBP2,UNC5B,SPTAN1,SPTB,NFASC,FLRT2,ZIC2,DPYSL5,SEMA3B,FZD3
GO: Biological Process	GO:0007215	glutamate receptor signaling pathway		1.26E-07	1.12E-03	1.53E-05	1.48E-04	28	75	ATP1A3,CAMK2A,HOMER3,CRHBP,DAPK1,GRIN3A,SHANK1,PTK2B,PPARGC1A,GRIA2,GRIK4,GRIK5,GRIN2C,GRIN2D,GRM2,GRM8,KCNB1,MEF2C,NLGN3,RELN,RASGRF1,RASGRF2,NLGN1,CPEB4,SSTR1,PLCB1,ARC,NETO2
GO: Biological Process	GO:0051336	regulation of hydrolase activity		1.29E-07	1.14E-03	1.53E-05	1.48E-04	248	1379	RALGAPA1,ABR,ELFN2,AXIN2,ADORA2A,ADRB2,AGT,TBC1D14,ARHGAP20,AMPH,BIN1,FGD2,C6orf89,PI16,PKP4,APAF1,APOC1,APOC2,PPP4R4,MADD,SPTBN4,ARHGDIA,ARHGDIG,ARRB1,RGS20,ARRB2,ATP1B3,RIPK1,DOCK11,ADGRB3,RGS11,RGS9,BID,CFLAR,ARHGEF7,C5,CALM1,KALRN,CAMK2A,CAMK2B,CAMK2G,CAST,ARHGEF25,CCK,RGN,ARHGEF1,DGKI,ARHGEF2,ARHGAP33,EVI5L,CCPG1,RCBTB2,CHN1,CHN2,ARHGAP22,SLIT2,NGEF,CNN3,ARHGEF6,AKAP6,BAG4,NRG2,CRY2,RGS6,CSF…
GO: Biological Process	GO:0097485	neuron projection guidance		1.30E-07	1.15E-03	1.53E-05	1.48E-04	62	241	UNC5A,SEMA6A,ALCAM,SEMA7A,APBB2,SEMA4G,SPTBN4,NRP2,BMP7,BMPR1B,ISPD,NOG,CHN1,SLIT2,LHX2,NRXN3,CRMP1,CSF1R,PLXNA4,BOC,KIF26A,DPYSL2,SEMA3D,CELSR3,PLXNC1,EPHB1,ERBB2,ETV1,TUBB3,EVL,SEMA4D,FYN,CHL1,GLI2,RNF165,KIF5A,L1CAM,LAMA2,MATN2,NRCAM,PAX6,SEMA5B,PLXNB1,MAPK3,RELN,PTK2,PTPRO,ROBO1,ROBO2,SEMA6D,ARX,USP33,MYCBP2,UNC5B,SPTAN1,SPTB,NFASC,FLRT2,ZIC2,DPYSL5,SEMA3B,FZD3
GO: Biological Process	GO:0007422	peripheral nervous system development		1.59E-07	1.41E-03	1.85E-05	1.79E-04	29	80	AGT,PRX,ADGRB1,ADGRB2,ARHGEF10,PLXNA4,DMD,MED12,EDNRB,HEYL,EGR3,ERBB2,ETV1,LAMA2,ADAM22,NEFH,NF1,NTRK2,SERPINI1,PMP22,FA2H,SH3TC2,SCN8A,SIRT2,NFASC,DICER1,PARD3,UGT8,LGI4
GO: Biological Process	GO:0097479	synaptic vesicle localization		2.02E-07	1.78E-03	2.31E-05	2.23E-04	42	141	SYT13,DOC2A,AMPH,CADPS,ATP2A2,SYNJ1,CACNA1A,CDH2,RIMS4,RIMS2,SNPH,DNM1,DPYSL2,STX2,FGF14,SYT3,SYT17,CPLX2,CPLX1,PCDH17,PCLO,GRIK5,MYLK2,C2CD4C,SYTL4,BLOC1S2,P2RX7,NLGN3,LRRK2,STX1B,NLGN1,NAPB,SNAP25,SNCA,STX1A,STXBP1,SYN1,SYT1,SYT5,WNT7A,TRIM9,AP3B2
GO: Biological Process	GO:0042391	regulation of membrane potential		2.80E-07	2.47E-03	3.17E-05	3.06E-04	88	391	KCNH8,ASIC1,ADORA1,ADORA2A,ADRB2,AGT,ANK2,ATP1A1,ATP1A3,ATP1B3,ATP2A2,HCN2,MTMR2,CACNA1I,CACNA1G,CACNA1A,CACNA1B,CACNA2D1,CACNB4,CCK,DGKI,CHRNA4,CNGA3,CNR1,AKAP7,AKAP6,RIMS4,RIMS2,DBN1,DMD,DMPK,SHANK1,DPP6,EDN1,PTK2B,RACK1,FGF12,FGF14,FHL1,OGA,GABRB3,KCNMB4,GPER1,GRIK5,CACFD1,GRIN2C,GRIN2D,BVES,KCNB1,KCND2,KCNH2,KCNK3,KCNQ3,MEF2C,NRCAM,P2RX7,NLGN3,NALCN,FXYD1,PPP3CA,SLC26A11,RELN,PTN,PPP2R3C,PID1…
GO: Biological Process	GO:0060997	dendritic spine morphogenesis		2.91E-07	2.57E-03	3.26E-05	3.15E-04	20	45	KALRN,CAMK2B,SEPT7,NGEF,SIPA1L1,DBN1,SHANK1,EPHB1,BAIAP2,PDLIM5,STAU2,ITPKA,NLGN3,RELN,LRRK2,NLGN1,CUX2,TIAM1,BHLHB9,WNT7A
GO: Biological Process	GO:0042063	gliogenesis		3.00E-07	2.65E-03	3.32E-05	3.21E-04	68	279	ADORA2A,AGT,BIN1,PRX,ASPA,SYNJ1,ARHGEF7,MYRF,IL33,CDH2,NOG,QKI,PICK1,CSF1,ARHGEF10,VCAN,DBI,DLX1,DMD,MED12,EGFR,ERBB2,ERCC2,PTK2B,PRMT5,FGFR3,DLL3,DISC1,GSN,LINGO1,IGF1,IL6ST,ITGAM,LAMA2,MATN2,MBD1,AFDN,ADAM22,MYCN,NF1,NFIX,NTRK2,NTRK3,P2RY1,PAX6,ENPP2,NLGN3,MBOAT7,FA2H,MAPK3,RELN,PTK2,PTN,SH3TC2,S100B,SIRT2,SMARCA4,SOX11,TAL1,DICER1,TIAM1,TLR4,NR2E1,PARD3,P2RY12,LGI4,PRDM8,RTN4
GO: Biological Process	GO:0050768	negative regulation of neurogenesis		3.22E-07	2.85E-03	3.52E-05	3.40E-04	69	285	ADCY6,SEMA6A,SEMA7A,SEMA4G,ARHGDIA,BMP7,RAB29,ARHGEF1,CBFA2T2,ARHGEF2,NOG,SLIT2,NGEF,MAP4K4,CRMP1,AATK,BRINP1,KIAA0319,DLX1,EDNRB,SEMA3D,ERBB4,CDKL3,OLFM1,FGF13,FGFR3,FOXO3,SEMA4D,DLL3,STMN2,CIT,SOX21,LINGO1,RBPJ,MBD1,MBP,MEIS1,MYCN,NF1,NTRK3,PAX6,GPR173,NLGN3,SEMA5B,PMP22,PPP3CA,PTK2,PTN,PTPRG,PTPRO,SEMA6D,NLGN1,SIRT2,CDK5RAP2,SOX3,SOX11,SPP1,SPART,KANK1,DICER1,HEY1,NR2E1,TTC3,EIF4ENIF1,GORASP1,…
GO: Biological Process	GO:0030029	actin filament-based process		3.26E-07	2.88E-03	3.52E-05	3.40E-04	137	685	ABR,ACTN1,FMNL2,ADD1,ADD2,CDC42BPA,ANK2,FGD2,APBB2,EPB41L5,GAS7,SHROOM2,SPTBN4,ARHGDIA,ARRB1,DYNLL1,ATP1A1,ATP2A2,CFLAR,WASF1,CACNA2D1,LURAP1,CAPN3,ARHGEF2,CFL2,TAOK2,SLIT2,MYL6B,CNN3,PICK1,AKAP6,BAG4,MYRIP,CDC42BPB,CSF1R,ARHGEF10,SIPA1L1,MYADM,DAPK3,DBN1,ELMO1,DMD,SHANK1,DOCK2,DNAJB6,EDN1,FRY,TENM1,EPB41,EPB41L2,PTK2B,CORO2B,DLC1,FER,FGF12,BAIAP2,MAD2L2,AGAP2,EVL,FLNC,ATP2C1,STAU2,ABLIM2,IQGAP2,…
GO: Biological Process	GO:0007264	small GTPase mediated signal transduction		3.44E-07	3.04E-03	3.66E-05	3.54E-04	121	588	RALGAPA1,ABR,BRAP,ADRA1B,HACE1,ARHGAP20,OGT,CDC42BPA,FGD2,MADD,ARHGDIA,ARHGDIG,ARRB1,RASL11B,DOCK11,KSR1,ARHGEF7,RAB29,WASF1,KALRN,ARHGEF25,KRIT1,ARHGEF1,DGKI,ARHGEF2,CDH2,ARHGAP33,CHN1,CHN2,ARHGAP22,SLIT2,RAB33A,RAB28,NGEF,RAB26,ARHGEF6,AATK,CSF1,ARHGEF10,SIPA1L1,RASGEF1C,ARHGEF4,DOCK4,ARHGAP32,ARHGAP24,ELMO1,TIAM2,RHOBTB1,RAB39B,CDON,DOCK2,EDNRA,RASGRP1,FAM13A,RASA4,TNK2,RASGRP2,RAB9B,ERBB2,DNA…
GO: Biological Process	GO:0044087	regulation of cellular component biogenesis		3.57E-07	3.16E-03	3.76E-05	3.63E-04	160	829	ADD1,ADD2,AGT,TBC1D14,KIAA1324,APC,EPB41L5,SPTBN4,ADGRB1,ADGRB2,ADGRB3,BID,BMP7,MTMR3,WASF1,LDLRAD4,HAP1,CBLN1,CCK,LDB2,SEPT7,CDH2,EVI5L,SLIT2,RAB33A,NRXN3,CCDC151,PICK1,BAG4,GDA,CLIP3,SNCAIP,ARHGEF10,SLITRK5,PPP1R16B,USP6NL,MYADM,ARHGAP24,HDAC4,TBC1D5,DAPK3,DBN1,SACS,SHANK1,PDCD6IP,DNAJB6,DNM1L,WDPCP,EDN1,TENM1,PAN3,EPHB1,ERCC2,SH3YL1,TBC1D16,PTK2B,DLC1,RACK1,SEC24B,FER,BAIAP2,EVL,PDLIM5,STAU2,I…
GO: Biological Process	GO:0046578	regulation of Ras protein signal transduction		3.80E-07	3.36E-03	3.95E-05	3.82E-04	53	200	ABR,ADRA1B,OGT,FGD2,MADD,ARHGDIA,ARRB1,ARHGEF7,KALRN,ARHGEF25,ARHGEF1,DGKI,ARHGEF2,CDH2,NGEF,ARHGEF6,CSF1,ARHGEF10,ARHGEF4,ARHGAP24,TIAM2,DOCK2,RASGRP1,RASA4,ERBB2,DLC1,PSD2,STAMBP,IGF1,ITPKB,KITLG,NF1,MAPKAP1,PSD,IQSEC3,RASGRF1,RASGRF2,RDX,ROBO1,RASA3,PREX2,ARHGEF40,TRIM67,IQSEC2,MCF2L2,KANK1,ARHGEF9,MCF2L,DNMBP,TIAM1,TRIO,VAV1,SPATA13
GO: Biological Process	GO:0050890	cognition		3.89E-07	3.44E-03	4.00E-05	3.87E-04	72	303	ASIC1,ADCY8,FZD9,ADORA1,PTCHD1,ADRA1B,ADRB2,AMPH,PDE8B,ATP1A3,ADGRB3,BCHE,SYNJ1,CALB1,KALRN,DGKI,NOG,CHRNA4,NRXN3,CNR1,ZNF385A,CRHBP,CNTNAP2,DBI,SHANK1,RCAN1,EGFR,RCAN2,PPP1R1B,FGF13,AFF2,FYN,CHL1,HMGCR,IGF1,KIT,GPR155,SHC3,MEF2C,MEIS2,NF1,NPTX2,SLC11A2,NTRK2,OXTR,PDE1B,TMOD2,NLGN3,JAKMIP1,PRKAR1B,RELN,PTN,RASGRF1,S100B,SGK1,CPEB3,SNAP25,PLCB1,ARC,TACR1,CUX2,CRTC1,THRA,BHLHB9,VLDLR,NDRG4,SLC17A7,…
GO: Biological Process	GO:2000026	regulation of multicellular organismal development		4.44E-07	3.92E-03	4.51E-05	4.35E-04	322	1893	ACHE,ADCY6,ADD1,AXIN2,ADRB2,BEND6,AP2A1,AP2A2,AGT,SEMA6A,AMH,BIN1,OGT,SEMA7A,PI16,APC,EPB41L5,CPNE5,SEMA4G,ARHGDIA,ARNTL,ARRB2,ASPA,PTCH2,CHRD,NCOA1,NUMB,RIPK1,ADGRB1,ADGRB2,ADGRB3,PROM1,BMP7,BMPR1B,SYNJ1,BTK,MTMR2,C5,RAB29,MYRF,LDLRAD4,CACNA1A,KALRN,HAP1,CAMK2B,CAPN3,SPAG9,CBLN1,KRIT1,USP2,RGN,CD86,ARHGEF1,CBFA2T2,ARHGEF2,SEPT7,CDH2,NOG,NUMBL,CHN1,SLIT2,CPNE6,NRXN3,CLTC,NGEF,FBXO7,QKI,MAP4K4,CNR…
GO: Biological Process	GO:0007611	learning or memory		4.59E-07	4.06E-03	4.61E-05	4.46E-04	66	271	ASIC1,ADCY8,FZD9,ADRA1B,ADRB2,AMPH,PDE8B,ATP1A3,ADGRB3,BCHE,SYNJ1,CALB1,KALRN,DGKI,NOG,NRXN3,CNR1,ZNF385A,CRHBP,CNTNAP2,DBI,SHANK1,RCAN1,EGFR,RCAN2,PPP1R1B,FGF13,AFF2,FYN,HMGCR,IGF1,KIT,SHC3,MEF2C,MEIS2,NF1,NPTX2,SLC11A2,NTRK2,OXTR,PDE1B,TMOD2,NLGN3,PRKAR1B,RELN,PTN,RASGRF1,S100B,SGK1,CPEB3,SNAP25,PLCB1,ARC,TACR1,CUX2,CRTC1,THRA,BHLHB9,VLDLR,NDRG4,SLC17A7,KCNAB1,EPM2A,AAAS,NETO1,JPH3
GO: Biological Process	GO:0097061	dendritic spine organization		4.80E-07	4.24E-03	4.76E-05	4.60E-04	22	54	MTMR2,KALRN,CAMK2B,SEPT7,NGEF,PICK1,SIPA1L1,DBN1,SHANK1,EPHB1,BAIAP2,PDLIM5,STAU2,ITPKA,NLGN3,RELN,LRRK2,NLGN1,CUX2,TIAM1,BHLHB9,WNT7A
GO: Biological Process	GO:1900006	positive regulation of dendrite development		5.27E-07	4.65E-03	5.17E-05	5.00E-04	29	84	ACHE,NUMB,BMP7,KALRN,CAMK2B,NUMBL,AKAP5,DBN1,SHANK1,EIF4G2,CDKL3,BAIAP2,STAU2,ITPKA,OPA1,PALM,NLGN3,RELN,PTPRD,SGK1,CPEB3,NLGN1,COBL,CUX2,OBSL1,CRTC1,TIAM1,BHLHB9,VLDLR
GO: Biological Process	GO:0043647	inositol phosphate metabolic process		5.48E-07	4.84E-03	5.32E-05	5.14E-04	26	71	SYNJ1,SYNJ2,MTMR2,CALM1,MTMR7,IP6K1,PTK2B,IP6K2,IP6K3,INPP5K,GPER1,INPP1,INPP5B,ITPKA,ITPKB,OCRL,P2RY1,PLCB2,PLCD1,PTH1R,NUDT11,SCP2,SNCA,NUDT10,PLCB1,PLD4
GO: Biological Process	GO:0045666	positive regulation of neuron differentiation		7.18E-07	6.34E-03	6.89E-05	6.66E-04	84	376	ACHE,BEND6,SEMA7A,CPNE5,ARHGDIA,NCOA1,NUMB,BMP7,KALRN,HAP1,CAMK2B,SPAG9,CBFA2T2,NUMBL,SLIT2,CPNE6,QKI,CNR1,CNTN1,AKAP5,RGS6,RIMS2,IST1,BRINP1,DBN1,DMD,CDON,SHANK1,HEYL,EIF4G1,EIF4G2,CDKL3,PTK2B,FGFR1,BAIAP2,SEMA4D,SYT3,STAU2,FYN,SYT17,DISC1,GLI2,STMN2,NEGR1,ITPKA,L1CAM,MAPT,MEF2C,NBL1,NFE2L2,NRCAM,NTRK2,NTRK3,OPA1,PALM,NLGN3,PLXNB1,RELN,PTN,PTPRD,RET,ROBO1,ROBO2,SALL1,SGK1,CPEB3,NLGN1,TRIM67,SOX1…
GO: Biological Process	GO:0045597	positive regulation of cell differentiation		7.61E-07	6.73E-03	7.23E-05	6.99E-04	180	966	ACHE,AXIN2,BEND6,AGT,SEMA6A,BIN1,OGT,SEMA7A,APC,EPB41L5,CPNE5,ARHGDIA,ARNTL,ASPA,PTCH2,NCOA1,NUMB,RIPK1,PROM1,BMP7,BMPR1B,SYNJ1,ARHGEF7,BTK,KALRN,HAP1,CAMK2B,SPAG9,CD86,CBFA2T2,CDH2,NOG,NUMBL,SLIT2,CPNE6,QKI,CNR1,CNTN1,AKAP6,AKAP5,ZNF385A,CSF1,CSF1R,RGS6,SOCS5,CTH,RIMS2,BOC,MYADM,MAML1,IST1,BRINP1,DBN1,DMD,CDON,SHANK1,EDN1,EDN3,HEYL,RASGRP1,EGR3,EIF4G1,EIF4G2,CDKL3,PTK2B,PRMT5,SLC9B2,OLFM1,FGFR1,…
GO: Biological Process	GO:0098815	modulation of excitatory postsynaptic potential		7.87E-07	6.95E-03	7.39E-05	7.14E-04	17	36	MTMR2,RIMS2,DBN1,DMPK,SHANK1,PTK2B,NLGN3,RELN,LRRK2,STX1B,NLGN1,STX1A,CUX2,WNT7A,CELF4,NETO2,NETO1
GO: Biological Process	GO:0016079	synaptic vesicle exocytosis		7.97E-07	7.04E-03	7.41E-05	7.16E-04	30	90	SYT13,DOC2A,CADPS,ATP2A2,SYNJ1,CACNA1A,RIMS4,RIMS2,SNPH,STX2,SYT3,SYT17,CPLX2,CPLX1,PCLO,GRIK5,C2CD4C,SYTL4,P2RX7,LRRK2,STX1B,NLGN1,NAPB,SNAP25,STX1A,STXBP1,SYN1,SYT1,SYT5,TRIM9
GO: Biological Process	GO:0097480	establishment of synaptic vesicle localization		8.43E-07	7.45E-03	7.68E-05	7.42E-04	39	133	SYT13,DOC2A,AMPH,CADPS,ATP2A2,SYNJ1,CACNA1A,RIMS4,RIMS2,SNPH,DNM1,DPYSL2,STX2,FGF14,SYT3,SYT17,CPLX2,CPLX1,PCLO,GRIK5,MYLK2,C2CD4C,SYTL4,BLOC1S2,P2RX7,LRRK2,STX1B,NLGN1,NAPB,SNAP25,SNCA,STX1A,STXBP1,SYN1,SYT1,SYT5,WNT7A,TRIM9,AP3B2
GO: Biological Process	GO:0048489	synaptic vesicle transport		8.43E-07	7.45E-03	7.68E-05	7.42E-04	39	133	SYT13,DOC2A,AMPH,CADPS,ATP2A2,SYNJ1,CACNA1A,RIMS4,RIMS2,SNPH,DNM1,DPYSL2,STX2,FGF14,SYT3,SYT17,CPLX2,CPLX1,PCLO,GRIK5,MYLK2,C2CD4C,SYTL4,BLOC1S2,P2RX7,LRRK2,STX1B,NLGN1,NAPB,SNAP25,SNCA,STX1A,STXBP1,SYN1,SYT1,SYT5,WNT7A,TRIM9,AP3B2
GO: Biological Process	GO:0007416	synapse assembly		8.57E-07	7.57E-03	7.72E-05	7.46E-04	42	148	ACHE,ADGRB1,ADGRB2,ADGRB3,CACNA1A,CBLN1,CDH2,NRXN3,SLITRK5,SPOCK2,EPHB1,PDLIM5,STAU2,PCLO,LRRTM1,MEF2C,DBNL,MYO6,NRCAM,NTRK2,NTRK3,OXTR,NLGN3,SDK2,LRRN3,RELN,PTK2,PTPRD,ROBO2,NLGN1,CLSTN2,ADGRL3,CUX2,PCDHB10,PCDHB9,PCDHB6,PCDHB4,PCDHB3,BHLHB9,LRRC24,FLRT2,WNT7A
GO: Biological Process	GO:0030900	forebrain development		8.96E-07	7.92E-03	8.00E-05	7.73E-04	89	407	OGT,SEMA7A,APAF1,APLP1,CHRD,NCOA1,NUMB,BBS2,NRP2,HAP1,CDH2,DCLK1,NOG,NUMBL,SLIT2,LHX2,VAX2,AKAP5,NCOR1,NCOR2,CSF1R,CNTNAP2,PLXNA4,SLITRK5,DBI,DLX1,CDON,DPYSL2,EGFR,EMX2,ERBB4,EZH1,DLC1,FGF13,FGFR1,FGFR3,FYN,DISC1,PPARGC1A,GLI2,KDM2B,DCLK2,GNAO1,FUT10,ZIC5,RBPJ,AFDN,NEFH,NF1,NPY,NTRK2,OXTR,PAX6,PCDH9,MBOAT7,RELN,PTN,FAT4,CRTAC1,ROBO1,ROBO2,LRRK2,ATAT1,SALL1,TRA2B,ARX,BTBD3,SLC8A1,SMARCA4,SMARCC2,S…
GO: Biological Process	GO:0021988	olfactory lobe development		9.11E-07	8.05E-03	8.05E-05	7.78E-04	18	40	SEMA7A,SLIT2,LHX2,CSF1R,DPYSL2,ERBB4,FGFR1,PAX6,CRTAC1,ROBO1,ROBO2,LRRK2,SALL1,ARX,AGTPBP1,RPGRIP1L,DICER1,NR2E1
GO: Biological Process	GO:0061001	regulation of dendritic spine morphogenesis		1.06E-06	9.40E-03	9.31E-05	8.99E-04	16	33	KALRN,CAMK2B,NGEF,SIPA1L1,DBN1,BAIAP2,PDLIM5,STAU2,ITPKA,NLGN3,RELN,LRRK2,NLGN1,CUX2,TIAM1,BHLHB9
GO: Biological Process	GO:0051648	vesicle localization		1.23E-06	1.09E-02	1.06E-04	1.03E-03	64	267	SYT13,DOC2A,AMPH,SHROOM2,CADPS,ATP2A2,BBS2,SYNJ1,CACNA1A,HAP1,CDH2,MYRIP,SEC24C,RIMS4,RIMS2,SNPH,DCTN1,SEC16A,DNM1,DYNC1I1,DPYSL2,RASGRP1,STX2,F5,F8,SEC24B,FGF14,SYT3,DCTN2,SYT17,CPLX2,CPLX1,PCDH17,PCLO,GRIK5,MYLK2,C2CD4C,SYTL4,BLOC1S2,MYO5A,MYO7A,P2RX7,NLGN3,LRRK2,STX1B,AP1AR,NLGN1,SEC31A,NAPB,SNAP25,SNCA,KIF13A,CLASP2,STX1A,STXBP1,SYN1,SYT1,ANKRD28,SYT5,CLASP1,GORASP1,WNT7A,TRIM9,AP3B2
GO: Biological Process	GO:0016192	vesicle-mediated transport		1.52E-06	1.34E-02	1.30E-04	1.26E-03	262	1514	ABR,ACHE,SYS1,ACTN1,ADD1,ADORA1,ADORA2A,ESYT2,ADRB2,AP2A1,AP2A2,OSBPL1A,TBC1D14,SRPX,SYT13,DOC2A,AMPH,BIN1,ANK2,APLP1,APOC1,APOC2,SPTBN4,ARRB1,ARRB2,CADPS,ASGR1,MARCH3,DYNLL1,STX16,ATP2A2,BBS2,SYNJ1,BTK,MTMR2,AP1M1,CACNA1I,CACNA1G,RAB29,CACNA1A,CALM1,KALRN,HAP1,HIP1R,SPAG9,USP6,SCARB1,AP4M1,EVI5L,COPB2,CBARP,EPS15L1,CPNE6,CLCN3,CLTB,CLTC,RAB26,PICK1,SEC31B,CRHBP,CLIP3,SEC24C,CSNK1E,CSNK1G3,RIMS4,…
GO: Biological Process	GO:0051650	establishment of vesicle localization		1.53E-06	1.35E-02	1.30E-04	1.26E-03	61	252	SYT13,DOC2A,AMPH,SHROOM2,CADPS,ATP2A2,BBS2,SYNJ1,CACNA1A,HAP1,MYRIP,SEC24C,RIMS4,RIMS2,SNPH,DCTN1,SEC16A,DNM1,DYNC1I1,DPYSL2,RASGRP1,STX2,F5,F8,SEC24B,FGF14,SYT3,DCTN2,SYT17,CPLX2,CPLX1,PCLO,GRIK5,MYLK2,C2CD4C,SYTL4,BLOC1S2,MYO5A,MYO7A,P2RX7,LRRK2,STX1B,AP1AR,NLGN1,SEC31A,NAPB,SNAP25,SNCA,KIF13A,CLASP2,STX1A,STXBP1,SYN1,SYT1,ANKRD28,SYT5,CLASP1,GORASP1,WNT7A,TRIM9,AP3B2
GO: Biological Process	GO:0010001	glial cell differentiation		1.93E-06	1.71E-02	1.63E-04	1.57E-03	53	210	ADORA2A,AGT,BIN1,PRX,ASPA,MYRF,CDH2,NOG,QKI,PICK1,ARHGEF10,DLX1,DMD,MED12,EGFR,ERBB2,ERCC2,PRMT5,FGFR3,DLL3,GSN,LINGO1,IGF1,IL6ST,ITGAM,LAMA2,MBD1,AFDN,ADAM22,MYCN,NF1,NFIX,NTRK2,NTRK3,PAX6,ENPP2,NLGN3,FA2H,MAPK3,RELN,SH3TC2,S100B,SIRT2,SMARCA4,SOX11,TAL1,DICER1,TLR4,NR2E1,PARD3,LGI4,PRDM8,RTN4
GO: Biological Process	GO:0021772	olfactory bulb development		2.02E-06	1.79E-02	1.69E-04	1.63E-03	17	38	SLIT2,LHX2,CSF1R,DPYSL2,ERBB4,FGFR1,PAX6,CRTAC1,ROBO1,ROBO2,LRRK2,SALL1,ARX,AGTPBP1,RPGRIP1L,DICER1,NR2E1
GO: Biological Process	GO:0010657	muscle cell apoptotic process		2.08E-06	1.84E-02	1.72E-04	1.66E-03	25	71	AGT,APAF1,ARRB1,ARRB2,BMP7,CAMK2A,QKI,DMPK,EDN1,ERBB4,PTK2B,APOPT1,HMGCR,IGF1,RBPJ,IL12A,JAK2,LIFR,NACA,NFE2L2,PDPK1,PIK3R1,RPS6KA2,DICER1,SIRT1
GO: Biological Process	GO:0099565	chemical synaptic transmission, postsynaptic		2.12E-06	1.87E-02	1.73E-04	1.67E-03	33	108	ADORA1,ADORA2A,ADRB2,ARRB2,MTMR2,DGKI,CHRNA4,RIMS2,DBN1,DMPK,SHANK1,PTK2B,GABRA3,GABRB3,GABRG2,GRIK5,GRIN2C,GRIN2D,MEF2C,NLGN3,PPP3CA,RELN,LRRK2,STX1B,NLGN1,SNCA,STX1A,CUX2,WNT7A,CELF4,SLC17A7,NETO2,NETO1
GO: Biological Process	GO:0050775	positive regulation of dendrite morphogenesis		2.18E-06	1.93E-02	1.77E-04	1.71E-03	18	42	ACHE,NUMB,KALRN,CAMK2B,NUMBL,AKAP5,DBN1,CDKL3,BAIAP2,STAU2,ITPKA,RELN,PTPRD,SGK1,CUX2,OBSL1,TIAM1,BHLHB9
GO: Biological Process	GO:0090066	regulation of anatomical structure size		2.78E-06	2.45E-02	2.23E-04	2.15E-03	110	544	ADCY6,ADD1,ADD2,ADORA1,ADORA2A,ADRA1D,ADRA1B,ADRB2,AGT,SEMA6A,OGT,SEMA7A,SHROOM2,AQP6,SEMA4G,SPTBN4,ATP2B2,BBS2,CACNA1G,WASF1,CBS,CD38,CFL2,SLIT2,CLCN3,PICK1,BAG4,CPS1,AATK,PLXNA4,DOCK4,MYADM,IST1,DBN1,DPYSL2,EDN1,EDN3,EDNRA,EDNRB,SEMA3D,EGFR,PLXNC1,EIF4G2,TENM1,CDKL3,MRVI1,PTK2B,FER,OLFM1,FGF13,BAIAP2,EVL,SEMA4D,IQGAP2,DISC1,ARFIP1,KCNMB4,GPER1,CIT,GSN,GUCY1A1,NCKAP1L,HMGCR,SCIN,L1CAM,MAPT,DBNL,…
GO: Biological Process	GO:0010721	negative regulation of cell development		3.08E-06	2.72E-02	2.45E-04	2.37E-03	78	354	ADCY6,SEMA6A,SEMA7A,PI16,SEMA4G,ARHGDIA,BMP7,RAB29,LDLRAD4,ARHGEF1,CBFA2T2,ARHGEF2,NOG,SLIT2,NGEF,MAP4K4,CRMP1,AATK,BRINP1,KIAA0319,DLX1,EDNRB,SEMA3D,ERBB4,CDKL3,OLFM1,FGF13,FGFR3,MAD2L2,FOXO3,SEMA4D,DLL3,STMN2,CIT,SOX21,LINGO1,IGF1,RBPJ,MBD1,MBP,MEIS1,MYCN,NF1,NPR2,NTRK3,PAX6,GPR173,NLGN3,SEMA5B,PMP22,PPP3CA,PTK2,PTN,PTPRG,PTPRO,AP1AR,SALL1,SEMA6D,FUZ,NLGN1,SIRT2,CDK5RAP2,SOX3,SOX11,SPP1,SPART,P…
GO: Biological Process	GO:0043085	positive regulation of catalytic activity		3.13E-06	2.76E-02	2.47E-04	2.39E-03	271	1588	RALGAPA1,ABR,ADCY5,ADCY6,ADCY8,AXIN2,ADORA1,ADORA2A,ADRB2,AGT,TBC1D14,OSBPL8,TAOK1,ARHGAP20,ALK,AMPH,BIN1,OGT,FGD2,C6orf89,MAP4K3,PKP4,APAF1,APOC1,APOC2,CDC14B,MADD,SPTBN4,ARHGDIA,ARHGDIG,ARRB1,RGS20,ATP1B3,RIPK1,DOCK11,ADGRB3,RGS11,RGS9,BID,CFLAR,ARHGEF7,C5,CALM1,KALRN,CAMK2A,CAMK2B,CAMK2G,SPAG9,ARHGEF25,CCK,CCNH,CCNT1,RGN,ARHGEF1,SCARB1,ARHGEF2,CDC25B,ARHGAP33,EVI5L,RCBTB2,CHN1,CHN2,TAOK2,ARHGA…
GO: Biological Process	GO:0044093	positive regulation of molecular function		3.23E-06	2.86E-02	2.53E-04	2.44E-03	316	1893	RALGAPA1,ABR,ADCY5,ADCY6,ADCY8,ADD1,ADD2,AXIN2,ADORA1,ADORA2A,ADRB2,AGT,TBC1D14,OSBPL8,TAOK1,ARHGAP20,ALK,AMH,AMPH,BIN1,OGT,ANK2,FGD2,C6orf89,MAP4K3,PKP4,APAF1,EPB41L5,APOC1,APOC2,CDC14B,MADD,SPTBN4,ARHGDIA,ARHGDIG,ARRB1,RGS20,ATP1B3,RIPK1,DOCK11,ADGRB3,RGS11,RGS9,BID,CFLAR,ARHGEF7,BTK,C5,CACNA2D1,CALM1,KALRN,HAP1,CAMK2A,CAMK2B,CAMK2G,CAPN3,SPAG9,ARHGEF25,CCK,KRIT1,CCNH,CCNT1,RGN,ARHGEF1,SCARB1,S…
GO: Biological Process	GO:1905114	cell surface receptor signaling pathway involved in cell-cell signaling		3.40E-06	3.00E-02	2.63E-04	2.55E-03	34	115	ADORA1,ADORA2A,ADRB2,ARRB2,MTMR2,DGKI,CHRNA4,RIMS2,DBN1,DMPK,SHANK1,PTK2B,GABRA3,GABRB3,GABRG2,GLI2,GRIK5,GRIN2C,GRIN2D,MEF2C,NLGN3,PPP3CA,RELN,LRRK2,STX1B,NLGN1,SNCA,STX1A,CUX2,WNT7A,CELF4,SLC17A7,NETO2,NETO1
GO: Biological Process	GO:0014065	phosphatidylinositol 3-kinase signaling		4.22E-06	3.73E-02	3.23E-04	3.12E-03	44	167	AGT,CD86,NRG2,NCOR1,PPP1R16B,NYAP1,EDN1,RASGRP1,EGFR,PLEKHA1,ERBB2,ERBB4,FGF1,FGFR1,FGFR3,AGAP2,SEMA4D,FLT1,STAMBP,FYN,GPER1,IGF1,JAK2,KIT,PIK3AP1,KITLG,NF1,NTRK2,PIK3R1,PLXNB1,MAPK3,RELN,PTK2,PTPN13,PREX2,SIRT2,MYO16,UNC5B,TEK,SIRT1,PIK3R5,TSC2,UBE3A,VAV1
GO: Biological Process	GO:0051588	regulation of neurotransmitter transport		4.24E-06	3.75E-02	3.23E-04	3.12E-03	26	78	ASIC1,ADORA2A,ATP2A2,CACNA1A,CACNA1B,CAMK2A,SNCAIP,RIMS4,RIMS2,EDN3,KCNMB4,GPER1,GRIK5,GRM8,ICA1,MEF2C,NF1,NTRK2,LRRK2,STX1B,NLGN1,NAPB,SNCA,STX1A,STXBP1,SYN1
GO: Biological Process	GO:0021537	telencephalon development		4.53E-06	4.00E-02	3.42E-04	3.31E-03	61	260	SEMA7A,NCOA1,NUMB,BBS2,NRP2,CDH2,NUMBL,SLIT2,LHX2,AKAP5,NCOR2,CSF1R,CNTNAP2,PLXNA4,SLITRK5,DBI,DLX1,CDON,DPYSL2,EGFR,EMX2,ERBB4,EZH1,FGF13,FGFR1,DISC1,KDM2B,DCLK2,FUT10,AFDN,NEFH,NF1,NPY,NTRK2,OXTR,PAX6,MBOAT7,RELN,FAT4,CRTAC1,ROBO1,ROBO2,LRRK2,ATAT1,SALL1,TRA2B,ARX,BTBD3,SLC8A1,PLCB1,TACC1,AGTPBP1,RPGRIP1L,SZT2,DICER1,NR2E1,TSC1,VLDLR,PRDM8,RTN4,IFT88
GO: Biological Process	GO:0051932	synaptic transmission, GABAergic		4.80E-06	4.24E-02	3.59E-04	3.47E-03	19	48	SYN3,ADORA1,ADORA2A,CACNA1A,CACNB4,HAP1,CLCN3,CNR1,DBI,DNM1,ERBB4,GABRB3,GABRG2,NF1,OXTR,PLCL1,NLGN1,STXBP1,TACR1
GO: Biological Process	GO:2000310	regulation of NMDA receptor activity		6.08E-06	5.37E-02	4.52E-04	4.36E-03	10	16	CRHBP,DAPK1,PTK2B,PPARGC1A,MEF2C,NLGN3,RELN,RASGRF1,RASGRF2,NLGN1
GO: Biological Process	GO:0017156	calcium ion regulated exocytosis		6.24E-06	5.51E-02	4.59E-04	4.44E-03	37	133	SYT13,DOC2A,CADPS,ATP2A2,SYNJ1,CACNA1I,CACNA1G,CACNA1A,CBARP,RIMS4,RIMS2,SNPH,STX2,SYT3,SYT17,CPLX2,CPLX1,PCLO,GRIK5,SCIN,C2CD4C,KCNB1,SYTL4,SCAMP5,P2RX7,LRRK2,STX1B,NLGN1,NAPB,SNAP25,STX1A,STXBP1,PLCB1,SYN1,SYT1,SYT5,TRIM9
GO: Biological Process	GO:0010976	positive regulation of neuron projection development		6.91E-06	6.11E-02	5.05E-04	4.88E-03	65	286	ACHE,SEMA7A,CPNE5,ARHGDIA,NUMB,BMP7,KALRN,HAP1,CAMK2B,CBFA2T2,NUMBL,SLIT2,CPNE6,QKI,CNR1,CNTN1,AKAP5,RIMS2,IST1,DBN1,DMD,SHANK1,EIF4G2,CDKL3,PTK2B,FGFR1,BAIAP2,SEMA4D,SYT3,STAU2,FYN,SYT17,DISC1,STMN2,NEGR1,ITPKA,L1CAM,MAPT,NFE2L2,NTRK2,NTRK3,OPA1,PALM,NLGN3,PLXNB1,RELN,PTN,PTPRD,RET,ROBO1,ROBO2,SGK1,CPEB3,NLGN1,TRIM67,SYT1,COBL,CUX2,OBSL1,CRTC1,SIRT1,TIAM1,BHLHB9,VLDLR,NDRG4
GO: Biological Process	GO:2000463	positive regulation of excitatory postsynaptic potential		7.19E-06	6.35E-02	5.21E-04	5.03E-03	13	26	RIMS2,DBN1,SHANK1,PTK2B,NLGN3,RELN,STX1B,NLGN1,STX1A,CUX2,WNT7A,NETO2,NETO1
GO: Biological Process	GO:0046434	organophosphate catabolic process		7.76E-06	6.86E-02	5.58E-04	5.39E-03	45	176	ABHD6,AMPD3,OGT,APOC1,APOC2,PLA2G4C,PDE8B,SYNJ1,SYNJ2,MTMR2,MTMR7,SCARB1,ENTPD2,ENTPD4,NCOR1,GDA,PNPLA8,HDAC4,ENPP6,GMPR2,RACK1,PRKAG2,INPP5K,GCK,PPARGC1A,GPD1,IGF1,INPP1,NCF2,OGG1,P2RX7,PDE1C,PDE3A,PDE4A,PDE4B,PDE4D,PDE1B,ENPP2,PPARA,MAPK7,SMPD3,SMUG1,NEIL2,PRTFDC1,NT5M
GO: Biological Process	GO:0051494	negative regulation of cytoskeleton organization		9.26E-06	8.18E-02	6.60E-04	6.38E-03	36	130	ADD1,ADD2,APC,SHROOM2,SPTBN4,ARHGEF2,SLIT2,PICK1,CLIP3,MYADM,DBN1,SHANK1,APC2,DLC1,FGF13,EVL,INPP5K,STMN2,GSN,SCIN,STMN1,MID1,DBNL,TMOD2,RDX,MAP6D1,SGK1,FHOD3,CDK5RAP2,SNCA,SPTAN1,SPTB,CLASP2,KANK1,CLASP1,PLEKHH2
GO: Biological Process	GO:0050770	regulation of axonogenesis		9.42E-06	8.33E-02	6.66E-04	6.44E-03	47	188	ACHE,SEMA6A,SEMA7A,SEMA4G,ARHGDIA,CACNA1A,ARHGEF1,CDH2,CHN1,SLIT2,AATK,SIPA1L1,PLXNA4,IST1,DBN1,DPYSL2,SEMA3D,PLXNC1,EIF4G2,CDKL3,OLFM1,FGF13,SEMA4D,DISC1,LINGO1,L1CAM,MAP2,MAPT,MBP,NRCAM,NTRK2,NTRK3,SEMA5B,PLXNB1,PTK2,PTPRO,RET,ROBO1,ROBO2,SEMA6D,SPP1,SPART,CLASP2,TIAM1,WNT7A,SEMA3B,RTN4
GO: Biological Process	GO:0060341	regulation of cellular localization		9.93E-06	8.77E-02	6.96E-04	6.73E-03	242	1416	ABR,ASIC1,ACHE,ADCY5,AXIN2,ADORA1,ADORA2A,AGT,C1QTNF1,C1QTNF3,SYT13,DOC2A,OGT,DPP10,ANK2,KCNAB2,APC,MADD,ARNTL,ARRB1,RGS20,CADPS,PDE8B,NUMB,DYNLL1,ATP2A2,BARD1,BID,BMP7,SYNJ1,ARHGEF7,MTMR2,CACNA1I,CACNA1G,C5,RAB29,IL33,CACNA1A,CACNA1B,CALM1,KALRN,HAP1,CAMK2A,CAPN3,CCK,CD38,CDH2,DCLK1,CACNA2D2,CBARP,CHRNA4,CLTC,HECTD1,MAP4K4,RAB26,CNR1,AKAP6,CABP1,AKAP5,BAG4,MYRIP,CLOCK,CRHBP,CRY2,CLIP3,SNCAIP,CSF…
GO: Biological Process	GO:0032271	regulation of protein polymerization		1.00E-05	8.85E-02	6.97E-04	6.73E-03	46	183	ADD1,ADD2,APC,SPTBN4,WASF1,SLIT2,PICK1,BAG4,GDA,CLIP3,MYADM,DBN1,TENM1,PTK2B,FER,BAIAP2,EVL,IQGAP2,ARFIP1,STMN2,TPPP,GSN,NCKAP1L,SCIN,STMN1,MAPT,DBNL,TMOD2,MAGEL2,RDX,KIRREL1,CLIP1,AP1AR,SGK1,FHOD3,SNCA,SPTAN1,SPTB,CLASP2,KANK1,MLST8,CLASP1,WIPF1,RICTOR,SPIRE1,ACTR3B
GO: Biological Process	GO:0021987	cerebral cortex development		1.15E-05	1.02E-01	7.97E-04	7.70E-03	34	121	NCOA1,BBS2,NRP2,CDH2,SLIT2,LHX2,CNTNAP2,CDON,EGFR,EMX2,FGF13,FGFR1,DISC1,FUT10,AFDN,NEFH,NF1,NPY,NTRK2,PAX6,MBOAT7,RELN,FAT4,ROBO1,TRA2B,ARX,BTBD3,PLCB1,TACC1,DICER1,NR2E1,TSC1,VLDLR,RTN4
GO: Biological Process	GO:0031346	positive regulation of cell projection organization		1.24E-05	1.10E-01	8.50E-04	8.21E-03	78	367	ACHE,SEMA7A,APC,CPNE5,ARHGDIA,NUMB,BMP7,ARHGEF7,KALRN,HAP1,CAMK2B,CBFA2T2,SEPT7,NUMBL,SLIT2,CPNE6,QKI,CNR1,CNTN1,AKAP5,RIMS2,HDAC4,IST1,DBN1,DMD,SHANK1,EIF4G2,TENM1,CDKL3,PTK2B,FGFR1,BAIAP2,SEMA4D,SYT3,STAU2,FYN,SYT17,DISC1,SEPT9,STMN2,NEGR1,ITPKA,KIT,L1CAM,MAPT,NFE2L2,NTRK2,NTRK3,OPA1,P2RX7,PALM,ENPP2,NLGN3,PLXNB1,RELN,BCAS3,PTN,PTPRD,RET,KCTD17,ROBO1,ROBO2,SGK1,CPEB3,FUZ,NLGN1,TRIM67,TTBK2,SYT1…
GO: Biological Process	GO:0060996	dendritic spine development		1.26E-05	1.12E-01	8.58E-04	8.29E-03	27	87	KALRN,CAMK2B,SEPT7,NGEF,SIPA1L1,DBN1,SHANK1,EIF4G2,EPHB1,ACSL4,BAIAP2,PDLIM5,STAU2,DISC1,ITPKA,MEF2C,GIT1,PALM,NLGN3,RELN,LRRK2,CPEB3,NLGN1,CUX2,TIAM1,BHLHB9,WNT7A
GO: Biological Process	GO:0061003	positive regulation of dendritic spine morphogenesis		1.30E-05	1.15E-01	8.78E-04	8.48E-03	10	17	KALRN,CAMK2B,DBN1,BAIAP2,STAU2,ITPKA,RELN,CUX2,TIAM1,BHLHB9
GO: Biological Process	GO:0060627	regulation of vesicle-mediated transport		1.47E-05	1.30E-01	9.86E-04	9.53E-03	101	508	ABR,ADD1,TBC1D14,SYT13,DOC2A,BIN1,APOC1,APOC2,ARRB1,ARRB2,CADPS,ATP2A2,SYNJ1,MTMR2,CACNA1I,CACNA1G,CACNA1A,HAP1,USP6,SCARB1,EVI5L,CBARP,RAB26,PICK1,CLIP3,RIMS4,RIMS2,RUBCN,USP6NL,SNPH,ZFYVE16,TBC1D5,SNAP91,SGSM2,DNM1,DOCK2,PDCD6IP,TNK2,SIRPB1,TBC1D16,PRAM1,RACK1,FCGR1A,SEC24B,FER,FGF14,MEX3B,ANKFY1,SYT3,SYT17,CPLX2,CPLX1,STON1,PCLO,GRIK5,BVES,PACSIN2,NCKAP1L,SMAP1,LRRTM1,C2CD4C,KCNB1,STXBP5,SYTL4…
GO: Biological Process	GO:0044089	positive regulation of cellular component biogenesis		1.48E-05	1.31E-01	9.86E-04	9.53E-03	92	453	AGT,KIAA1324,APC,EPB41L5,ADGRB1,ADGRB2,ADGRB3,BID,BMP7,WASF1,HAP1,CBLN1,CCK,LDB2,SEPT7,CDH2,NRXN3,PICK1,BAG4,GDA,ARHGEF10,SLITRK5,HDAC4,PDCD6IP,EDN1,TENM1,PAN3,EPHB1,ERCC2,PTK2B,RACK1,FER,BAIAP2,EVL,STAU2,IQGAP2,SEPT9,ARFIP1,TPPP,GSN,NCKAP1L,SYNPO,IRF8,SCIN,LRRTM1,KIT,LIMS1,MAPT,MITF,NTRK2,NTRK3,OXTR,P2RX7,PALM,ENPP2,NLGN3,MAGEL2,LRRN3,MAPK9,BCAS3,KCTD17,KIRREL1,ATAT1,CLIP1,AP1AR,FNIP1,PPM1E,FUZ,…
GO: Biological Process	GO:0007163	establishment or maintenance of cell polarity		1.68E-05	1.48E-01	1.11E-03	1.07E-02	45	181	APC,DST,KRIT1,ARHGEF2,LHX2,CDC42BPB,SNAP91,PARD6A,DOCK2,WDPCP,EPHB1,EYA1,PTK2B,RACK1,FGF13,BRSK1,GSN,NCKAP1L,IGF1,LIMS1,MAP2,MAP4,PAX6,PKD1,GPSM2,BCAS3,LAMA1,PTK2,SPDL1,FERMT1,MYO18A,CDK5RAP2,CLASP2,ERBIN,KANK1,SYNE2,MTCL1,RPGRIP1L,CLASP1,TEK,HEY1,PARD3,WNT7A,RICTOR,CRB2
GO: Biological Process	GO:0010660	regulation of muscle cell apoptotic process		1.73E-05	1.53E-01	1.13E-03	1.09E-02	22	65	AGT,ARRB1,ARRB2,BMP7,CAMK2A,QKI,EDN1,ERBB4,PTK2B,APOPT1,HMGCR,IGF1,RBPJ,IL12A,JAK2,LIFR,NACA,NFE2L2,PDPK1,PIK3R1,DICER1,SIRT1
GO: Biological Process	GO:0060998	regulation of dendritic spine development		1.73E-05	1.53E-01	1.13E-03	1.09E-02	22	65	KALRN,CAMK2B,NGEF,SIPA1L1,DBN1,SHANK1,EIF4G2,BAIAP2,PDLIM5,STAU2,DISC1,ITPKA,MEF2C,PALM,NLGN3,RELN,LRRK2,CPEB3,NLGN1,CUX2,TIAM1,BHLHB9
GO: Biological Process	GO:0006468	protein phosphorylation		1.80E-05	1.59E-01	1.16E-03	1.12E-02	319	1952	KCNH8,CLK4,NDRG2,ADCY5,ADCY6,ADCY8,AXIN2,BRAP,ADORA1,ADORA2A,ADRA1B,ADRB2,AGT,OSBPL8,TAOK1,C1QTNF1,C1QTNF3,ALK,OGT,CDC42BPA,SEMA7A,FGD2,MAP4K3,APC,CDK10,MADD,CASK,SPTBN4,ZFYVE28,ARRB1,ARRB2,CDK13,STK33,MARK4,EIF4G3,RIPK1,BLM,KSR1,BMP7,BMPR1B,BTK,C5,LDLRAD4,DDR1,CALM1,KALRN,CAMK2A,CAMK2B,CAMK2G,SPAG9,CBS,CCK,CCNH,CCNT1,RGN,ARHGEF2,CDC25B,CDH2,DCLK1,TBRG4,NOG,CRLF1,SOCS6,TAOK2,SLIT2,FBXO7,MAP4K4,AR…
GO: Biological Process	GO:0051129	negative regulation of cellular component organization		1.88E-05	1.66E-01	1.20E-03	1.16E-02	128	680	ADCY6,ADD1,ADD2,SEMA6A,OGT,SEMA7A,APC,APOC1,APOC2,SHROOM2,SEMA4G,SPTBN4,ARHGDIA,ARRB2,NUMB,CFLAR,BMP7,MTMR2,RAB29,LDLRAD4,ARHGEF1,CBFA2T2,ARHGEF2,EVI5L,SLIT2,CLTC,NGEF,HECTD1,MAP4K4,PICK1,BAG4,CRMP1,CLIP3,AATK,CST3,RUBCN,MYADM,SNPH,ARHGAP24,DBN1,KIAA0319,SACS,SHANK1,DNAJB6,SEMA3D,APC2,CDKL3,DLC1,RACK1,FGF13,FGFR3,MAD2L2,EVL,SEMA4D,INPP5K,PPARGC1A,STMN2,CIT,GSN,LINGO1,IRAK3,PACSIN2,IGF1,RBPJ,SCIN,…
GO: Biological Process	GO:0043242	negative regulation of protein complex disassembly		1.95E-05	1.72E-01	1.24E-03	1.20E-02	23	70	ADD1,ADD2,APC,SHROOM2,SPTBN4,ARHGEF2,APC2,FGF13,EVL,STMN2,GSN,IRAK3,SCIN,MID1,DBNL,TMOD2,RDX,MAP6D1,SPTAN1,SPTB,CLASP2,CLASP1,PLEKHH2
GO: Biological Process	GO:0043269	regulation of ion transport		2.12E-05	1.87E-01	1.34E-03	1.29E-02	126	669	KCNH8,ADORA1,ADORA2A,ADRB2,AGT,DPP10,ANK2,KCNAB2,CASK,SPTBN4,ARRB2,ATP1A1,ATP1B3,ATP2B2,RIPK1,HCN2,CACNA1I,CACNA1G,CACNA1A,CACNA1B,CACNA2D1,CACNB4,CALM1,HAP1,CAMK2A,CAMK2B,CAMK2G,CAPN3,CCK,RGN,KCNAB3,CACNA2D2,CBARP,CHRNA4,CLCN3,STOML1,CNR1,CNTN1,AKAP7,AKAP6,AKAP5,CRHBP,CRY2,NCOR1,CYBB,TCAF1,DAPK1,DBI,DMD,DMPK,SHANK1,DPP6,DPYSL2,EDN1,EDN3,EDNRA,ACSL4,PTK2B,FGF12,FGF14,FHL1,HVCN1,SARAF,OGA,GABBR1,I…
GO: Biological Process	GO:1902803	regulation of synaptic vesicle transport		2.31E-05	2.04E-01	1.45E-03	1.40E-02	15	36	ATP2A2,SYNJ1,RIMS4,RIMS2,DNM1,FGF14,GRIK5,LRRK2,STX1B,NLGN1,NAPB,SNCA,STX1A,STXBP1,SYN1
GO: Biological Process	GO:0010771	negative regulation of cell morphogenesis involved in differentiation		2.37E-05	2.10E-01	1.48E-03	1.43E-02	35	130	SEMA6A,SEMA7A,SEMA4G,ARHGDIA,LDLRAD4,ARHGEF1,SLIT2,NGEF,AATK,SEMA3D,CDKL3,FGF13,MAD2L2,SEMA4D,CIT,LINGO1,MBP,NLGN3,SEMA5B,PPP3CA,PTK2,PTPRO,AP1AR,SALL1,SEMA6D,FUZ,NLGN1,SPP1,SPART,PBLD,KANK1,TTC3,GORASP1,SEMA3B,RTN4
GO: Biological Process	GO:0014047	glutamate secretion		2.56E-05	2.26E-01	1.57E-03	1.52E-02	19	53	ADORA1,ADORA2A,PPFIA4,PPFIA3,CCK,DPYSL2,GABBR1,CPLX1,GRM2,MYO6,NF1,NTRK2,P2RX7,SNAP25,SNCA,STX1A,STXBP1,SYT1,SLC17A7
GO: Biological Process	GO:0017158	regulation of calcium ion-dependent exocytosis		2.56E-05	2.27E-01	1.57E-03	1.52E-02	28	95	SYT13,DOC2A,CADPS,ATP2A2,CACNA1I,CACNA1G,CACNA1A,CBARP,RIMS4,RIMS2,SYT3,SYT17,GRIK5,C2CD4C,KCNB1,SYTL4,SCAMP5,LRRK2,STX1B,NLGN1,NAPB,STX1A,STXBP1,PLCB1,SYN1,SYT1,SYT5,TRIM9
GO: Biological Process	GO:0014829	vascular smooth muscle contraction		2.76E-05	2.44E-01	1.68E-03	1.62E-02	12	25	AGT,BBS2,CACNA1G,DOCK4,EDN1,EDN3,EDNRA,EDNRB,PIK3C2A,RAP1GDS1,SMPD3,SLC8A1
GO: Biological Process	GO:0010977	negative regulation of neuron projection development		2.79E-05	2.47E-01	1.68E-03	1.62E-02	39	152	ADCY6,SEMA6A,SEMA7A,SEMA4G,ARHGDIA,RAB29,ARHGEF1,CBFA2T2,SLIT2,NGEF,MAP4K4,CRMP1,AATK,KIAA0319,SEMA3D,CDKL3,FGF13,SEMA4D,STMN2,CIT,LINGO1,RBPJ,MBP,NLGN3,SEMA5B,PMP22,PPP3CA,PTK2,PTPRG,PTPRO,SEMA6D,NLGN1,SPP1,SPART,KANK1,GORASP1,SEMA3B,ITM2C,RTN4
GO: Biological Process	GO:0031345	negative regulation of cell projection organization		2.80E-05	2.47E-01	1.68E-03	1.62E-02	44	179	ADCY6,SEMA6A,SEMA7A,SEMA4G,ARHGDIA,RAB29,ARHGEF1,CBFA2T2,EVI5L,SLIT2,NGEF,MAP4K4,CRMP1,AATK,ARHGAP24,KIAA0319,SEMA3D,CDKL3,FGF13,EVL,SEMA4D,STMN2,CIT,LINGO1,RBPJ,MAP4,MBP,NLGN3,SEMA5B,PMP22,PPP3CA,PTK2,PTPRG,PTPRO,CEP97,SEMA6D,NLGN1,SPP1,SPART,KANK1,GORASP1,SEMA3B,ITM2C,RTN4
GO: Biological Process	GO:0051130	positive regulation of cellular component organization		2.93E-05	2.58E-01	1.74E-03	1.68E-02	216	1263	ABR,ACHE,ADD1,AXIN2,ADRB2,AGT,KIAA1324,BIN1,OGT,DPP10,SEMA7A,C6orf89,APC,EPB41L5,APOC2,CPNE5,ARHGDIA,ARRB1,ARRB2,NUMB,DYNLL1,EIF4G3,ADGRB1,ADGRB2,ADGRB3,BID,BMP7,SYNJ1,ARHGEF7,WASF1,KALRN,HAP1,CAMK2B,CBLN1,CCK,CBFA2T2,SEPT7,CDH2,NUMBL,CFL2,SLIT2,CPNE6,NRXN3,QKI,CNR1,PICK1,CNTN1,AKAP5,BAG4,SH2B1,NCOR1,GDA,CLIP3,ARHGEF10,SLITRK5,RIMS2,MYADM,TCAF1,HDAC4,TBC1D5,IST1,DBN1,DMD,SHANK1,DOCK2,DPP6,PDCD6IP…
GO: Biological Process	GO:0050807	regulation of synapse organization		2.93E-05	2.59E-01	1.74E-03	1.68E-02	34	126	ADGRB1,ADGRB2,ADGRB3,CAMK2B,CBLN1,CDH2,NRXN3,SLITRK5,DBN1,DMPK,EPHB1,PDLIM5,STAU2,DISC1,PCDH17,LRRTM1,MEF2C,NTRK2,NTRK3,OXTR,NLGN3,LRRN3,RELN,PTK2,PTN,ROBO2,NLGN1,CLSTN2,ADGRL3,CUX2,BHLHB9,LRRC24,FLRT2,WNT7A
GO: Biological Process	GO:1901880	negative regulation of protein depolymerization		2.97E-05	2.62E-01	1.75E-03	1.69E-02	22	67	ADD1,ADD2,APC,SHROOM2,SPTBN4,ARHGEF2,APC2,FGF13,EVL,STMN2,GSN,SCIN,MID1,DBNL,TMOD2,RDX,MAP6D1,SPTAN1,SPTB,CLASP2,CLASP1,PLEKHH2
GO: Biological Process	GO:0016482	cytosolic transport		3.30E-05	2.91E-01	1.93E-03	1.87E-02	133	720	SYS1,AXIN2,AP2A1,TBC1D14,C1QTNF3,SYT13,DOC2A,AMPH,ANK2,RGS20,CADPS,STX16,ATP2A2,BARD1,BMP7,SYNJ1,MTMR2,RAB29,CACNA1A,CALM1,HAP1,CAPN3,SPAG9,AP4M1,CLTC,AKAP6,CABP1,AKAP5,BAG4,RIMS4,RIMS2,SNPH,TBC1D5,DBI,DCTN1,SGSM2,DMD,DNM1,DPYSL2,EDNRA,EGFR,STX2,RAB9B,ERBB4,APC2,DNAJC27,TLR7,PTK2B,RACK1,SEC24B,FGF14,VTI1B,ANKFY1,SYT3,ZBED3,PRELID3A,OGA,DENND2A,SYT17,CPLX2,CPLX1,WASHC2A,GPER1,PCLO,GRIK5,HNMT,HSPA1…
GO: Biological Process	GO:0032535	regulation of cellular component size		3.34E-05	2.95E-01	1.94E-03	1.87E-02	78	377	ADD1,ADD2,SEMA6A,OGT,SEMA7A,SHROOM2,AQP6,SEMA4G,SPTBN4,ATP2B2,WASF1,CFL2,SLIT2,CLCN3,PICK1,BAG4,AATK,PLXNA4,MYADM,IST1,DBN1,DPYSL2,EDN1,SEMA3D,PLXNC1,EIF4G2,TENM1,CDKL3,PTK2B,FER,OLFM1,FGF13,BAIAP2,EVL,SEMA4D,IQGAP2,DISC1,ARFIP1,CIT,GSN,NCKAP1L,SCIN,L1CAM,MAPT,DBNL,NRCAM,NTRK3,P2RX7,TMOD2,SEMA5B,MAGEL2,RDX,RET,KIRREL1,AP1AR,SEMA6D,FHOD3,SLC12A2,SLC12A4,SPP1,SPTAN1,SPTB,SPART,CLASP2,KANK1,MLST8,LR…
GO: Cellular Component	GO:0045202	synapse		5.08E-38	5.10E-35	5.10E-35	3.82E-34	254	870	SYN3,ASIC1,ACHE,ACTN1,ADD1,ADD2,AXIN2,ADORA1,ADORA2A,LRFN2,ADRB2,KCTD16,SPARCL1,SYT13,DOC2A,AMPH,BIN1,LRFN1,ANK2,PPFIA4,PKP4,APBA2,KCNAB2,APBB2,APC,BCAS1,PPFIA3,MADD,CASK,ARRB1,RGS20,ARRB2,CADPS,ATP1A1,ATP1A3,ATP2A2,ATP2B2,ATP6V1G2,ATP6V0A1,ADGRB1,ADGRB3,MPDZ,HCN2,SYNJ1,MTMR2,WASF1,BAIAP3,CACNA1A,CACNA1B,CACNB4,CALB1,CALB2,KALRN,HAP1,CAMK2A,CAMK2B,CAMK2G,CBLN1,CCK,P2RX6,SYNGR3,DGKI,ARHGEF2,SEPT7,…
GO: Cellular Component	GO:0097458	neuron part		5.28E-37	5.30E-34	2.65E-34	1.99E-33	377	1545	SYN3,ACADM,ASIC1,ACHE,ACTN1,NDRG2,ADD1,ADD2,ADORA1,ADORA2A,UNC5A,ADRB2,KCTD16,SEMA6A,ALCAM,ALK,SYT13,BEGAIN,DOC2A,AMPH,BIN1,OGT,ANK2,PPFIA4,APBA2,KCNAB2,APBB2,APC,PPFIA3,CPNE5,SHROOM2,MADD,CASK,SPTBN4,ARRB1,ARRB2,CADPS,MARK4,NCOA1,ATP1A1,ATP1A3,ATP2B2,ATP6V1G2,ATP6V0A1,KIF1A,BBS2,MPDZ,RGS11,RGS9,HCN2,NRP2,PROM1,BMPR1B,DST,SYNJ1,SYNJ2,ARHGEF7,MTMR2,SGCE,CACNA1G,BAIAP3,CACNA1A,CACNA1B,CALB1,CALB2,C…
GO: Cellular Component	GO:0043005	neuron projection		3.28E-31	3.29E-28	1.10E-28	8.23E-28	299	1194	ACADM,ASIC1,ACHE,ACTN1,NDRG2,ADD1,ADORA1,ADORA2A,UNC5A,ADRB2,SEMA6A,ALCAM,ALK,BEGAIN,DOC2A,AMPH,BIN1,OGT,ANK2,KCNAB2,APBB2,APC,CPNE5,CASK,SPTBN4,ARRB1,ARRB2,MARK4,NCOA1,ATP1A3,ATP2B2,ATP6V0A1,KIF1A,MPDZ,RGS11,HCN2,NRP2,BMPR1B,DST,SYNJ1,SYNJ2,ARHGEF7,MTMR2,SGCE,CACNA1G,CACNA1A,CACNA1B,CALB1,CALB2,CALM1,KALRN,HAP1,PTBP2,CAMK2A,CAMK2B,CCK,P2RX6,DGKI,ARHGEF2,SEPT7,CDH2,DLGAP2,CBARP,CHRNA4,TAOK2,CPNE6…
GO: Cellular Component	GO:0044456	synapse part		4.42E-31	4.44E-28	1.11E-28	8.31E-28	207	708	SYN3,ASIC1,ACHE,ACTN1,ADD1,ADD2,AXIN2,ADORA1,ADORA2A,LRFN2,ADRB2,KCTD16,SYT13,DOC2A,AMPH,BIN1,LRFN1,ANK2,PPFIA4,PKP4,APBA2,KCNAB2,BCAS1,PPFIA3,MADD,CASK,ARRB1,RGS20,ARRB2,CADPS,ATP1A1,ATP1A3,ATP6V1G2,ATP6V0A1,ADGRB1,ADGRB3,MPDZ,SYNJ1,MTMR2,BAIAP3,CACNA1A,CACNA1B,CALB1,CALB2,KALRN,HAP1,CAMK2A,CAMK2B,CAMK2G,CBLN1,CCK,P2RX6,SYNGR3,DGKI,ARHGEF2,CDH2,DCLK1,DLGAP2,DLGAP1,CBARP,CHRNA4,NRXN3,CLCN3,CLTC,H…
GO: Cellular Component	GO:0044463	cell projection part		3.09E-24	3.10E-21	6.21E-22	4.65E-21	270	1139	SYN3,ASIC1,ACTN1,NDRG2,ADCY6,ADD1,ADD2,FZD9,ADORA1,ADORA2A,UNC5A,ADRB2,AP2A1,WDR35,CC2D2A,AK2,CEP126,AMPH,BIN1,FGD2,KCNAB2,APBB2,APC,EPB41L5,CASK,SPTBN4,ARRB1,ARRB2,DNAH17,MARK4,DYNLL1,ATP1A1,ATP1A3,ATP6V0A1,KIF1A,BBS2,RGS11,RGS9,HCN2,PROM1,SYNJ1,SYNJ2,ARHGEF7,MTMR2,SGCE,CA4,CACNA1B,CALB1,CALB2,CALM1,KALRN,HAP1,PTBP2,CAMK2A,CAMK2B,CAMK2G,CCK,P2RX6,SCARB1,ENTPD2,DGKI,ARHGEF2,SEPT7,DCLK1,DLGAP1,CBA…
GO: Cellular Component	GO:0036477	somatodendritic compartment		1.54E-21	1.55E-18	2.59E-19	1.94E-18	214	867	ASIC1,ACHE,ACTN1,ADD1,ADORA1,ADORA2A,UNC5A,ADRB2,ALCAM,BEGAIN,OGT,APC,CPNE5,SHROOM2,CASK,SPTBN4,ARRB1,ARRB2,ATP1A3,ATP2B2,KIF1A,MPDZ,RGS11,HCN2,BMPR1B,ARHGEF7,MTMR2,SGCE,CACNA1G,CACNA1A,CACNA1B,CALB1,KALRN,HAP1,PTBP2,CAMK2A,CAMK2B,CCK,P2RX6,DGKI,ARHGEF2,CDH2,DLGAP2,CHRNA4,TAOK2,CPNE6,CNGA3,CNN3,PICK1,WHRN,AKAP5,SLC4A8,ZNF385A,CRHBP,CRMP1,SNCAIP,CSNK1E,SIPA1L1,CNTNAP2,CST3,ERC2,CYBB,BOC,ARHGAP32,S…
GO: Cellular Component	GO:0060076	excitatory synapse		3.78E-19	3.79E-16	5.42E-17	4.06E-16	88	252	SYN3,ADD1,ADD2,AXIN2,ADORA1,ADORA2A,LRFN1,PKP4,KCNAB2,BCAS1,ARRB1,RGS20,ARRB2,ATP1A1,ADGRB1,MPDZ,MTMR2,KALRN,CAMK2A,CAMK2B,CAMK2G,P2RX6,DGKI,ARHGEF2,DCLK1,DLGAP2,DLGAP1,HOMER3,CNN3,PICK1,CABP1,AKAP5,SIPA1L1,ERC2,ARHGAP32,DBN1,SNAP91,GRIN3A,SHANK1,DRP2,ERBB4,PTK2B,BAIAP2,PDLIM5,FYN,DISC1,GPER1,PCLO,GRIA2,GRIK5,GRIN2C,SYNPO,MYLK2,LRRTM1,KCND2,MAP2,MAP4,MAPT,DBNL,NEFH,NF1,NTRK2,P2RY1,PALM,PDE4B,PDPK…
GO: Cellular Component	GO:0098793	presynapse		1.70E-18	1.71E-15	2.13E-16	1.60E-15	106	341	SYN3,ACHE,ADORA1,ADORA2A,KCTD16,SYT13,DOC2A,AMPH,BIN1,PPFIA4,APBA2,PPFIA3,MADD,CASK,CADPS,ATP6V1G2,ATP6V0A1,SYNJ1,MTMR2,BAIAP3,CACNA1A,CACNA1B,CALB1,CALB2,HAP1,CAMK2A,CCK,SYNGR3,DGKI,CDH2,CBARP,NRXN3,CLCN3,CLTC,PICK1,SNCAIP,RIMS4,ERC2,RIMS2,SNPH,KCTD8,DBI,SNAP91,SV2B,DNM1,DPYSL2,DNM1L,COPS4,STX2,VTI1B,SYT3,BRSK1,GABBR1,GABRB3,GAD1,SYT17,DISC1,CPLX2,CPLX1,GPER1,PCLO,GRIA2,GRIK4,GRIK5,GRM2,GRM8,ICA…
GO: Cellular Component	GO:0098794	postsynapse		4.20E-18	4.22E-15	4.69E-16	3.51E-15	127	449	SYN3,ASIC1,ACHE,ACTN1,ADD1,ADD2,AXIN2,ADORA1,ADORA2A,LRFN2,ADRB2,KCTD16,LRFN1,ANK2,PKP4,KCNAB2,BCAS1,ARRB1,RGS20,ARRB2,ATP1A1,ATP1A3,ADGRB1,ADGRB3,MPDZ,MTMR2,KALRN,CAMK2A,CAMK2B,CAMK2G,CBLN1,P2RX6,DGKI,ARHGEF2,DCLK1,DLGAP2,DLGAP1,CHRNA4,HOMER3,CNN3,PICK1,CABP1,AKAP5,NECTIN3,SIPA1L1,ERC2,ARHGAP32,KCTD8,DBN1,SNAP91,GRIN3A,DMD,SHANK1,DRP2,GPHN,ERBB2,ERBB4,PTK2B,BAIAP2,NBEA,PDLIM5,NSG1,FYN,GABBR1,GAB…
GO: Cellular Component	GO:0014069	postsynaptic density		9.97E-18	1.00E-14	9.11E-16	6.82E-15	81	232	SYN3,ADD1,ADD2,AXIN2,ADORA1,ADORA2A,LRFN1,PKP4,KCNAB2,BCAS1,ARRB1,RGS20,ARRB2,ATP1A1,ADGRB1,MPDZ,MTMR2,KALRN,CAMK2A,CAMK2B,CAMK2G,P2RX6,DGKI,ARHGEF2,DCLK1,DLGAP2,DLGAP1,HOMER3,CNN3,PICK1,CABP1,AKAP5,SIPA1L1,ERC2,ARHGAP32,DBN1,SNAP91,GRIN3A,SHANK1,DRP2,ERBB4,PTK2B,BAIAP2,PDLIM5,FYN,DISC1,GPER1,PCLO,GRIA2,GRIK5,GRIN2C,SYNPO,MYLK2,KCND2,MAP2,MAP4,MAPT,DBNL,NEFH,NF1,NTRK2,P2RY1,PALM,PDE4B,PDPK1,MAPK1…
GO: Cellular Component	GO:0099572	postsynaptic specialization		9.97E-18	1.00E-14	9.11E-16	6.82E-15	81	232	SYN3,ADD1,ADD2,AXIN2,ADORA1,ADORA2A,LRFN1,PKP4,KCNAB2,BCAS1,ARRB1,RGS20,ARRB2,ATP1A1,ADGRB1,MPDZ,MTMR2,KALRN,CAMK2A,CAMK2B,CAMK2G,P2RX6,DGKI,ARHGEF2,DCLK1,DLGAP2,DLGAP1,HOMER3,CNN3,PICK1,CABP1,AKAP5,SIPA1L1,ERC2,ARHGAP32,DBN1,SNAP91,GRIN3A,SHANK1,DRP2,ERBB4,PTK2B,BAIAP2,PDLIM5,FYN,DISC1,GPER1,PCLO,GRIA2,GRIK5,GRIN2C,SYNPO,MYLK2,KCND2,MAP2,MAP4,MAPT,DBNL,NEFH,NF1,NTRK2,P2RY1,PALM,PDE4B,PDPK1,MAPK1…
GO: Cellular Component	GO:0043025	neuronal cell body		2.83E-16	2.85E-13	2.37E-14	1.78E-13	154	616	ACHE,ADORA1,ADORA2A,UNC5A,ADRB2,ALCAM,BEGAIN,OGT,APC,CPNE5,SHROOM2,SPTBN4,ATP2B2,KIF1A,HCN2,BMPR1B,ARHGEF7,CACNA1G,CACNA1A,CACNA1B,CALB1,KALRN,PTBP2,CAMK2A,CAMK2B,CCK,P2RX6,DGKI,ARHGEF2,CHRNA4,CPNE6,CNGA3,CNN3,WHRN,AKAP5,SLC4A8,ZNF385A,CRHBP,CRMP1,SNCAIP,CSNK1E,SIPA1L1,CNTNAP2,CST3,ERC2,CYBB,BOC,SNPH,DBN1,PARD6A,GRIN3A,DPP6,DPYSL2,DRP2,SEZ6L2,TNK2,ENO2,GPHN,ACSL4,PTK2B,TUBB3,RACK1,PPP1R1B,OLFM1,B…
GO: Cellular Component	GO:0030425	dendrite		3.46E-16	3.48E-13	2.68E-14	2.01E-13	149	590	ASIC1,ACHE,ACTN1,ADD1,ADORA1,ADORA2A,ADRB2,ALCAM,BEGAIN,APC,CASK,ARRB1,ARRB2,ATP1A3,ATP2B2,MPDZ,RGS11,HCN2,BMPR1B,MTMR2,SGCE,CACNA1G,CACNA1A,CACNA1B,CALB1,HAP1,CAMK2A,CAMK2B,CCK,P2RX6,DGKI,ARHGEF2,CDH2,DLGAP2,CHRNA4,TAOK2,CPNE6,CNGA3,CNN3,PICK1,WHRN,AKAP5,ZNF385A,CRHBP,CRMP1,SIPA1L1,CNTNAP2,CYBB,ARHGAP32,DBN1,SACS,SHANK1,DPYSL2,DRP2,TNK2,EPHB1,GPHN,PTK2B,TUBB3,RACK1,FGF13,BAIAP2,SYNCRIP,PSD2,STAU…
GO: Cellular Component	GO:0044297	cell body		4.47E-16	4.49E-13	3.21E-14	2.40E-13	167	691	ACHE,ADORA1,ADORA2A,UNC5A,ADRB2,ALCAM,ALK,BEGAIN,OGT,APC,CPNE5,SHROOM2,SPTBN4,ATP2B2,KIF1A,HCN2,BMPR1B,ARHGEF7,CACNA1G,CACNA1A,CACNA1B,CALB1,KALRN,PTBP2,CAMK2A,CAMK2B,CCK,P2RX6,ENTPD2,DGKI,ARHGEF2,SEPT7,CHRNA4,CPNE6,CNGA3,CNN3,WHRN,AKAP5,SLC4A8,ZNF385A,CRHBP,CRMP1,SNCAIP,CSNK1E,SIPA1L1,CNTNAP2,CST3,ERC2,CYBB,BOC,SNPH,DBN1,PARD6A,GRIN3A,DPP6,DPYSL2,DRP2,SEZ6L2,TNK2,ENO2,GPHN,ACSL4,PTK2B,TUBB3,RACK…
GO: Cellular Component	GO:0030424	axon		3.67E-15	3.69E-12	2.46E-13	1.84E-12	142	567	ACADM,ACHE,ADORA1,ADORA2A,ADRB2,SEMA6A,ALCAM,ALK,AMPH,BIN1,KCNAB2,APC,SPTBN4,ATP1A3,ATP6V0A1,KIF1A,HCN2,NRP2,DST,SYNJ1,SYNJ2,MTMR2,CACNA1B,CALB1,CALB2,HAP1,CAMK2A,CCK,DGKI,SEPT7,CPNE6,CLCN3,CLTC,CNR1,WHRN,CRHBP,AATK,CNTNAP2,CST3,ERC2,BOC,DBN1,SNAP91,SACS,PARD6A,SV2B,DNM1,SLC12A6,DPYSL2,DTNA,EIF4G2,TNK2,EPHB1,PTK2B,TUBB3,OLFM1,FGF13,STAU2,GABBR1,GABRB3,GABRG2,GAD1,DISC1,CPLX2,CPLX1,NTNG2,CRCP,GLUL…
GO: Cellular Component	GO:0097060	synaptic membrane		4.06E-14	4.08E-11	2.55E-12	1.91E-11	88	298	ACHE,ADORA1,ADORA2A,LRFN2,KCTD16,LRFN1,ANK2,CASK,ARRB1,ARRB2,MPDZ,SYNJ1,MTMR2,CAMK2A,CBLN1,DGKI,DLGAP2,DLGAP1,CHRNA4,HOMER3,PICK1,CABP1,AKAP5,NECTIN3,SNCAIP,SIPA1L1,RIMS4,ERC2,RIMS2,ARHGAP32,SNPH,KCTD8,DBN1,SNAP91,GRIN3A,DMD,SHANK1,DRP2,ENO2,GPHN,ERBB2,OLFM1,NBEA,PDLIM5,NSG1,GABBR1,GABRA3,GABRB3,GABRG1,GABRG2,DISC1,GPER1,GRIA2,GRIK4,GRIK5,GRIN2C,GRIN2D,GRM2,GRM8,SYNPO,TMEM240,LRRTM1,KCNB1,KCND2,L…
GO: Cellular Component	GO:0030054	cell junction		3.77E-12	3.79E-09	2.23E-10	1.67E-09	239	1200	SYN3,ACHE,ACTN1,ADD1,ADRA1B,LRFN2,KCTD16,ALCAM,DOC2A,AMPH,LRFN1,CDC42BPA,ANK2,PKP4,KCNAB2,APC,EPB41L5,SHROOM2,PRX,CASK,SPTBN4,CADPS,NUMB,ATP1A1,STX16,ATP2A2,ATP2B2,SLC2A11,ADAM15,ADGRB1,MPDZ,DST,ARHGEF7,WASF1,CALB2,HAP1,CAMK2A,CBLN1,CLDN10,KRIT1,P2RX6,SYNGR3,ARHGEF2,CDH2,MAGI1,DLGAP2,DLGAP1,CBARP,CHRNA4,ARHGAP22,CLTC,HOMER3,CNN3,ARHGEF6,PICK1,AKAP6,CABP1,NECTIN3,CDC42BPB,AKAP12,SIPA1L1,RIMS4,ERC2…
GO: Cellular Component	GO:0098589	membrane region		5.50E-12	5.53E-09	3.07E-10	2.30E-09	249	1267	ACHE,ADCY5,ADCY6,FZD9,ADORA1,ADORA2A,UNC5A,LRFN2,ADRB2,AP2A1,AP2A2,KCTD16,LRFN1,ANK2,FGD2,APC,EPB41L5,SHROOM2,AQP6,CASK,ARRB1,ARRB2,NUMB,ATP1A1,SLC4A4,ATP1B3,ATP2B2,RIPK1,BBS2,MPDZ,RGS9,HCN2,CFLAR,PROM1,DST,SYNJ1,SYNJ2,BTK,MTMR2,SGCE,CA4,DDR1,CAMK2A,HIP1R,CBLN1,SCARB1,ENTPD2,DGKI,ARHGEF2,SEPT7,CDH2,DLGAP2,DLGAP1,CHRNA4,EPS15L1,CLCN3,CLTB,CLTC,ABCG2,CNGA3,HOMER3,CNR1,PICK1,CNTFR,CNTN1,AKAP7,AKAP6,…
GO: Cellular Component	GO:0070382	exocytic vesicle		7.89E-12	7.92E-09	4.17E-10	3.12E-09	57	172	SYN3,DOC2A,AMPH,BIN1,APBA2,MADD,ATP6V1G2,MTMR2,HAP1,SYNGR3,DGKI,CBARP,CLCN3,AKAP7,SNCAIP,DBI,SNAP91,SV2B,DNM1,DNM1L,COPS4,STX2,VTI1B,SYT3,BRSK1,GABBR1,SYT17,DISC1,GRIA2,ICA1,MYLK2,IGF1,SLC6A17,STXBP5,SYTL4,SCAMP5,MYO5A,PDE4B,PTPRN,PTPRN2,LRRK2,STX1B,LGI3,SNAP25,SNCA,STX1A,SYN1,SYN2,SYP,SYPL1,SYT1,SYT5,DMXL2,TRIM9,SLC30A3,MFF,SLC17A7
GO: Cellular Component	GO:0008021	synaptic vesicle		5.04E-11	5.07E-08	2.53E-09	1.90E-08	52	156	SYN3,DOC2A,AMPH,BIN1,APBA2,MADD,ATP6V1G2,MTMR2,HAP1,SYNGR3,DGKI,CBARP,CLCN3,SNCAIP,DBI,SNAP91,SV2B,DNM1,DNM1L,COPS4,STX2,VTI1B,BRSK1,GABBR1,DISC1,GRIA2,ICA1,MYLK2,SLC6A17,STXBP5,SCAMP5,MYO5A,PDE4B,PTPRN,PTPRN2,LRRK2,STX1B,LGI3,SNAP25,SNCA,STX1A,SYN1,SYN2,SYP,SYPL1,SYT1,SYT5,DMXL2,TRIM9,SLC30A3,MFF,SLC17A7
GO: Cellular Component	GO:0098590	plasma membrane region		7.91E-11	7.95E-08	3.78E-09	2.84E-08	208	1041	ACHE,ADCY6,FZD9,ADORA1,ADORA2A,UNC5A,LRFN2,ADRB2,AP2A1,KCTD16,LRFN1,ANK2,FGD2,APC,EPB41L5,SHROOM2,AQP6,CASK,ARRB1,ARRB2,NUMB,ATP1A1,SLC4A4,ATP1B3,ATP2B2,BBS2,MPDZ,RGS9,HCN2,PROM1,DST,SYNJ1,SYNJ2,MTMR2,SGCE,CA4,DDR1,CAMK2A,CBLN1,SCARB1,ENTPD2,DGKI,ARHGEF2,SEPT7,CDH2,DLGAP2,DLGAP1,CHRNA4,CLCN3,CLTB,ABCG2,CNGA3,HOMER3,PICK1,CNTFR,AKAP7,AKAP6,WHRN,CABP1,AKAP5,MYRIP,NECTIN3,SNCAIP,SIPA1L1,RIMS4,CNTNAP…
GO: Cellular Component	GO:0030427	site of polarized growth		1.05E-10	1.05E-07	4.79E-09	3.59E-08	58	187	NDRG2,APBB2,APC,ARHGEF7,CALM1,HAP1,PTBP2,CBARP,NGEF,CNR1,WHRN,AATK,CSNK1E,ERC2,BOC,DBN1,TIAM2,PARD6A,DPYSL2,FRY,TNK2,PTK2B,OLFM1,FGF13,DCTN2,PCLO,STMN2,GRIA2,LRRTM1,L1CAM,ZFYVE27,MAPT,MYO5A,NTRK2,PCDH9,TMOD2,PTCH1,PTPRO,RASGRF1,CRTAC1,LRRK2,SIRT2,SNAP25,SNCA,CLASP2,COBL,EXOC7,PCDHGB1,FRYL,DICER1,SIRT1,TIAM1,PARD3,TSC1,TSC2,LAMP5,MAP3K12,GDPD5
GO: Cellular Component	GO:0030426	growth cone		3.07E-10	3.09E-07	1.34E-08	1.01E-07	56	182	NDRG2,APBB2,APC,ARHGEF7,CALM1,HAP1,PTBP2,CBARP,NGEF,CNR1,WHRN,AATK,CSNK1E,ERC2,BOC,DBN1,TIAM2,PARD6A,DPYSL2,TNK2,PTK2B,OLFM1,FGF13,DCTN2,PCLO,STMN2,GRIA2,LRRTM1,L1CAM,ZFYVE27,MAPT,MYO5A,NTRK2,PCDH9,TMOD2,PTCH1,PTPRO,RASGRF1,CRTAC1,LRRK2,SIRT2,SNAP25,SNCA,CLASP2,COBL,EXOC7,PCDHGB1,DICER1,SIRT1,TIAM1,PARD3,TSC1,TSC2,LAMP5,MAP3K12,GDPD5
GO: Cellular Component	GO:0045211	postsynaptic membrane		1.79E-09	1.80E-06	7.34E-08	5.50E-07	63	225	ACHE,ADORA1,ADORA2A,LRFN2,KCTD16,LRFN1,ANK2,ARRB1,ARRB2,MPDZ,CBLN1,DLGAP2,DLGAP1,CHRNA4,HOMER3,PICK1,CABP1,NECTIN3,SIPA1L1,ARHGAP32,KCTD8,DBN1,SNAP91,GRIN3A,DMD,SHANK1,DRP2,GPHN,ERBB2,NBEA,PDLIM5,NSG1,GABBR1,GABRA3,GABRB3,GABRG1,GABRG2,DISC1,GPER1,GRIA2,GRIK4,GRIK5,GRIN2C,GRIN2D,SYNPO,LRRTM1,KCNB1,KCND2,NTRK2,P2RY1,PCDH8,IQSEC3,SHC4,CNKSR2,NLGN1,FAIM2,CLSTN2,ZC4H2,ARC,SYNE1,RUSC1,ANKS1B,NETO1
GO: Cellular Component	GO:0033267	axon part		1.83E-09	1.83E-06	7.34E-08	5.50E-07	79	309	ADORA1,ADORA2A,AMPH,BIN1,KCNAB2,APC,SPTBN4,ATP6V0A1,KIF1A,SYNJ1,SYNJ2,CACNA1B,CALB1,CALB2,HAP1,CCK,DGKI,SEPT7,CLCN3,CLTC,CRHBP,AATK,CNTNAP2,ERC2,BOC,DBN1,SNAP91,PARD6A,SV2B,DNM1,DPYSL2,OLFM1,GABBR1,GABRB3,GAD1,CPLX2,CPLX1,GLUL,GPER1,PCLO,GRIA2,GRIK4,GRIK5,MYLK2,KCNQ3,L1CAM,MAPT,MBP,BLOC1S2,NPY,NRCAM,NTRK2,OPA1,POLG,PTCH1,PTPRN,PTPRN2,ROBO1,ROBO2,LRRK2,KCNIP3,SCN8A,SIRT2,SNAP25,SNCA,SPTAN1,NFASC,C…
GO: Cellular Component	GO:0031252	cell leading edge		2.92E-09	2.93E-06	1.13E-07	8.45E-07	93	389	ACTN1,ADORA1,ADORA2A,UNC5A,AMPH,CDC42BPA,FGD2,APBB2,APC,EPB41L5,GAS7,HCN2,DST,SYNJ2,ARHGEF7,SGCE,WASF1,LDB2,ARHGEF2,CDH2,ARHGEF6,AKAP5,CDC42BPB,SH2B1,CNTNAP2,ARHGEF4,MYADM,AIF1L,DBN1,DCTN1,TIAM2,PARD6A,PLEKHA1,RASGRP2,MTSS1L,STX2,APC2,SH3YL1,PTK2B,DLC1,FER,BAIAP2,EVL,GABBR1,GABRG2,IQGAP2,INPP5K,FERMT2,GPER1,STMN2,CIT,GSN,PACSIN2,KCNB1,MKLN1,DBNL,LAYN,MYO5A,MYO6,PALM,PDE4A,PSD,BCAS3,GDPD2,PTK2,PTP…
GO: Cellular Component	GO:0015630	microtubule cytoskeleton		5.96E-09	5.99E-06	2.22E-07	1.66E-06	213	1125	NDRG2,AXIN2,MTUS1,WDR35,CEP126,CCDC146,PKP4,KCNAB2,APC,SHROOM2,RGS20,DNAH17,MARK4,DYNLL1,KIF1A,TTLL9,BBS2,DST,SYNJ1,SYNJ2,CALM1,HAP1,CAMK2B,SPAG9,PRC1,KRIT1,USP2,ARHGEF2,SEPT7,CDC25B,LRWD1,DIS3L,RAB28,CLTC,CCDC151,WHRN,RTTN,RBM39,CRHBP,CRMP1,NCOR1,ARHGEF10,PDE4DIP,KATNAL2,SNPH,KIF26A,KIAA0586,IST1,DNAL1,DCTN1,KIAA0753,ALKBH8,KIF19,DNM1,DNAH9,MED12,DYNC1I1,DPYSL2,PDCD6IP,DNM1L,FRY,DCTN4,TUBD1,ERCC…
GO: Cellular Component	GO:0030133	transport vesicle		1.55E-07	1.55E-04	5.55E-06	4.16E-05	85	374	SYN3,AP2A1,SYT13,DOC2A,AMPH,BIN1,APBA2,AQP6,MADD,ATP6V1G2,MTMR2,IL33,CA4,HAP1,SYNGR3,DGKI,COPB2,CBARP,CLCN3,CLTB,CLTC,RAB26,AKAP7,MYRIP,SEC31B,SNCAIP,SEC24C,DBI,SNAP91,SV2B,DNM1,DNM1L,COPS4,RABEPK,STX2,NCALD,F5,F8,SEC24B,FGFR3,SEC23B,VTI1B,SYT3,ATP2C1,BRSK1,GABBR1,GALNT15,SYT17,DISC1,PCLO,GRIA2,ICA1,MYLK2,IGF1,SLC6A17,STXBP5,SYTL4,SCAMP5,MYO5A,NPTX1,PCSK1,PDE4B,PTPRN,PTPRN2,LRRK2,STX1B,AP1AR,COPZ…
GO: Cellular Component	GO:0048786	presynaptic active zone		1.69E-07	1.70E-04	5.87E-06	4.40E-05	18	37	ADORA1,ADORA2A,PPFIA4,PPFIA3,DGKI,CDH2,RIMS4,ERC2,RIMS2,GAD1,GPER1,PCLO,NTRK2,ERC1,SYN1,SYP,SLC17A7,FZD3
GO: Cellular Component	GO:0042734	presynaptic membrane		5.05E-07	5.07E-04	1.69E-05	1.27E-04	27	76	ACHE,ADORA1,ADORA2A,KCTD16,CASK,CAMK2A,PICK1,SNCAIP,ERC2,RIMS2,SNPH,KCTD8,SNAP91,GABBR1,GPER1,GRIA2,GRIK4,GRIK5,GRM2,GRM8,L1CAM,PCDH8,SNAP25,ERC1,SEPT3,SYP,SYT1
GO: Cellular Component	GO:0005874	microtubule		5.60E-07	5.63E-04	1.82E-05	1.36E-04	92	426	AXIN2,MTUS1,KCNAB2,APC,SHROOM2,RGS20,DNAH17,DYNLL1,KIF1A,TTLL9,DST,SYNJ1,SYNJ2,CALM1,PRC1,KRIT1,ARHGEF2,CRHBP,NCOR1,KATNAL2,SNPH,KIF26A,DCTN1,KIF19,DNM1,DNAH9,DYNC1I1,DPYSL2,DNM1L,TUBD1,APC2,KATNAL1,REEP2,TUBA1B,TUBB3,FGF13,DCTN2,STAU2,TPPP3,IQGAP2,DISC1,SEPT9,TUBGCP4,TUBA8,DCLK2,TPPP,SPACA9,KIF2A,KIF5A,KIFC3,STMN1,MAP2,MAP4,MAP6,MAPT,MID1,MYO5A,JAKMIP1,FSD1,BCAS3,EML5,FIGN,TCP11L1,MAP6D1,ATAT1,C…
GO: Cellular Component	GO:0005938	cell cortex		1.41E-06	1.42E-03	4.42E-05	3.31E-04	63	266	ACTN1,AXIN2,OSBPL8,PDZD4,APC,SHROOM2,SPTBN4,RGS20,PLA2G4C,DST,ARHGEF7,USP2,SEPT7,CDH2,CABP1,MYRIP,AKAP12,MYADM,ARHGAP32,DBN1,PARD6A,WDPCP,FRY,EPB41,EPB41L2,MTSS1L,PTK2B,DLC1,FER,FGF1,GAD1,SEPT9,GCK,FERMT2,PCLO,GSN,SCIN,MKLN1,DBNL,MYO6,MYO7A,GPSM2,PTK2,RDX,RIC8B,SNCA,FNBP1,ZHX3,SPTAN1,SPTB,CLASP2,PHLDB1,ARHGEF9,COBL,EXOC7,PDLIM2,CLASP1,FRYL,PARD3,TSC1,PLEKHH2,WIPF1,SPIRE1
GO: Cellular Component	GO:0099568	cytoplasmic region		1.81E-06	1.82E-03	5.50E-05	4.12E-04	73	325	ACTN1,AXIN2,OSBPL8,PDZD4,APC,SHROOM2,SPTBN4,RGS20,PLA2G4C,KIF1A,DST,ARHGEF7,HAP1,CAMK2A,USP2,SEPT7,CDH2,CABP1,MYRIP,AKAP12,MYADM,ARHGAP32,DBN1,PARD6A,WDPCP,FRY,EPB41,EPB41L2,MTSS1L,PTK2B,DLC1,FER,FGF1,GAD1,SEPT9,GCK,FERMT2,PCLO,GRIA2,GSN,SCIN,MKLN1,DBNL,BLOC1S2,MYO6,MYO7A,OPA1,GPSM2,PTK2,RDX,RIC8B,LRRK2,SNCA,FNBP1,ZHX3,SPTAN1,SPTB,CLASP2,PHLDB1,ARHGEF9,COBL,EXOC7,PDLIM2,CLASP1,FRYL,PARD3,TSC1,UCH…
GO: Cellular Component	GO:0031256	leading edge membrane		2.29E-06	2.30E-03	6.76E-05	5.06E-04	41	150	ADORA1,ADORA2A,UNC5A,AMPH,FGD2,APC,EPB41L5,HCN2,SYNJ2,SGCE,ARHGEF2,AKAP5,CNTNAP2,ARHGEF4,AIF1L,PLEKHA1,RASGRP2,APC2,SH3YL1,DLC1,GABBR1,GABRG2,INPP5K,FERMT2,GPER1,PACSIN2,KCNB1,MYO6,PALM,PDE4A,ROBO1,ROBO2,FERMT1,DDN,CLASP2,KANK1,SYNE2,TIAM1,TPM1,LAMP5,SPATA13
GO: Cellular Component	GO:0044306	neuron projection terminus		2.84E-06	2.85E-03	7.92E-05	5.93E-04	50	199	ADORA1,AMPH,BIN1,KCNAB2,APC,ATP6V0A1,SYNJ1,SYNJ2,CACNA1B,CALB1,CALB2,HAP1,CCK,DGKI,SEPT7,CLCN3,CLTC,CRHBP,ERC2,SNAP91,SV2B,DMD,DPYSL2,GABRB3,GAD1,CPLX2,CPLX1,GLUL,GPER1,PCLO,GRIA2,GRIK4,GRIK5,MYLK2,L1CAM,NPY,NTRK2,POLG,PTPRN,PTPRN2,LRRK2,KCNIP3,SNAP25,SNCA,STXBP1,SYN1,SYN2,SYP,SYT1,UCHL1
GO: Cellular Component	GO:0044430	cytoskeletal part		2.84E-06	2.85E-03	7.92E-05	5.93E-04	258	1520	ACTN1,NDRG2,ADD1,ADD2,AXIN2,ADORA2A,MTUS1,WDR35,CEP126,CDC42BPA,CCDC146,MYH7B,PKP4,KCNAB2,APC,GAS7,SHROOM2,SPTBN4,RGS20,DNAH17,MARK4,DYNLL1,MYOM1,KIF1A,TTLL9,BBS2,DST,SYNJ1,SYNJ2,LURAP1,CALM1,HAP1,CAMK2B,SPAG9,PRC1,KRIT1,USP2,ARHGEF2,SEPT7,CDC25B,CDH2,DLGAP2,LRWD1,DIS3L,RAB28,MYL6B,CLTC,CCDC151,WHRN,RTTN,CDC42BPB,RBM39,CRHBP,CRMP1,NCOR1,ARHGEF10,PDE4DIP,MYADM,KATNAL2,SNPH,HDAC4,KIF26A,KIAA0586,IS…
GO: Cellular Component	GO:0043195	terminal bouton		3.74E-06	3.76E-03	1.02E-04	7.61E-04	33	112	ADORA1,AMPH,ATP6V0A1,SYNJ1,CALB1,CALB2,CCK,CLTC,ERC2,SNAP91,SV2B,DPYSL2,GABRB3,CPLX2,CPLX1,PCLO,GRIA2,GRIK4,GRIK5,MYLK2,L1CAM,NPY,NTRK2,POLG,PTPRN2,LRRK2,SNAP25,SNCA,STXBP1,SYN1,SYN2,SYP,SYT1
GO: Cellular Component	GO:0001726	ruffle		4.06E-06	4.08E-03	1.04E-04	7.78E-04	44	169	ACTN1,FGD2,APC,EPB41L5,GAS7,SYNJ2,ARHGEF7,ARHGEF2,SH2B1,ARHGEF4,MYADM,AIF1L,PARD6A,PLEKHA1,RASGRP2,MTSS1L,SH3YL1,DLC1,BAIAP2,INPP5K,CIT,GSN,PACSIN2,MKLN1,DBNL,LAYN,MYO5A,MYO6,PDE4A,PSD,RDX,CLIP1,S100B,FERMT1,ASAP3,CLASP2,SAMSN1,KANK1,COBL,TIAM1,MTMR14,TPM1,WIPF1,SPATA13
GO: Cellular Component	GO:0015629	actin cytoskeleton		4.15E-06	4.17E-03	1.04E-04	7.78E-04	97	476	ACTN1,ADD1,ADD2,AMPH,BIN1,CDC42BPA,MYH7B,GAS7,SHROOM2,CASK,SPTBN4,MYOM1,DST,WASF1,LURAP1,KALRN,HAP1,SEPT7,ZBED1,CDH2,CFL2,MYL6B,CNN3,WHRN,MYRIP,CDC42BPB,MYADM,ARHGAP32,HDAC4,DAPK1,DAPK3,AIF1L,DBN1,DCTN1,PARD6A,DMD,DCTN4,EPB41,EPB41L2,MTSS1L,APC2,CORO2B,DLC1,FER,BAIAP2,FLNC,DCTN2,PDLIM5,ABLIM2,FYB1,FYN,DENND2A,IQGAP2,SEPT9,GCK,TCERG1,FERMT2,CIT,GSN,SYNPO,DBNL,MYH3,MYO5A,MYO6,MYO7A,MYO9A,TMOD2,POU6…
GO: Cellular Component	GO:0099501	exocytic vesicle membrane		4.24E-06	4.26E-03	1.04E-04	7.78E-04	22	61	SYN3,DOC2A,AMPH,SYNGR3,CBARP,SV2B,DNM1L,GRIA2,ICA1,SLC6A17,SCAMP5,PTPRN2,LRRK2,STX1A,SYN1,SYN2,SYP,SYT1,SYT5,DMXL2,SLC30A3,SLC17A7
GO: Cellular Component	GO:0030672	synaptic vesicle membrane		4.24E-06	4.26E-03	1.04E-04	7.78E-04	22	61	SYN3,DOC2A,AMPH,SYNGR3,CBARP,SV2B,DNM1L,GRIA2,ICA1,SLC6A17,SCAMP5,PTPRN2,LRRK2,STX1A,SYN1,SYN2,SYP,SYT1,SYT5,DMXL2,SLC30A3,SLC17A7
GO: Cellular Component	GO:0044295	axonal growth cone		4.55E-06	4.57E-03	1.09E-04	8.15E-04	14	29	APC,AATK,BOC,DBN1,PARD6A,OLFM1,L1CAM,MAPT,PTCH1,SNAP25,CLASP2,COBL,TIAM1,PARD3
GO: Cellular Component	GO:0043679	axon terminus		4.71E-06	4.73E-03	1.10E-04	8.25E-04	47	186	ADORA1,AMPH,BIN1,KCNAB2,ATP6V0A1,SYNJ1,SYNJ2,CACNA1B,CALB1,CALB2,HAP1,CCK,DGKI,SEPT7,CLCN3,CLTC,CRHBP,ERC2,SNAP91,SV2B,DPYSL2,GABRB3,GAD1,CPLX2,CPLX1,GLUL,GPER1,PCLO,GRIA2,GRIK4,GRIK5,MYLK2,L1CAM,NPY,NTRK2,POLG,PTPRN,PTPRN2,LRRK2,KCNIP3,SNAP25,SNCA,STXBP1,SYN1,SYN2,SYP,SYT1
GO: Cellular Component	GO:0005905	clathrin-coated pit		1.18E-05	1.19E-02	2.69E-04	2.02E-03	23	69	AP2A1,AP2A2,ARRB1,ARRB2,SYNJ1,HIP1R,EPS15L1,CLTB,CLTC,TBC1D5,SNAP91,DNM1L,EGFR,TNK2,AP4B1,AP4S1,MYO6,OCRL,LRP12,ATAT1,FNBP1,AP4E1,VLDLR
GO: Cellular Component	GO:0012506	vesicle membrane		1.63E-05	1.63E-02	3.63E-04	2.72E-03	104	535	SYN3,ACTN1,AP2A1,AP2A2,DOC2A,AMPH,AQP6,ARRB1,CADPS,MARCH3,ATP2A2,ATP6V0A1,SYNJ1,AP1M1,CA4,CAMK2A,CAMK2B,CAMK2G,HIP1R,SCARB1,SYNGR3,COPB2,CBARP,TAOK2,CLCN3,CLTB,CLTC,RAB26,PICK1,MYRIP,SEC31B,SEC24C,APPL1,CYBB,TBC1D5,SNAP91,SV2B,DNM1L,EGFR,TNK2,MFSD10,RAB9B,NCALD,CLVS1,FCGR1A,FCGR1B,SEC24B,SEC23B,VTI1B,SYT3,CSPG5,GAD1,GPER1,GRIA2,PACSIN2,ICA1,INPP5B,SLC6A17,KIFC3,STXBP5,LAMP2,SYTL4,SCAMP5,DBNL,MSR1…
GO: Cellular Component	GO:0030659	cytoplasmic vesicle membrane		2.09E-05	2.10E-02	4.57E-04	3.42E-03	100	513	SYN3,ACTN1,AP2A1,AP2A2,DOC2A,AMPH,AQP6,ARRB1,CADPS,MARCH3,ATP6V0A1,AP1M1,CA4,CAMK2A,CAMK2B,CAMK2G,HIP1R,SCARB1,SYNGR3,COPB2,CBARP,TAOK2,CLCN3,CLTB,CLTC,RAB26,PICK1,MYRIP,SEC31B,SEC24C,CYBB,TBC1D5,SNAP91,SV2B,DNM1L,EGFR,TNK2,MFSD10,RAB9B,NCALD,CLVS1,FCGR1A,FCGR1B,SEC24B,SEC23B,VTI1B,SYT3,CSPG5,GAD1,GPER1,GRIA2,PACSIN2,ICA1,INPP5B,SLC6A17,KIFC3,STXBP5,LAMP2,SYTL4,SCAMP5,DBNL,MSR1,MYO6,OCRL,ZDHHC8,P…
GO: Cellular Component	GO:0043197	dendritic spine		4.06E-05	4.08E-02	8.67E-04	6.50E-03	38	151	ASIC1,ACTN1,ADD1,ADORA1,ADRB2,ARRB1,ARRB2,ATP1A3,MTMR2,P2RX6,DGKI,CNN3,AKAP5,SIPA1L1,ARHGAP32,DBN1,SHANK1,BAIAP2,GABBR1,GPER1,GRIA2,SYNPO,MYLK2,ITPKA,KCND2,KCNN2,LAMA2,NTRK2,PALM,PDE4B,PTPRO,NLGN1,SLC8A1,ARC,SYNE1,TIAM1,ANKS1B,FXR1
GO: Cellular Component	GO:0044304	main axon		4.21E-05	4.23E-02	8.81E-04	6.60E-03	23	74	ADORA1,ADORA2A,BIN1,KCNAB2,SPTBN4,CCK,CRHBP,CNTNAP2,DNM1,GABBR1,KCNQ3,MAPT,MBP,NRCAM,ROBO1,ROBO2,SCN8A,SIRT2,SPTAN1,NFASC,TIAM1,PARD3,KCNAB1
GO: Cellular Component	GO:0031253	cell projection membrane		5.12E-05	5.15E-02	1.03E-03	7.74E-03	69	332	ADCY6,FZD9,ADORA1,ADORA2A,UNC5A,FGD2,APC,EPB41L5,CASK,BBS2,RGS9,HCN2,PROM1,SYNJ2,SGCE,CA4,SCARB1,ENTPD2,ARHGEF2,CLTB,CNGA3,WHRN,AKAP5,CNTNAP2,ARHGEF4,RIPOR2,AIF1L,DMD,PLEKHA1,MFSD10,RASGRP2,APC2,ADGRV1,SH3YL1,DLC1,GABBR1,GABRG2,INPP5K,FERMT2,MCHR1,GPER1,BVES,PACSIN2,KCNB1,MYO6,SLC11A2,PALM,PDE4A,ABCB1,PKD1,PRKCB,PRPH,PTCH1,PTH1R,TMEM231,ROBO1,KIRREL1,ROBO2,FERMT1,DDN,CLASP2,KANK1,SYNE2,GPR161,TIA…
GO: Cellular Component	GO:0030658	transport vesicle membrane		5.14E-05	5.17E-02	1.03E-03	7.74E-03	39	158	SYN3,AP2A1,DOC2A,AMPH,AQP6,CA4,SYNGR3,CBARP,CLCN3,CLTB,CLTC,RAB26,SEC31B,SEC24C,SV2B,DNM1L,NCALD,SEC24B,SEC23B,VTI1B,SYT3,GRIA2,ICA1,SLC6A17,SYTL4,SCAMP5,PTPRN,PTPRN2,LRRK2,SEC31A,STX1A,SYN1,SYN2,SYP,SYT1,SYT5,DMXL2,SLC30A3,SLC17A7
GO: Cellular Component	GO:0044309	neuron spine		5.52E-05	5.55E-02	1.09E-03	8.15E-03	38	153	ASIC1,ACTN1,ADD1,ADORA1,ADRB2,ARRB1,ARRB2,ATP1A3,MTMR2,P2RX6,DGKI,CNN3,AKAP5,SIPA1L1,ARHGAP32,DBN1,SHANK1,BAIAP2,GABBR1,GPER1,GRIA2,SYNPO,MYLK2,ITPKA,KCND2,KCNN2,LAMA2,NTRK2,PALM,PDE4B,PTPRO,NLGN1,SLC8A1,ARC,SYNE1,TIAM1,ANKS1B,FXR1
GO: Cellular Component	GO:0005802	trans-Golgi network		6.50E-05	6.54E-02	1.26E-03	9.42E-03	49	216	SYS1,KIAA1324,MARCH4,AMPH,LGR5,RGS20,CHID1,STX16,AP1M1,RAB29,CA4,CABP7,AP4M1,LRBA,CLTB,CLTC,CLIP3,USP6NL,OPTN,RABEPK,CLVS1,NBEA,ATP2C1,AP4B1,SYT17,INPP5K,ARFIP1,RAB30,GPER1,PCLO,AP4S1,PACSIN2,TJAP1,SCAMP5,SLC11A2,OCRL,MARCH1,LRRK2,ATXN2,MYO18A,SNAP25,KIF13A,FNBP1,NMNAT2,CLASP2,AP4E1,PLD4,IFT88,AP3B2
GO: Cellular Component	GO:0098791	Golgi subcompartment		9.29E-05	9.34E-02	1.76E-03	1.32E-02	67	326	SYS1,HACE1,KIAA1324,MARCH4,AMPH,LGR5,RGS20,ARSE,CHID1,STX16,AP1M1,RAB29,CA4,CABP7,AP4M1,LRBA,B4GALT6,CLTB,CLTC,CLIP3,USP6NL,OPTN,APH1A,GOLGA7,RABEPK,CLVS1,NBEA,ATP2C1,FUT9,AP4B1,SYT17,INPP5K,ARFIP1,GGTA1P,RAB30,FUT10,GPER1,PCLO,CIT,AP4S1,PACSIN2,ICA1,TJAP1,SCAMP5,SLC11A2,NUCB2,OCRL,MARCH1,GAL3ST4,LRRK2,ATXN2,SMPD3,MYO18A,ST6GAL1,SNAP25,KIF13A,FNBP1,NMNAT2,CLASP2,SULF2,NSFL1C,DNMBP,AP4E1,GAL3ST3,P…
GO: Cellular Component	GO:0031410	cytoplasmic vesicle		1.03E-04	1.04E-01	1.92E-03	1.44E-02	223	1355	SYN3,ACTN1,ADD2,AXIN2,TEX22,AP2A1,AP2A2,ADGRF5,SYT13,DOC2A,AMPH,BIN1,OGT,APBA2,AQP6,MADD,ARHGDIG,ARRB1,RGS20,ARRB2,CADPS,MARCH3,NUMB,ATP1A1,ATP1B3,ATP6V1G2,ATP6V0A1,ADAM15,MPDZ,DST,BTK,MTMR2,AP1M1,RAB29,IL33,CA4,HAP1,CAMK2A,CAMK2B,CAMK2G,HIP1R,SPAG9,SCARB1,SYNGR3,DGKI,LRBA,ARHGEF2,COPB2,RCBTB2,CBARP,CHGB,TAOK2,CPNE6,CLCN3,TPP1,STOML1,CLTB,CLTC,RAB26,PICK1,AKAP7,MYRIP,SEC31B,ENTPD4,CRHBP,SNCAIP,SE…
Mouse Phenotype	MP:0003633	abnormal nervous system physiology		9.24E-25	6.71E-21	6.71E-21	6.35E-20	459	1997	ABR,SYN3,ASIC1,ACHE,NDRG2,ADCY8,ADD2,FZD9,ADORA1,ADORA2A,UNC5A,PTCHD1,ADRA1D,ADRA1B,LRFN2,MTA3,SLC24A4,PCDH19,AGT,NME5,SORCS2,SEMA6A,ABCD2,ALK,DOC2A,AMPH,APAF1,APBA2,KCNAB2,GAS7,DDO,SEMA4G,PRX,MADD,CASK,SPTBN4,ARRB1,CADPS,ASPA,CHRD,NUMB,TMEM108,ATP1A3,ATP2A2,ATP2B2,KIF1A,ADGRB3,RGS11,RGS9,HCN2,NRP2,BID,PROM1,KSR1,SYNJ1,ST3GAL5,MTMR2,SGCE,CACNA1G,C5,WASF1,MYRF,BAIAP3,CA8,CACNA1A,CACNA1B,CACNA2D1,C…
Mouse Phenotype	MP:0003635	abnormal synaptic transmission		6.95E-19	5.05E-15	2.53E-15	2.39E-14	210	773	SYN3,ASIC1,ADCY8,ADD2,ADORA1,ADRA1D,LRFN2,MTA3,SEMA6A,DOC2A,APBA2,MADD,CASK,ARRB1,CADPS,ASPA,CHRD,TMEM108,ATP1A3,ATP2A2,ATP2B2,ADGRB3,RGS9,HCN2,KSR1,SYNJ1,ST3GAL5,WASF1,BAIAP3,CACNA1A,CACNA1B,CACNA2D1,CACNB4,CALB2,KALRN,CAMK2A,CAMK2B,CBLN1,CCK,DLGAP2,CACNA2D2,CHRNA4,PLAA,CLCN3,ARHGEF6,CNR1,PICK1,AKAP5,ZNF521,CRMP1,SLITRK5,ERC2,RIMS2,CYBB,ARHGAP32,SNPH,DGKB,DAPK1,KIAA0319,LYPD1,PLPPR4,SNAP91,SV2B,…
Mouse Phenotype	MP:0002882	abnormal neuron morphology		5.74E-18	4.17E-14	1.39E-14	1.32E-13	360	1581	ABR,SYN3,UNC5A,LRFN2,ADRB2,SORCS2,CC2D2A,SPARCL1,SEMA6A,ALCAM,ABCD2,SEMA7A,APAF1,APBB2,GAS7,SEMA4G,PRX,MADD,SPTBN4,CADPS,NCOA1,NUMB,TMEM108,ATP1A3,ATP2B2,KIF1A,ADGRB3,BBS2,RGS9,NRP2,BID,PROM1,BMPR1B,SYNJ2,SGCE,CACNA1G,WASF1,CACNA1A,CACNB4,CALB1,KALRN,HAP1,PTBP2,CAMK2A,ISPD,CBLN1,CD86,SEPT7,CDH2,DCLK1,ARHGAP33,DLGAP2,NOG,CRLF1,NUMBL,CACNA2D2,CHGB,ASIC3,CHN1,CHN2,CHRNA4,SLIT2,LHX2,PLAA,CLCN3,TPP1,N…
Mouse Phenotype	MP:0002206	abnormal CNS synaptic transmission		2.36E-17	1.71E-13	4.28E-14	4.05E-13	187	681	SYN3,ASIC1,ADCY8,ADD2,ADORA1,ADRA1D,LRFN2,MTA3,SEMA6A,DOC2A,APBA2,MADD,ARRB1,CADPS,ASPA,CHRD,TMEM108,ATP1A3,ATP2A2,ATP2B2,ADGRB3,RGS9,KSR1,SYNJ1,WASF1,BAIAP3,CACNA1A,CACNA1B,CACNA2D1,CACNB4,CALB2,KALRN,CAMK2A,CAMK2B,CBLN1,CCK,DLGAP2,CACNA2D2,CHRNA4,PLAA,CLCN3,ARHGEF6,CNR1,PICK1,AKAP5,ZNF521,CRMP1,ERC2,CYBB,ARHGAP32,DGKB,DAPK1,KIAA0319,LYPD1,PLPPR4,SNAP91,SV2B,GRIN3A,DNM1,SHANK1,SLC12A6,DPP6,SEZ6L…
Mouse Phenotype	MP:0001399	hyperactivity		1.01E-16	7.34E-13	1.47E-13	1.39E-12	145	488	PTCHD1,AGT,SORCS2,C1QTNF1,ABCD2,UNC79,APAF1,ASPA,MARK4,CHRD,ATP1A3,ADGRB2,CACNA1G,CACNA1B,DDR1,KALRN,CAMK2A,USP2,DLGAP2,CACNA2D2,CHN1,CLCN3,CNR1,WHRN,COX4I1,ZNF521,CLOCK,CREM,NCOR1,ABCG1,PDE4DIP,CNTNAP2,APPL1,HDAC4,DGKB,BRINP1,SNAP91,SLC12A6,RCAN1,EIF4G2,MRNIP,TMEM35A,ENO2,RCAN2,ERBB4,NCALD,PPP1R1B,FGF12,FGF13,FGF14,KHDRBS3,GABBR1,GABRA3,GABRB3,GABRG2,GALC,DISC1,CPLX2,PPARGC1A,GLUL,GNAL,GNAO1,MCH…
Mouse Phenotype	MP:0001392	abnormal locomotor behavior		2.07E-16	1.50E-12	2.51E-13	2.37E-12	354	1581	ABR,ACHE,ADCY5,ADORA2A,PTCHD1,ADRA1D,AGT,SORCS2,CC2D2A,C1QTNF1,ABCD2,UNC79,ALK,AMPD2,AMPD3,OGT,APAF1,APBA2,APC,PRX,SPTBN4,ARNTL,ARRB1,ARRB2,ASPA,MARK4,CHRD,NUMB,CCAR2,ATP1A1,ATP1A3,ATP2A2,ATP2B2,KIF1A,ADAM23,ADGRB2,RGS9,HCN2,BCS1L,BID,PROM1,SYNJ1,MTMR2,CACNA1G,MYRF,CA8,CACNA1A,CACNA1B,DDR1,CACNB4,CALB1,KALRN,HAP1,CAMK2A,CAMK2B,CAST,CBLN1,USP2,RGN,DLGAP2,CDO1,CACNA2D2,CFL2,CHN1,CHRNA4,PLAA,PPT2,CL…
Mouse Phenotype	MP:0001516	abnormal motor coordination/balance		5.99E-16	4.35E-12	6.22E-13	5.89E-12	218	858	ABR,ACHE,ADCY5,ADRA1D,ABCD2,PKP4,APBA2,GAS7,PRX,SPTBN4,ARNTL,ASPA,NCOA1,NUMB,ATP1A3,ATP2A2,ATP2B2,KIF1A,ADAM23,BBS2,RGS9,HCN2,BID,PROM1,BMP7,SYNJ1,MTMR2,SGCE,CACNA1I,CACNA1G,WASF1,MYRF,CA8,CACNA1A,CACNB4,CALB1,CALB2,KALRN,HAP1,CAMK2A,CAMK2B,CBLN1,CERS5,CACNA2D2,CFL2,CHN1,PLAA,PPT2,CLCN3,TPP1,QKI,CNR1,CNTN1,WHRN,AKAP5,GAL3ST1,IGDCC3,PREPL,HAPLN1,CSF1R,CNTNAP2,CYBB,ARHGAP32,SNPH,BRINP1,DMD,DNM1,SHA…
Mouse Phenotype	MP:0003491	abnormal voluntary movement		3.10E-15	2.25E-11	2.82E-12	2.67E-11	370	1698	ABR,ACHE,ADCY5,ADORA2A,PTCHD1,ADRA1D,AGT,SORCS2,CC2D2A,C1QTNF1,ABCD2,UNC79,ALK,AMPD2,AMPD3,OGT,APAF1,APBA2,APC,PRX,SPTBN4,ARNTL,ARRB1,ARRB2,ASPA,MARK4,CHRD,NUMB,CCAR2,ATP1A1,ATP1A3,ATP2A2,ATP2B2,KIF1A,ADAM23,ADGRB2,RGS9,HCN2,BCS1L,BID,PROM1,SYNJ1,MTMR2,CACNA1G,MYRF,CA8,CACNA1A,CACNA1B,DDR1,CACNB4,CALB1,KALRN,HAP1,PTBP2,CAMK2A,CAMK2B,CAST,CBLN1,USP2,RGN,CD86,DLGAP2,CDO1,CACNA2D2,CFL2,CHN1,CHRNA4,P…
Mouse Phenotype	MP:0002063	abnormal learning/memory/conditioning		3.72E-15	2.71E-11	3.01E-12	2.85E-11	185	703	SYN3,ASIC1,ADCY8,ADD2,FZD9,ADORA2A,PTCHD1,ADRA1D,ADRA1B,LRFN2,KCTD16,DOC2A,AMPH,APBA2,KCNAB2,CDC14B,CHRD,NCOA1,TMEM108,ATP1A1,ATP1A3,STX16,ADGRB3,RGS9,BCL7A,KSR1,SGCE,CACNA1G,WASF1,CA8,CACNA1B,KALRN,CAMK2A,CAMK2B,CAST,DLGAP2,CHRNA4,TAOK2,CLCN3,ARHGEF6,CNR1,AKAP5,MAGED1,ZNF521,CLOCK,CREM,CRMP1,NCOR1,CSF1R,CNTNAP2,ERC2,CYBB,ARHGAP32,DGKB,BRINP1,DBN1,LYPD1,SHANK1,SLC12A6,RCAN1,EDIL3,MBNL2,TMEM35A,EN…
Mouse Phenotype	MP:0014114	abnormal cognition		4.33E-15	3.14E-11	3.14E-12	2.98E-11	185	704	SYN3,ASIC1,ADCY8,ADD2,FZD9,ADORA2A,PTCHD1,ADRA1D,ADRA1B,LRFN2,KCTD16,DOC2A,AMPH,APBA2,KCNAB2,CDC14B,CHRD,NCOA1,TMEM108,ATP1A1,ATP1A3,STX16,ADGRB3,RGS9,BCL7A,KSR1,SGCE,CACNA1G,WASF1,CA8,CACNA1B,KALRN,CAMK2A,CAMK2B,CAST,DLGAP2,CHRNA4,TAOK2,CLCN3,ARHGEF6,CNR1,AKAP5,MAGED1,ZNF521,CLOCK,CREM,CRMP1,NCOR1,CSF1R,CNTNAP2,ERC2,CYBB,ARHGAP32,DGKB,BRINP1,DBN1,LYPD1,SHANK1,SLC12A6,RCAN1,EDIL3,MBNL2,TMEM35A,EN…
Mouse Phenotype	MP:0002152	abnormal brain morphology		1.26E-13	9.18E-10	8.34E-11	7.90E-10	373	1755	ABR,ACHE,ADD1,AXIN2,FZD9,LRFN2,PCDH19,AGT,NME5,SORCS2,CC2D2A,SPARCL1,SEMA6A,ABCD2,PCDH10,BBOX1,ALK,AMT,SEMA7A,APAF1,APBB2,APC,SEMA4G,PRX,SPTBN4,CADPS,ASPA,CHRD,NCOA1,NUMB,DYNLL1,TMEM108,ATP1A3,ATP2B2,BBS2,RGS9,NRP2,BID,BMP7,FUBP1,SGCE,CACNA1G,WASF1,CA8,CACNA1A,CACNB4,CALB1,KALRN,HAP1,PTBP2,CAMK2A,CBLN1,KRIT1,RGN,ARHGEF2,CDH2,DCLK1,ARHGAP33,NOG,NUMBL,CACNA2D2,COPB2,ASIC3,CHN1,CHN2,CHRNA4,NDST3,SLI…
Mouse Phenotype	MP:0002064	seizures		1.38E-13	1.00E-09	8.35E-11	7.90E-10	116	390	SYN3,ACHE,FZD9,ADORA1,ADORA2A,AMPH,KCNAB2,NUMB,ATP1A3,HCN2,NRP2,BID,SYNJ1,SGCE,CACNA1G,C5,MYRF,BAIAP3,CACNA1A,CACNB4,CAMK2A,P2RX6,SYNGR3,NUMBL,CACNA2D2,CHN1,CHRNA4,CLCN3,TPP1,QKI,CNR1,AKAP5,CREM,CNTNAP2,ARHGAP32,HDAC4,PLPPR4,SNAP91,SV2B,DNM1,DMTF1,SLC12A6,EDIL3,MBNL2,APC2,ADGRV1,FGF13,FGF14,FYN,GABBR1,GABRB3,GABRG2,GALC,B4GALNT1,CPLX1,GFRA2,PPARGC1A,KCNMB4,DCLK2,GNAO1,TPPP,GRIA2,GRIK4,GRIK5,ATE1,…
Mouse Phenotype	MP:0002572	abnormal emotion/affect behavior		2.88E-13	2.09E-09	1.61E-10	1.52E-09	170	657	SYN3,ADCY8,ADORA1,ADORA2A,PTCHD1,ADRA1B,LRFN2,MTA3,ALK,APBA2,ASPA,CHRD,ATP1A1,ATP1A3,STX16,ADGRB2,BBS2,RGS9,BCL7A,HCN2,WASF1,BAIAP3,CACNA1B,DDR1,CACNB4,KALRN,HAP1,CAMK2A,CAMK2B,DLGAP2,DLGAP1,CHRNA4,NDST3,CLCN3,QKI,ARHGEF6,CNR1,AKAP5,MAGED1,ZNF521,CLOCK,CREM,CRHBP,NCOR1,CSF1R,CNTNAP2,SLITRK5,ERC2,ARHGAP32,DGKB,BRINP1,KIAA0319,LYPD1,SNAP91,NR1D2,SHANK1,SLC12A6,TMEM35A,HSD17B14,ENO2,ERBB4,ERCC2,FGF1…
Mouse Phenotype	MP:0000787	abnormal telencephalon morphology		8.70E-13	6.32E-09	4.51E-10	4.27E-09	209	867	ACHE,FZD9,LRFN2,AGT,SORCS2,SEMA6A,PCDH10,SEMA7A,APAF1,APBB2,APC,PRX,SPTBN4,CADPS,ASPA,CHRD,NUMB,TMEM108,ATP1A3,ATP2B2,BBS2,RGS9,NRP2,BID,FUBP1,WASF1,KALRN,HAP1,PTBP2,CAMK2A,CDH2,DCLK1,ARHGAP33,NOG,NUMBL,COPB2,CHN1,CHN2,SLIT2,LHX2,PLAA,PPT2,CLCN3,QKI,CNGA3,CNR1,ZNF521,CLOCK,CRMP1,NCOR2,CSF1,CSF1R,CNTNAP2,CST3,PLXNA4,SLITRK5,DGKB,BRINP1,DBN1,CDON,SHANK1,SLC12A6,DPYSL2,PDCD6IP,E2F5,EBF1,EDIL3,CELSR3…
Mouse Phenotype	MP:0002272	abnormal nervous system electrophysiology		2.11E-12	1.54E-08	1.02E-09	9.69E-09	105	353	SYN3,ADCY8,ADORA1,PTCHD1,PCDH19,SEMA6A,ABCD2,KCNAB2,PRX,MADD,ATP1A3,ATP2B2,ADGRB3,RGS11,HCN2,BID,MTMR2,CACNA1G,BAIAP3,CACNA1A,CACNA1B,CACNB4,CALB1,CALB2,KALRN,CD86,ENTPD2,CACNA2D2,ASIC3,CHN1,CHRNA4,STOML1,WHRN,CLOCK,CNTNAP2,SNAP91,GRIN3A,DNM1,SLC12A6,DPP6,EGR3,EMX2,GPHN,ERBB2,ETV1,FGF14,FGFR1,GABBR1,GABRG2,GAD1,KCNMB4,MCHR1,GRIA2,GRIK4,GSN,HLF,IL6ST,KCNJ16,KCNK3,KCNN3,KCNQ3,KIT,LAMA2,STMN1,MBP,GI…
Mouse Phenotype	MP:0003313	abnormal locomotor activation		3.47E-12	2.52E-08	1.58E-09	1.49E-08	265	1182	ADCY5,ADORA2A,PTCHD1,ADRA1D,AGT,SORCS2,CC2D2A,C1QTNF1,ABCD2,UNC79,ALK,APAF1,APBA2,APC,SPTBN4,ARNTL,ARRB1,ARRB2,ASPA,MARK4,CHRD,CCAR2,ATP1A1,ATP1A3,ATP2A2,ATP2B2,KIF1A,ADGRB2,RGS9,HCN2,BCS1L,CACNA1G,CACNA1A,CACNA1B,DDR1,CACNB4,KALRN,HAP1,CAMK2A,USP2,DLGAP2,CDO1,CACNA2D2,CFL2,CHN1,CHRNA4,PLAA,CLCN3,TPP1,QKI,CNR1,WHRN,MAGED1,COX4I1,ZNF521,CLOCK,CREM,CRY2,NCOR1,ABCG1,PDE4DIP,CNTNAP2,APPL1,CTH,CYBB,GP…
Mouse Phenotype	MP:0008415	abnormal neurite morphology		1.00E-11	7.29E-08	4.29E-09	4.06E-08	124	452	LRFN2,SORCS2,SEMA6A,ABCD2,PRX,SPTBN4,CADPS,NUMB,TMEM108,NRP2,CACNA1A,KALRN,HAP1,CAMK2A,CD86,SEPT7,DCLK1,ARHGAP33,DLGAP2,CACNA2D2,SLIT2,PLAA,QKI,TMEM184B,ARHGEF6,CNTN1,GAL3ST1,CRMP1,AATK,CSF1,VCAN,PLXNA4,SNPH,DBN1,GRIN3A,DNM1,NYAP1,SLC12A6,DPYSL2,DRP2,DNM1L,EDIL3,EPHB1,ERBB2,NRN1,FGF13,EVL,CAMKK2,GABBR1,CHL1,GABRB3,GALC,IP6K3,SRRM4,GRIK4,CPT1C,ZIC5,LRRTM1,KIF2A,L1CAM,MAPT,MBP,PPM1L,MOV10,GIT1,MYO5…
Mouse Phenotype	MP:0001405	impaired coordination		1.27E-11	9.24E-08	5.13E-09	4.86E-08	128	473	ADCY5,ABCD2,GAS7,PRX,ASPA,NCOA1,ATP1A3,ATP2B2,RGS9,HCN2,BMP7,MTMR2,SGCE,CACNA1G,WASF1,CA8,CACNA1A,CACNB4,CALB2,KALRN,CAMK2B,CBLN1,CACNA2D2,CLCN3,TPP1,QKI,CNR1,AKAP5,IGDCC3,CSF1R,CYBB,ARHGAP32,SNPH,BRINP1,DMD,SHANK1,SLC12A6,DTNA,DTNB,EDIL3,SEZ6L2,CELSR3,MBNL2,ERBB2,APC2,FDFT1,FGF14,FGFR1,AP4B1,GAA,GABRB3,GABRG2,GAD1,B4GALNT1,IP6K3,CPLX2,PPARGC1A,GNAO1,GPR37,GRIA2,GRIN2C,GRM2,NXPH3,ACOT7,KIF5A,L1CA…
Mouse Phenotype	MP:0008540	abnormal cerebral hemisphere morphology		3.01E-11	2.19E-07	1.15E-08	1.09E-07	161	645	ACHE,FZD9,LRFN2,AGT,SORCS2,SEMA6A,APAF1,APBB2,SPTBN4,CADPS,NUMB,TMEM108,ATP1A3,ATP2B2,BBS2,NRP2,BID,FUBP1,WASF1,KALRN,HAP1,PTBP2,CAMK2A,CDH2,DCLK1,ARHGAP33,NUMBL,COPB2,CHN1,CHN2,LHX2,PLAA,PPT2,CLCN3,CNR1,ZNF521,CRMP1,NCOR2,CSF1,CSF1R,CNTNAP2,CST3,PLXNA4,DGKB,BRINP1,DBN1,CDON,SHANK1,SLC12A6,DPYSL2,PDCD6IP,E2F5,EDIL3,CELSR3,EGFR,EMX2,ENO2,EPHB1,APC2,TUBB3,ZMYND10,PRMT5,FGF1,FGF13,FGF14,FGFR1,VTI1B,…
Mouse Phenotype	MP:0002207	abnormal long term potentiation		6.62E-11	4.81E-07	2.40E-08	2.28E-07	76	238	ASIC1,ADCY8,ADD2,LRFN2,DOC2A,CHRD,RGS9,KSR1,WASF1,CACNA1B,CALB2,KALRN,CAMK2A,CAMK2B,ARHGEF6,CNR1,AKAP5,CRMP1,CYBB,DGKB,DPP6,MBNL2,TMEM35A,ERBB4,PPP1R1B,FGF14,BAIAP2,NBEA,CAMKK2,FYN,GABBR1,DISC1,CPLX2,GRIA2,GRIK4,SYNPO,LRRTM1,ITPKA,STXBP5,LAMA2,MAPT,MBD1,MEF2C,NELL2,NOVA2,NTRK2,IGSF11,OPRL1,PDE4B,TMOD2,PPP1R1A,PRKACB,PRKAR1B,MAPK3,MAPK9,PTN,RASGRF1,KCNIP3,RYR3,CCDC88A,SP4,STX1A,ARHGEF9,ARC,SYP,TCF…
Mouse Phenotype	MP:0009357	abnormal seizure response to inducing agent		7.42E-11	5.39E-07	2.57E-08	2.43E-07	66	195	SYN3,FZD9,ADORA1,ADORA2A,AMPH,ATP1A3,HCN2,NRP2,CACNA1G,BAIAP3,CACNA1A,P2RX6,CACNA2D2,CHRNA4,CLCN3,TPP1,CNR1,AKAP5,CREM,CNTNAP2,ARHGAP32,HDAC4,DNM1,SLC12A6,EDIL3,MBNL2,ADGRV1,FGF13,FGF14,FYN,GABBR1,GABRB3,GABRG2,B4GALNT1,GFRA2,GNAO1,GRIK4,GRIK5,CIT,HLF,KCNQ3,MAPT,MBP,NPY,NTRK2,SLC10A4,PLCL1,MAPK10,PTPRO,PRRT2,KCNIP1,SCN2B,SCN8A,ARX,ST8SIA1,SLC4A3,SLC6A11,FAIM2,PLCB1,SYN1,SYN2,SZT2,TSC2,UBE3A,ELFN1…
Mouse Phenotype	MP:0000783	abnormal forebrain morphology		4.98E-10	3.62E-06	1.64E-07	1.56E-06	240	1095	ACHE,FZD9,LRFN2,PCDH19,AGT,SORCS2,SEMA6A,PCDH10,BBOX1,ALK,SEMA7A,APAF1,APBB2,APC,PRX,SPTBN4,CADPS,ASPA,CHRD,NUMB,TMEM108,ATP1A3,ATP2B2,BBS2,RGS9,NRP2,BID,FUBP1,WASF1,CACNB4,KALRN,HAP1,PTBP2,CAMK2A,CDH2,DCLK1,ARHGAP33,NOG,NUMBL,CACNA2D2,COPB2,CHN1,CHN2,NDST3,SLIT2,LHX2,PLAA,PPT2,CLCN3,QKI,CNGA3,CNR1,ZNF521,CLOCK,CRMP1,NCOR1,NCOR2,CSF1,CSF1R,CNTNAP2,CST3,PLXNA4,SLITRK5,BOC,DGKB,BRINP1,DBN1,DMD,CDON…
Mouse Phenotype	MP:0001469	abnormal contextual conditioning behavior		1.10E-09	7.95E-06	3.46E-07	3.27E-06	56	163	ADCY8,ADD2,PTCHD1,LRFN2,KCTD16,AMPH,KCNAB2,CDC14B,TMEM108,ATP1A3,KSR1,KALRN,CAMK2A,CAMK2B,CREM,TMEM35A,ENO2,ERBB4,NRN1,FGF14,NBEA,GABRB3,DISC1,GRIA2,GRIN2C,LRRTM1,MAP2,MAPT,GIT1,NTRK2,OXTR,GPR85,TMOD2,NLGN3,PRKCB,RASGRF1,CARF,KCNIP3,RYR3,ARX,CPEB3,SLC6A8,CCDC88A,SP4,STX1A,ARC,TSC1,TSC2,UBE3A,VGF,VLDLR,CLIP2,ZIC2,SPIRE1,RNF103,ST8SIA2
Mouse Phenotype	MP:0009538	abnormal synapse morphology		2.80E-09	2.03E-05	8.48E-07	8.03E-06	65	206	LRFN2,GAS7,MADD,CADPS,KIF1A,CACNA1A,CACNB4,KALRN,CAMK2A,CBLN1,DLGAP2,CACNA2D2,PLAA,CLCN3,TMEM184B,ARHGEF6,CLIP3,ERC2,RIMS2,DGKB,DCTN1,SNAP91,DMD,DNM1,DTNA,EDNRB,MBNL2,GPHN,ERBB2,NRN1,NBEA,GABRG2,PCDH17,GPT2,PCLO,GRIK4,LRRTM1,MAP6,MAPT,MBNL1,AFDN,NRCAM,NTRK2,ZDHHC8,NLGN3,SH3TC2,RET,PRRT2,STX1B,SCN8A,SH3GL3,NLGN1,SLC6A8,NAPB,CPEB4,MYCBP2,NFASC,CLSTN2,STX1A,SYNE2,SYN2,SYNE1,UCHL1,SLC30A3,SLC17A7
Mouse Phenotype	MP:0001468	abnormal temporal memory		2.98E-09	2.17E-05	8.63E-07	8.17E-06	62	193	ADCY8,ADD2,PTCHD1,LRFN2,KCTD16,AMPH,KCNAB2,CDC14B,TMEM108,ATP1A3,KSR1,KALRN,CAMK2A,CAMK2B,CREM,NCOR1,TMEM35A,ENO2,ERBB4,NRN1,FGF14,NBEA,GABRB3,DISC1,GRIA2,GRIN2C,LRRTM1,MAP2,MAPT,GIT1,NTRK2,OXTR,PCDH9,GPR85,TMOD2,NLGN3,PRKCB,RASGRF1,CARF,KCNIP3,RYR3,ARX,CPEB3,SLC6A8,CCDC88A,TET1,SP4,STX1A,ARC,SYN2,TSC1,TSC2,UBE3A,VGF,VLDLR,CLIP2,ZIC2,SPIRE1,RNF103,SLC17A7,ST8SIA2,JPH3
Mouse Phenotype	MP:0003492	abnormal involuntary movement		3.09E-09	2.24E-05	8.63E-07	8.17E-06	211	954	ACHE,ADCY8,ADRA1D,LRFN2,AP2A2,KIAA1324,ABCD2,PKP4,KCNAB2,PRX,MADD,SPTBN4,ARNTL,ASPA,ATP1A3,ATP2A2,ATP2B2,KIF1A,ADAM23,BBS2,RGS9,HCN2,BMP7,SYNJ1,MTMR2,CACNA1I,CACNA1G,WASF1,MYRF,CA8,CACNA1A,CACNA1B,CACNB4,CALB1,KALRN,CAST,CCK,USP2,CACNA2D2,CFL2,ASIC3,CHN1,PLAA,PPT2,CLCN3,TPP1,VAX2,QKI,CNGA3,WHRN,GAL3ST1,COX4I1,PREPL,AKAP12,HAPLN1,CRY2,CSF1,ARHGEF4,CYBB,ARHGAP32,HDAC4,ZBTB24,SNAP91,DMD,DNM1,DMTF1,S…
Mouse Phenotype	MP:0002065	abnormal fear/anxiety-related behavior		9.38E-09	6.82E-05	2.52E-06	2.39E-05	103	393	ADCY8,ADORA1,ADORA2A,ADRA1B,LRFN2,ALK,APBA2,ASPA,ATP1A1,ATP1A3,RGS9,WASF1,BAIAP3,CACNA1B,DDR1,CACNB4,KALRN,CAMK2A,CAMK2B,CHRNA4,NDST3,CNR1,AKAP5,ZNF521,CREM,CRHBP,CSF1R,SLITRK5,BRINP1,KIAA0319,LYPD1,SNAP91,NR1D2,SHANK1,TMEM35A,ENO2,ERBB4,FGF13,FGF14,FYN,GABBR1,CHL1,GABRG2,DISC1,CPLX2,PPARGC1A,GLUL,MCHR1,TPPP,GRIA2,GRM2,GRM8,FAM19A2,SYNPO,LRRTM1,L1CAM,LSAMP,MAP2,MAP6,MAPT,MOV10,GIT1,MYO7A,NPY,NTRK…
Mouse Phenotype	MP:0002062	abnormal associative learning		9.99E-09	7.26E-05	2.59E-06	2.45E-05	87	315	ASIC1,ADCY8,ADD2,PTCHD1,ADRA1B,LRFN2,KCTD16,DOC2A,AMPH,KCNAB2,CDC14B,TMEM108,ATP1A3,KSR1,CACNA1B,KALRN,CAMK2A,CAMK2B,CHRNA4,TAOK2,CNR1,CREM,CYBB,DBN1,LYPD1,TMEM35A,ENO2,ERBB4,NRN1,PPP1R1B,FGF13,FGF14,NBEA,FYN,GABBR1,GABRB3,DISC1,GHR,MCHR1,GRIA2,GRIN2C,LRRTM1,MAP2,MAPT,GIT1,MYO5A,IDNK,NTRK2,OPRL1,OXTR,PDE4B,GPR85,TMOD2,NLGN3,JAKMIP1,PRKACB,PRKCB,MAPK3,PTPRG,RASGRF1,RGS4,CARF,KCNIP3,RYR3,ARX,CPEB3,…
Mouse Phenotype	MP:0000947	convulsive seizures		1.17E-08	8.52E-05	2.94E-06	2.78E-05	57	177	SYN3,AMPH,ATP1A3,HCN2,NRP2,BID,SYNJ1,SGCE,C5,CACNA1A,CACNB4,CACNA2D2,CHN1,CHRNA4,CLCN3,TPP1,QKI,HDAC4,PLPPR4,SNAP91,DNM1,MBNL2,ADGRV1,FYN,GABBR1,B4GALNT1,PPARGC1A,DCLK2,TPPP,GRIA2,GRIK4,ATE1,CIT,HLF,MBP,DBNL,ADAM22,MYO5A,PMP22,FITM2,PRRT2,ATXN7,SCN8A,ARX,ST8SIA1,SNAP25,SST,PLCB1,SYN1,SYN2,SZT2,UBE3A,ZNF24,CELF4,EPM2A,GJC2,AP3B2
Mouse Phenotype	MP:0000801	abnormal temporal lobe morphology		1.23E-08	8.95E-05	2.98E-06	2.82E-05	99	375	FZD9,LRFN2,AGT,SEMA6A,APBB2,SPTBN4,CADPS,NUMB,TMEM108,ATP1A3,ATP2B2,BBS2,NRP2,BID,KALRN,PTBP2,CAMK2A,DCLK1,ARHGAP33,NUMBL,CHN2,LHX2,CLCN3,ZNF521,CRMP1,CSF1,CST3,PLXNA4,DGKB,BRINP1,DBN1,SHANK1,SLC12A6,PDCD6IP,EDIL3,EMX2,ENO2,APC2,FGF13,FGF14,AK8,STAMBP,BRSK1,FYN,CHL1,GABRB3,DISC1,CPLX2,PPARGC1A,DCLK2,GPT2,GRIA2,CIT,HSF2,ZIC5,LRRTM1,KCNQ3,KIF2A,L1CAM,MAP2,MAPT,MBD1,AFDN,NF1,NFIX,PAX6,ABCB1,MBOAT7,P…
Mouse Phenotype	MP:0004811	abnormal neuron physiology		1.55E-08	1.12E-04	3.63E-06	3.43E-05	158	682	NDRG2,UNC5A,SLC24A4,PCDH19,SORCS2,AMPH,APAF1,GAS7,SEMA4G,CASK,CADPS,NUMB,ATP1A3,ATP2B2,KIF1A,HCN2,NRP2,WASF1,CA8,CALB1,KALRN,HAP1,CAMK2A,CAST,ARHGEF2,CDH2,DLGAP2,NUMBL,CACNA2D2,COPB2,PLAA,PPT2,CNR1,WHRN,MAGED1,CREM,CRMP1,NCOR2,AATK,CSNK1E,CNTNAP2,RIMS2,SNPH,HDAC4,KIF26A,MAML1,DAPK1,SNAP91,DNM1,CDON,DNM1L,EDIL3,CELSR3,PLXNC1,EMX2,ENO2,APC2,ADGRV1,FKTN,PRMT5,FGF13,FGFR1,MAD2L2,VTI1B,GABBR1,GABRG2,G…
Mouse Phenotype	MP:0003861	abnormal nervous system development		2.10E-08	1.52E-04	4.76E-06	4.51E-05	263	1269	ABR,SYN3,ADD1,AXIN2,BRAP,FZD9,PCDH19,NME5,CC2D2A,BBOX1,AMT,SEMA7A,EP400,APAF1,APBB2,APC,EPB41L5,PRX,CHRD,NUMB,DYNLL1,ATP2B2,BARD1,NRP2,BMP7,BMPR1B,WASF1,CACNA1A,KALRN,HAP1,PTBP2,ISPD,KRIT1,CDH2,DCLK1,NOG,NUMBL,CACNA2D2,CHN1,CHN2,NDST3,SLIT2,LHX2,NGEF,VAX2,QKI,HECTD1,CNN3,CNR1,CNTN1,COX4I1,RTTN,ZNF521,NCOR1,NCOR2,CSF1,CSF1R,PLXNA4,PYGO1,BOC,ARHGAP32,HDAC4,KIF26A,KIAA0586,BRINP1,DCTN1,FBXL5,KIF19,M…
Mouse Phenotype	MP:0004166	abnormal limbic system morphology		2.88E-08	2.09E-04	6.32E-06	5.98E-05	106	416	FZD9,LRFN2,AGT,SEMA6A,ALK,APAF1,APBB2,CADPS,NUMB,TMEM108,ATP1A3,BBS2,NRP2,BID,WASF1,KALRN,HAP1,PTBP2,CAMK2A,DCLK1,NUMBL,CHN2,LHX2,CLCN3,ZNF521,CLOCK,CRMP1,CSF1,CST3,PLXNA4,DGKB,BRINP1,DBN1,SHANK1,SLC12A6,PDCD6IP,EDIL3,EMX2,ENO2,APC2,FGF13,FGF14,AK8,STAMBP,BRSK1,FYN,CHL1,GABRB3,DISC1,CPLX2,PPARGC1A,DCLK2,GPT2,GRIA2,CIT,HSF2,ZIC5,LRRTM1,KCNQ3,KIF2A,L1CAM,MAP2,MAPT,MBD1,AFDN,NF1,NFIX,NTRK2,PAX6,ABCB…
Mouse Phenotype	MP:0004859	abnormal synaptic plasticity		3.00E-08	2.18E-04	6.32E-06	5.98E-05	30	70	ADD2,LRFN2,NRP2,KSR1,CAMK2A,CAMK2B,CLCN3,CNR1,PICK1,AKAP5,DBN1,SNAP91,MBNL2,CPLX2,CPLX1,GRIA2,MAP6,NTRK2,NLGN3,RASGRF1,PRRT2,STX1A,ARHGEF9,SYP,RIMBP2,UCHL1,VLDLR,CLIP2,ELFN1,ANKS1B
Mouse Phenotype	MP:0002067	abnormal sensory capabilities/reflexes/nociception		3.05E-08	2.21E-04	6.32E-06	5.98E-05	207	957	ACHE,ADCY8,ADORA1,ADORA2A,ADRA1D,LRFN2,AP2A2,KIAA1324,PKP4,PRX,MADD,SPTBN4,ARNTL,ARRB2,ASPA,ATP1A3,ATP2A2,ATP2B2,KIF1A,BBS2,RGS9,HCN2,MTMR2,CACNA1I,CACNA1A,CACNA1B,CACNB4,CALB1,KALRN,CAST,CCK,USP2,P2RX6,CACNA2D2,CFL2,ASIC3,CHN1,CHRNA4,PLAA,PPT2,TPP1,CNGA3,HOMER3,CNR1,WHRN,COX4I1,PREPL,AKAP12,HAPLN1,CRY2,CNTNAP2,ARHGEF4,CYBB,ARHGAP32,HDAC4,GIT2,ZBTB24,SNAP91,DMTF1,SLC12A6,DNM1L,EDIL3,EDNRA,EDNRB,K…
Mouse Phenotype	MP:0001463	abnormal spatial learning		4.92E-08	3.57E-04	9.93E-06	9.40E-05	71	248	ASIC1,ADD2,FZD9,ADRA1B,LRFN2,AMPH,KCNAB2,CHRD,NCOA1,ATP1A3,WASF1,CACNA1B,CAMK2A,DLGAP2,ARHGEF6,AKAP5,CLOCK,CRMP1,CYBB,SHANK1,EDIL3,ENO2,NRN1,FGF13,FGF14,BAIAP2,NBEA,CAMKK2,FYN,DISC1,CPLX2,GRIA2,NXPH3,SYNPO,CPT1C,L1CAM,MAPT,MBD1,MBP,ADAM11,GIT1,NF1,NRCAM,NTRK2,OPRL1,PDE1B,TMOD2,NLGN3,FA2H,RASGRF1,KCNIP3,RYR3,ARX,SLC6A8,CCDC88A,TET1,SNAP25,SP4,CLSTN2,ARHGEF9,PLCB1,ARC,TCF4,NR2E1,TSC1,TSC2,UBE3A,VGF…
Mouse Phenotype	MP:0009745	abnormal behavioral response to xenobiotic		7.14E-08	5.19E-04	1.40E-05	1.33E-04	82	303	ADCY5,FZD9,ADORA2A,ADRA1D,ADRA1B,SORCS2,UNC79,ALK,AMPH,ATP1A1,ATP1A3,MPDZ,HCN2,NRP2,CACNA1G,BAIAP3,CACNA1A,CACNA1B,CACNA2D1,CACNB4,P2RX6,CACNA2D2,CHRNA4,TAOK2,CLCN3,CNR1,AKAP5,CLOCK,SLITRK5,GPRASP1,ARHGAP32,DGKB,NR1D2,SLC12A6,EDIL3,MBNL2,ENO2,PPP1R1B,FGF14,PDLIM5,FYN,GABRB3,GABRG2,DISC1,PPARGC1A,MCHR1,GRIK4,GRIK5,GRM2,CIT,GSTM5,HLF,KIT,LAMP2,MAP6,MAPT,MBP,NPY,NTRK2,OPRL1,SLC10A4,PLCL1,SH3KBP1,MAP…
Mouse Phenotype	MP:0000807	abnormal hippocampus morphology		9.13E-08	6.63E-04	1.75E-05	1.65E-04	95	369	FZD9,LRFN2,AGT,SEMA6A,APBB2,CADPS,NUMB,TMEM108,ATP1A3,BBS2,NRP2,BID,KALRN,PTBP2,CAMK2A,DCLK1,NUMBL,CHN2,LHX2,CLCN3,ZNF521,CRMP1,CSF1,CST3,PLXNA4,DGKB,BRINP1,DBN1,SHANK1,SLC12A6,PDCD6IP,EDIL3,EMX2,ENO2,APC2,FGF13,FGF14,AK8,STAMBP,BRSK1,FYN,CHL1,GABRB3,CPLX2,PPARGC1A,DCLK2,GPT2,GRIA2,CIT,HSF2,ZIC5,LRRTM1,KCNQ3,KIF2A,L1CAM,MAP2,MAPT,MBD1,AFDN,NF1,NFIX,PAX6,ABCB1,MBOAT7,PPP3CA,RELN,RGS4,LRRK2,ATAT1,A…
Mouse Phenotype	MP:0003312	abnormal locomotor coordination		1.11E-07	8.05E-04	2.04E-05	1.93E-04	155	685	ABR,ACHE,PTCHD1,ABCD2,AMPD2,AMPD3,APBA2,PRX,SPTBN4,ARNTL,ASPA,NUMB,ATP1A3,ATP2B2,KIF1A,ADAM23,HCN2,BID,PROM1,SYNJ1,MTMR2,MYRF,CA8,CACNA1A,CACNA1B,CACNB4,CALB1,CAMK2B,CAST,CBLN1,RGN,CACNA2D2,CHN1,PLAA,PPT2,CLCN3,TPP1,QKI,CNTN1,WHRN,GAL3ST1,CSF1R,DAPK1,DCTN1,DMD,DNM1,SLC12A6,E2F5,E2F6,EDIL3,EGR3,ERBB2,ERCC2,APC2,ETV1,FDFT1,FGF12,FGF14,FGFR1,FGFR3,SUCO,GAA,GABBR1,GABRB3,GABRG2,GAD1,GALC,B4GALNT1,IP6…
Mouse Phenotype	MP:0002910	abnormal excitatory postsynaptic currents		1.12E-07	8.16E-04	2.04E-05	1.93E-04	47	143	SYN3,ADORA1,LRFN2,APBA2,MADD,CADPS,TMEM108,RGS9,CACNA1A,KALRN,CAMK2A,CBLN1,CLCN3,LYPD1,PLPPR4,SNAP91,DNM1,SEZ6L2,FGF13,NBEA,CSPG5,GABBR1,GABRB3,CPLX2,CPLX1,PCLO,GRIA2,GRIK4,GRIK5,GRIN2C,LRRTM1,IGSF11,NLGN3,STX1B,SH3GL3,NLGN1,CCDC88A,NAPB,STX1A,PLCB1,SYT1,RIMBP2,ELFN1,ANKS1B,SLC17A7,NETO2,NETO1
Mouse Phenotype	MP:0001961	abnormal reflex		1.19E-07	8.67E-04	2.11E-05	2.00E-04	173	784	ACHE,ADCY8,ADRA1D,LRFN2,AP2A2,KIAA1324,PKP4,PRX,MADD,SPTBN4,ARNTL,ASPA,ATP1A3,ATP2A2,ATP2B2,KIF1A,BBS2,RGS9,MTMR2,CACNA1I,CACNA1A,CACNA1B,CACNB4,CALB1,KALRN,CAST,CCK,USP2,CACNA2D2,CFL2,ASIC3,CHN1,PLAA,PPT2,CNGA3,WHRN,COX4I1,PREPL,AKAP12,HAPLN1,CRY2,ARHGEF4,CYBB,ARHGAP32,HDAC4,ZBTB24,SNAP91,DMTF1,SLC12A6,DNM1L,EDIL3,EDNRA,EMX2,ERBB2,ERCC2,NCALD,ADGRV1,FGF11,FGF14,FGFR1,SUCO,FOXO3,EVL,FLNC,NBEA,STA…
Mouse Phenotype	MP:0009358	environmentally induced seizures		5.10E-07	3.71E-03	8.83E-05	8.36E-04	22	48	SYN3,ADORA1,ATP1A3,NRP2,CACNA1A,TPP1,CNTNAP2,HDAC4,ADGRV1,FGF13,FYN,GABBR1,B4GALNT1,HLF,MBP,PRRT2,ST8SIA1,SYN1,SYN2,TSC2,UBE3A,ELFN1
Mouse Phenotype	MP:0009937	abnormal neuron differentiation		5.37E-07	3.90E-03	9.07E-05	8.59E-04	92	367	ABR,SYN3,SEMA7A,APAF1,APBB2,NUMB,ATP2B2,NRP2,BMPR1B,HAP1,PTBP2,ISPD,CDH2,DCLK1,NUMBL,CHN1,CHN2,SLIT2,NGEF,VAX2,CNR1,CNTN1,ZNF521,NCOR1,NCOR2,PLXNA4,ARHGAP32,KIF26A,BRINP1,EDIL3,CELSR3,EMX2,EPHB1,GPHN,ETV1,NRN1,TUBB3,FGFR1,VTI1B,EVL,BRSK1,SRRM4,GLI2,GRIA2,RNF165,RBPJ,INSM1,KIF2A,L1CAM,MAPT,MBD1,AFDN,BLOC1S2,MYCN,NEFH,NTRK2,PAX6,PDE4B,ENPP2,PLXNB1,MBOAT7,RELN,LAMA1,PTCH1,CRTAC1,RET,KIF7,ROBO1,ROBO2…
Mouse Phenotype	MP:0002557	abnormal social/conspecific interaction		6.11E-07	4.44E-03	1.01E-04	9.55E-04	92	368	SYN3,ADORA2A,LRFN2,APBA2,APC,DDO,SPTBN4,NUMB,CACNA1A,CACNA1B,KALRN,CAMK2A,CAMK2B,DLGAP2,DLGAP1,NUMBL,CACNA2D2,CNR1,WHRN,MAGED1,ZNF521,CSF1,CSF1R,CNTNAP2,RIMS2,ARHGAP32,BRINP1,SNAP91,SHANK1,EDN3,NBEA,CSPG5,DLL3,FYN,GABRB3,DISC1,CPLX1,GNAL,GNAO1,MCHR1,GRIA2,GSTM5,HNF4G,HNMT,NKD1,LRRTM1,L1CAM,LAMA2,LSAMP,MAP6,MAPT,MBP,MEST,MITF,MYO7A,NRCAM,NTRK2,OXTR,PCDH9,ABCB1,NLGN3,TMIE,JAKMIP1,PMP22,MAGEL2,RELN,…
Mouse Phenotype	MP:0001362	abnormal anxiety-related response		6.32E-07	4.59E-03	1.02E-04	9.66E-04	89	353	ADCY8,ADORA1,ADORA2A,ALK,APBA2,ASPA,ATP1A1,ATP1A3,RGS9,WASF1,BAIAP3,CACNA1B,DDR1,KALRN,CAMK2A,CAMK2B,CHRNA4,NDST3,CNR1,AKAP5,ZNF521,CREM,CRHBP,CSF1R,SLITRK5,BRINP1,KIAA0319,LYPD1,SNAP91,NR1D2,SHANK1,TMEM35A,ENO2,ERBB4,FGF13,FGF14,CHL1,GABRG2,DISC1,CPLX2,PPARGC1A,MCHR1,TPPP,GRIA2,GRM2,GRM8,FAM19A2,SYNPO,LRRTM1,L1CAM,LSAMP,MAP6,MAPT,MOV10,GIT1,MYO7A,NPY,NTRK2,PDE4B,NLGN3,SERPINI1,JAKMIP1,ATAT1,KCNI…
Mouse Phenotype	MP:0012317	impaired conditioning behavior		7.03E-07	5.11E-03	1.11E-04	1.05E-03	42	129	PTCHD1,ADRA1B,KCNAB2,CDC14B,TMEM108,ATP1A3,KSR1,CACNA1B,CAMK2A,CAMK2B,CHRNA4,TAOK2,CNR1,DBN1,TMEM35A,ENO2,ERBB4,NRN1,PPP1R1B,FGF13,FGF14,GRIA2,GRIN2C,MAPT,GIT1,IDNK,PDE4B,NLGN3,RASGRF1,RGS4,CARF,ARX,SLC6A8,CCDC88A,ANKFN1,SP4,STX1A,TACR1,CRTC1,UBE3A,ZIC2,FZD3
Mouse Phenotype	MP:0001393	ataxia		9.76E-07	7.09E-03	1.51E-04	1.43E-03	85	336	ABCD2,APBA2,SPTBN4,ASPA,NUMB,ATP1A3,ATP2B2,KIF1A,ADAM23,HCN2,BID,PROM1,SYNJ1,MYRF,CA8,CACNA1A,CACNB4,CALB1,CAMK2B,CBLN1,CACNA2D2,PLAA,PPT2,TPP1,QKI,CNTN1,GAL3ST1,CSF1R,DNM1,SLC12A6,E2F5,E2F6,EGR3,ERBB2,ERCC2,ETV1,FDFT1,FGF12,FGF14,GALC,B4GALNT1,CPLX1,HPGDS,CIT,LAMA2,LIG4,MAPT,MBP,AFF1,MSI1,ADAM22,MYO5A,NF1,NFIX,NRCAM,OPA1,PMP22,HYDIN,RELN,PTCH1,OXR1,GLDN,STX1B,ATXN7,SCN8A,SLC12A2,NAPB,SNAP25,ZNF4…
Mouse Phenotype	MP:0002945	abnormal inhibitory postsynaptic currents		2.38E-06	1.73E-02	3.55E-04	3.37E-03	31	87	SYN3,SEMA6A,APBA2,BAIAP3,CACNA1A,CACNA1B,CHRNA4,CNR1,ERC2,SNAP91,DNM1,FGF13,NBEA,CSPG5,GABBR1,GABRG2,GAD1,CPLX2,CPLX1,DCLK2,GPR37,NOVA2,NLGN3,PRRT2,STX1B,NLGN1,STX1A,ARHGEF9,SYN1,SYT1,SYT5
Mouse Phenotype	MP:0002915	abnormal synaptic depression		2.40E-06	1.74E-02	3.55E-04	3.37E-03	41	130	SYN3,ADCY8,ADORA1,ADGRB3,RGS9,SYNJ1,WASF1,CAMK2A,CAMK2B,CBLN1,ARHGEF6,CNR1,PICK1,AKAP5,SV2B,CSPG5,DISC1,PCDH17,PCLO,GRIA2,GRM2,LAMA2,MAPT,MYO5A,PDE4B,NLGN3,PRKACB,PRKAR1B,RYR3,SH3GL3,CPEB3,STX1A,ARHGEF9,SYN1,SYN2,SYT1,UCHL1,VGF,ELFN1,DPYSL5,ANKS1B
Mouse Phenotype	MP:0009956	abnormal cerebellar layer morphology		2.86E-06	2.08E-02	4.16E-04	3.94E-03	82	329	ABR,SORCS2,SPARCL1,SEMA6A,ABCD2,SEMA4G,CADPS,NCOA1,NUMB,ATP2B2,BID,SGCE,CACNA1G,CA8,CACNA1A,CALB1,CBLN1,CACNA2D2,SLIT2,PLAA,PPT2,TPP1,QKI,CNTN1,AKAP12,DNM1,DNM1L,EDIL3,EGFR,ENO2,ERBB4,ERCC2,APC2,FGF13,AP4B1,B4GALNT1,IP6K3,GLI2,GRIN2C,CIT,IGF1,L1CAM,MAP2,AFF1,MYCN,MYO5A,NRCAM,NTRK2,PAX6,PLXNB1,FA2H,RELN,LAMA1,PTCH1,PTK2,PEX2,KHDRBS2,ROBO2,FBXW7,ATXN2,ATXN7,SCN8A,PREX2,ZNF423,NFASC,STXBP1,MTCL1,CAM…
Mouse Phenotype	MP:0001900	impaired synaptic plasticity		3.05E-06	2.22E-02	4.35E-04	4.12E-03	20	45	ADD2,KSR1,CAMK2A,CLCN3,PICK1,DBN1,MBNL2,CPLX2,CPLX1,GRIA2,MAP6,NTRK2,NLGN3,RASGRF1,STX1A,SYP,VLDLR,CLIP2,ELFN1,ANKS1B
Mouse Phenotype	MP:0001454	abnormal cued conditioning behavior		4.09E-06	2.97E-02	5.72E-04	5.41E-03	40	128	ADD2,PTCHD1,KCTD16,AMPH,KSR1,CAMK2A,CNR1,CREM,CYBB,DBN1,LYPD1,TMEM35A,ENO2,ERBB4,NRN1,FGF13,FGF14,LRRTM1,MAPT,GIT1,IDNK,PDE4B,TMOD2,NLGN3,JAKMIP1,PRKACB,PRKCB,PTPRG,ARX,ANKFN1,SP4,STX1A,ARC,CRTC1,TSC1,VLDLR,ZIC2,SPIRE1,FZD3,ST8SIA2
Mouse Phenotype	MP:0000788	abnormal cerebral cortex morphology		4.31E-06	3.13E-02	5.91E-04	5.60E-03	92	384	SORCS2,APAF1,APBB2,NUMB,ATP2B2,BBS2,FUBP1,WASF1,KALRN,HAP1,PTBP2,CDH2,DCLK1,ARHGAP33,NUMBL,COPB2,CHN1,LHX2,PPT2,CLCN3,CNR1,CRMP1,NCOR2,PLXNA4,BRINP1,CDON,DPYSL2,PDCD6IP,E2F5,CELSR3,EGFR,EMX2,EPHB1,APC2,ZMYND10,PRMT5,FGF1,FGF13,SMC2,STAMBP,BRSK1,FYN,CHL1,GAD1,DISC1,SRRM4,PPARGC1A,GPT2,ZIC5,LRRTM1,KIF2A,L1CAM,LIG4,MAP2,MAPT,AFDN,MSI1,BLOC1S2,MYCN,NF1,NFIX,NTRK2,PAX6,PCDH9,PLXNB1,MBOAT7,HYDIN,RELN,P…
Mouse Phenotype	MP:0003008	enhanced long term potentiation		4.65E-06	3.38E-02	6.23E-04	5.89E-03	25	65	LRFN2,CHRD,WASF1,CAMK2A,CNR1,AKAP5,ERBB4,BAIAP2,NBEA,GRIA2,ITPKA,LAMA2,NELL2,OPRL1,PDE4B,TMOD2,PTN,KCNIP3,RYR3,ARHGEF9,ARC,TCF4,ICAM5,TSC2,KCNAB1
Mouse Phenotype	MP:0001473	reduced long term potentiation		4.71E-06	3.42E-02	6.23E-04	5.89E-03	46	156	ADCY8,ADD2,DOC2A,RGS9,KSR1,CACNA1B,CALB2,KALRN,CAMK2A,CAMK2B,ARHGEF6,AKAP5,CYBB,DGKB,MBNL2,TMEM35A,PPP1R1B,FGF14,FYN,GABBR1,DISC1,CPLX2,GRIK4,SYNPO,LRRTM1,MAPT,NTRK2,IGSF11,PPP1R1A,PRKACB,PRKAR1B,MAPK3,MAPK9,RASGRF1,CCDC88A,SP4,STX1A,ARC,SYP,TSC1,UBE3A,VLDLR,ELFN1,SLC17A7,NETO1,JPH3
Mouse Phenotype	MP:0000950	abnormal seizure response to pharmacological agent		5.04E-06	3.66E-02	6.43E-04	6.09E-03	42	138	FZD9,AMPH,ATP1A3,HCN2,NRP2,CACNA1G,BAIAP3,CACNA1A,P2RX6,CACNA2D2,CHRNA4,CLCN3,CNR1,AKAP5,ARHGAP32,SLC12A6,EDIL3,MBNL2,FGF14,GABRB3,GABRG2,GRIK4,GRIK5,CIT,MAPT,MBP,NPY,SLC10A4,PLCL1,MAPK10,PTPRO,PRRT2,KCNIP1,SCN2B,SCN8A,ARX,SLC4A3,SLC6A11,FAIM2,PLCB1,SZT2,ELFN1
Mouse Phenotype	MP:0000849	abnormal cerebellum morphology		5.05E-06	3.67E-02	6.43E-04	6.09E-03	108	470	ABR,SORCS2,SPARCL1,SEMA6A,ABCD2,SEMA4G,SPTBN4,CADPS,NCOA1,NUMB,ATP2B2,BID,FUBP1,SGCE,CACNA1G,CA8,CACNA1A,CALB1,CBLN1,ARHGEF2,DCLK1,CACNA2D2,SLIT2,PLAA,PPT2,TPP1,QKI,CNTN1,ZNF521,AKAP12,DNM1,SLC12A6,DNM1L,E2F6,EDIL3,EGFR,ENO2,EPB41L2,ERBB4,ERCC2,APC2,PRMT5,FGF13,FGFR1,AP4B1,MEGF10,GABRB3,GALC,B4GALNT1,IP6K3,DISC1,PPARGC1A,GLI2,GRIN2C,CIT,IGF1,KIF2A,L1CAM,MAP2,MBP,AFF1,MYCN,MYO5A,NRCAM,NTRK2,OPA1,P…
Mouse Phenotype	MP:0003107	abnormal response to novelty		7.67E-06	5.57E-02	9.61E-04	9.10E-03	75	301	ADORA2A,ADRA1B,APBA2,CHRD,ATP1A1,ATP1A3,STX16,BCL7A,WASF1,BAIAP3,CHRNA4,CLCN3,QKI,ARHGEF6,CNR1,MAGED1,CLOCK,NCOR1,CNTNAP2,ERC2,ARHGAP32,DGKB,BRINP1,SNAP91,SLC12A6,ENO2,ERCC2,FGF12,FGF14,GABBR1,CHL1,GABRB3,DISC1,CPLX2,GNAL,GRIA2,GRM8,LRRTM1,L1CAM,LSAMP,NPY,NTRK2,OPA1,OPRL1,PDE4B,PDE1B,ZDHHC8,SERPINI1,SH3KBP1,PKIA,RORB,ARX,SLC6A8,CCDC88A,MBD5,SP4,SSTR2,STX1A,ARHGEF9,TAF6,WSCD1,TCF4,DMXL2,CRTC1,SLC4…
Mouse Phenotype	MP:0004097	abnormal cerebellar cortex morphology		9.49E-06	6.89E-02	1.17E-03	1.11E-02	88	370	ABR,SORCS2,SPARCL1,SEMA6A,ABCD2,SEMA4G,CADPS,NCOA1,NUMB,ATP2B2,BID,FUBP1,SGCE,CACNA1G,CA8,CACNA1A,CALB1,CBLN1,DCLK1,CACNA2D2,SLIT2,PLAA,PPT2,TPP1,QKI,CNTN1,AKAP12,DNM1,DNM1L,EDIL3,EGFR,ENO2,ERBB4,ERCC2,APC2,FGF13,FGFR1,AP4B1,GABRB3,B4GALNT1,IP6K3,GLI2,GRIN2C,CIT,IGF1,L1CAM,MAP2,AFF1,MYCN,MYO5A,NRCAM,NTRK2,PAX6,PLXNB1,FA2H,RELN,LAMA1,PTCH1,PTK2,PEX2,KHDRBS2,FIGN,ROBO2,FBXW7,ATXN2,ATXN7,SCN8A,PREX2…
Mouse Phenotype	MP:0012349	increased susceptibility to induction of seizure by inducing agent		1.61E-05	1.17E-01	1.93E-03	1.83E-02	35	112	FZD9,AMPH,ATP1A3,HCN2,NRP2,BAIAP3,CACNA1A,CACNA2D2,CHRNA4,CNR1,ARHGAP32,SLC12A6,EDIL3,MBNL2,FGF14,GABRB3,GABRG2,GRIK4,GRIK5,CIT,MBP,NPY,SLC10A4,PLCL1,PTPRO,PRRT2,KCNIP1,SCN2B,ARX,SLC4A3,FAIM2,PLCB1,SZT2,ELFN1,CELF4
Mouse Phenotype	MP:0005404	abnormal axon morphology		1.62E-05	1.18E-01	1.93E-03	1.83E-02	58	221	ABCD2,PRX,SPTBN4,CADPS,CACNA1A,CD86,SEPT7,DCLK1,CACNA2D2,QKI,TMEM184B,GAL3ST1,AATK,VCAN,SNPH,SLC12A6,DRP2,EPHB1,ERBB2,FGF13,CAMKK2,GABBR1,CHL1,GALC,ZIC5,KIF2A,MAPT,MBP,PPM1L,NEFH,NFE2L2,NRCAM,NTRK2,CLDN11,NLGN3,PLEC,PMP22,FA2H,PRPH,PTPN13,SH3TC2,KHDRBS2,GLDN,LRRK2,NLGN1,SNCA,SPTAN1,NFASC,ERBIN,SEPT8,MTCL1,TRIM2,ZNF106,TLR4,LGI4,ZNF24,SLC17A7,GAN
Domain	IPR011993	PH_dom-like	InterPro	7.70E-15	5.24E-11	5.24E-11	4.93E-10	116	427	ABR,PLEKHH1,OSBPL1A,OSBPL6,OSBPL8,ARHGAP20,CDC42BPA,FGD2,APBA2,APBB2,EPB41L5,SPTBN4,CADPS,NUMB,KIF1A,DOCK11,ARHGEF7,BTK,MTMR3,MTMR2,KALRN,ARHGEF25,MTMR7,ARHGEF1,LRBA,ARHGEF2,NUMBL,PLEKHB1,ARHGAP22,NGEF,HOMER3,ARHGEF6,CDC42BPB,SH2B1,ARHGEF10,OSBPL3,IPCEF1,APPL1,ARHGEF4,ARHGAP24,ELMO1,TIAM2,DNM1,RASA4,PLEKHA1,EPB41,EPB41L2,PTK2B,AGAP2,AGAP3,RGPD5,EVL,PSD2,NBEA,FERMT2,ADAP1,GRB10,PLCD4,CIT,FRMD5,FRM…
Domain	IPR013164	Cadherin_N	InterPro	5.61E-14	3.82E-10	1.27E-10	1.20E-09	34	65	PCDH19,PCDH10,PCDHGB4,PCDH17,PCDHGC3,PCDH8,PCDH9,PCDH18,PCDHGC5,PCDHGB7,PCDHGB6,PCDHGB2,PCDHGB1,PCDHGA11,PCDHGA10,PCDHGA9,PCDHGA6,PCDHGA4,PCDHGA2,PCDHB15,PCDHB10,PCDHB9,PCDHB7,PCDHB6,PCDHB4,PCDHB3,PCDHAC2,PCDHA7,PCDHA6,PCDHA5,PCDHA3,PCDHA2,PCDHA1,PCDH20
Domain	PF08266	Cadherin_2	Pfam	5.61E-14	3.82E-10	1.27E-10	1.20E-09	34	65	PCDH19,PCDH10,PCDHGB4,PCDH17,PCDHGC3,PCDH8,PCDH9,PCDH18,PCDHGC5,PCDHGB7,PCDHGB6,PCDHGB2,PCDHGB1,PCDHGA11,PCDHGA10,PCDHGA9,PCDHGA6,PCDHGA4,PCDHGA2,PCDHB15,PCDHB10,PCDHB9,PCDHB7,PCDHB6,PCDHB4,PCDHB3,PCDHAC2,PCDHA7,PCDHA6,PCDHA5,PCDHA3,PCDHA2,PCDHA1,PCDH20
Domain	2.30.29.30	-	Gene3D	1.31E-13	8.92E-10	2.23E-10	2.10E-09	106	391	ABR,PLEKHH1,OSBPL1A,OSBPL6,OSBPL8,ARHGAP20,CDC42BPA,FGD2,APBA2,APBB2,EPB41L5,SPTBN4,CADPS,NUMB,KIF1A,DOCK11,ARHGEF7,BTK,MTMR3,MTMR2,KALRN,ARHGEF25,MTMR7,ARHGEF1,ARHGEF2,NUMBL,PLEKHB1,ARHGAP22,NGEF,HOMER3,ARHGEF6,CDC42BPB,SH2B1,OSBPL3,IPCEF1,APPL1,ARHGEF4,ARHGAP24,ELMO1,TIAM2,DNM1,RASA4,PLEKHA1,EPB41,EPB41L2,AGAP2,AGAP3,EVL,PSD2,FERMT2,ADAP1,GRB10,PLCD4,CIT,FRMD5,FRMD3,SHC3,MYO7A,PDPK1,PLCD1,PLCL1…
Domain	IPR002126	Cadherin	InterPro	3.58E-11	2.44E-07	4.88E-08	4.58E-07	44	118	PCDH19,PCDH10,PCDHGB4,CDH2,KIAA0319,CELSR3,FREM1,PCDH17,CDH20,PCDHGC3,PCDH8,PCDH9,PCDH18,DCHS2,FAT4,RET,CLSTN2,PCDHGC5,PCDHGB7,PCDHGB6,PCDHGB2,PCDHGB1,PCDHGA11,PCDHGA10,PCDHGA9,PCDHGA6,PCDHGA4,PCDHGA2,PCDHB15,PCDHB10,PCDHB9,PCDHB7,PCDHB6,PCDHB4,PCDHB3,PCDHAC2,PCDHA7,PCDHA6,PCDHA5,PCDHA3,PCDHA2,PCDHA1,CDH22,PCDH20
Domain	PF00028	Cadherin	Pfam	1.12E-10	7.61E-07	1.27E-07	1.19E-06	42	113	PCDH19,PCDH10,PCDHGB4,CDH2,CELSR3,PCDH17,CDH20,PCDHGC3,PCDH8,PCDH9,PCDH18,DCHS2,FAT4,RET,CLSTN2,PCDHGC5,PCDHGB7,PCDHGB6,PCDHGB2,PCDHGB1,PCDHGA11,PCDHGA10,PCDHGA9,PCDHGA6,PCDHGA4,PCDHGA2,PCDHB15,PCDHB10,PCDHB9,PCDHB7,PCDHB6,PCDHB4,PCDHB3,PCDHAC2,PCDHA7,PCDHA6,PCDHA5,PCDHA3,PCDHA2,PCDHA1,CDH22,PCDH20
Domain	PS50268	CADHERIN_2	PROSITE	1.55E-10	1.05E-06	1.32E-07	1.24E-06	42	114	PCDH19,PCDH10,PCDHGB4,CDH2,CELSR3,PCDH17,CDH20,PCDHGC3,PCDH8,PCDH9,PCDH18,DCHS2,FAT4,RET,CLSTN2,PCDHGC5,PCDHGB7,PCDHGB6,PCDHGB2,PCDHGB1,PCDHGA11,PCDHGA10,PCDHGA9,PCDHGA6,PCDHGA4,PCDHGA2,PCDHB15,PCDHB10,PCDHB9,PCDHB7,PCDHB6,PCDHB4,PCDHB3,PCDHAC2,PCDHA7,PCDHA6,PCDHA5,PCDHA3,PCDHA2,PCDHA1,CDH22,PCDH20
Domain	2.60.40.60	-	Gene3D	1.55E-10	1.05E-06	1.32E-07	1.24E-06	42	114	PCDH19,PCDH10,PCDHGB4,CDH2,CELSR3,PCDH17,CDH20,PCDHGC3,PCDH8,PCDH9,PCDH18,DCHS2,FAT4,RET,CLSTN2,PCDHGC5,PCDHGB7,PCDHGB6,PCDHGB2,PCDHGB1,PCDHGA11,PCDHGA10,PCDHGA9,PCDHGA6,PCDHGA4,PCDHGA2,PCDHB15,PCDHB10,PCDHB9,PCDHB7,PCDHB6,PCDHB4,PCDHB3,PCDHAC2,PCDHA7,PCDHA6,PCDHA5,PCDHA3,PCDHA2,PCDHA1,CDH22,PCDH20
Domain	PF16492	Cadherin_C_2	Pfam	1.99E-10	1.35E-06	1.32E-07	1.24E-06	23	42	PCDH10,PCDHGB4,PCDHGC3,PCDHGC5,PCDHGB7,PCDHGB6,PCDHGB2,PCDHGB1,PCDHGA11,PCDHGA10,PCDHGA9,PCDHGA6,PCDHGA4,PCDHGA2,PCDHB15,PCDHB10,PCDHB9,PCDHB7,PCDHB6,PCDHB4,PCDHB3,PCDHAC2,PCDHA7
Domain	IPR032455	Cadherin_C	InterPro	1.99E-10	1.35E-06	1.32E-07	1.24E-06	23	42	PCDH10,PCDHGB4,PCDHGC3,PCDHGC5,PCDHGB7,PCDHGB6,PCDHGB2,PCDHGB1,PCDHGA11,PCDHGA10,PCDHGA9,PCDHGA6,PCDHGA4,PCDHGA2,PCDHB15,PCDHB10,PCDHB9,PCDHB7,PCDHB6,PCDHB4,PCDHB3,PCDHAC2,PCDHA7
Domain	SM00112	CA	SMART	2.13E-10	1.45E-06	1.32E-07	1.24E-06	42	115	PCDH19,PCDH10,PCDHGB4,CDH2,CELSR3,PCDH17,CDH20,PCDHGC3,PCDH8,PCDH9,PCDH18,DCHS2,FAT4,RET,CLSTN2,PCDHGC5,PCDHGB7,PCDHGB6,PCDHGB2,PCDHGB1,PCDHGA11,PCDHGA10,PCDHGA9,PCDHGA6,PCDHGA4,PCDHGA2,PCDHB15,PCDHB10,PCDHB9,PCDHB7,PCDHB6,PCDHB4,PCDHB3,PCDHAC2,PCDHA7,PCDHA6,PCDHA5,PCDHA3,PCDHA2,PCDHA1,CDH22,PCDH20
Domain	IPR015919	Cadherin-like	InterPro	2.91E-10	1.98E-06	1.65E-07	1.55E-06	42	116	PCDH19,PCDH10,PCDHGB4,CDH2,CELSR3,PCDH17,CDH20,PCDHGC3,PCDH8,PCDH9,PCDH18,DCHS2,FAT4,RET,CLSTN2,PCDHGC5,PCDHGB7,PCDHGB6,PCDHGB2,PCDHGB1,PCDHGA11,PCDHGA10,PCDHGA9,PCDHGA6,PCDHGA4,PCDHGA2,PCDHB15,PCDHB10,PCDHB9,PCDHB7,PCDHB6,PCDHB4,PCDHB3,PCDHAC2,PCDHA7,PCDHA6,PCDHA5,PCDHA3,PCDHA2,PCDHA1,CDH22,PCDH20
Domain	IPR001849	PH_domain	InterPro	4.28E-10	2.91E-06	2.13E-07	2.01E-06	76	281	ABR,PLEKHH1,OSBPL1A,OSBPL6,OSBPL8,ARHGAP20,CDC42BPA,FGD2,SPTBN4,CADPS,KIF1A,DOCK11,ARHGEF7,BTK,KALRN,ARHGEF25,ARHGEF1,ARHGEF2,PLEKHB1,ARHGAP22,NGEF,ARHGEF6,CDC42BPB,SH2B1,OSBPL3,IPCEF1,APPL1,ARHGEF4,ARHGAP24,ELMO1,TIAM2,DNM1,RASA4,PLEKHA1,AGAP2,AGAP3,PSD2,FERMT2,ADAP1,GRB10,PLCD4,CIT,PDPK1,PLCD1,PLCL1,PSD,IQSEC3,RASGRF1,RASGRF2,SBF1,RASA3,SH3BP2,FERMT1,ASAP3,CNKSR2,PREX2,ARHGEF40,ELMO2,DOK5,TEX2,…
Domain	PS00232	CADHERIN_1	PROSITE	4.39E-10	2.99E-06	2.13E-07	2.01E-06	41	113	PCDH19,PCDH10,PCDHGB4,CDH2,CELSR3,PCDH17,CDH20,PCDHGC3,PCDH8,PCDH9,PCDH18,DCHS2,FAT4,CLSTN2,PCDHGC5,PCDHGB7,PCDHGB6,PCDHGB2,PCDHGB1,PCDHGA11,PCDHGA10,PCDHGA9,PCDHGA6,PCDHGA4,PCDHGA2,PCDHB15,PCDHB10,PCDHB9,PCDHB7,PCDHB6,PCDHB4,PCDHB3,PCDHAC2,PCDHA7,PCDHA6,PCDHA5,PCDHA3,PCDHA2,PCDHA1,CDH22,PCDH20
Domain	IPR020894	Cadherin_CS	InterPro	4.82E-10	3.28E-06	2.19E-07	2.06E-06	40	109	PCDH19,PCDH10,PCDHGB4,CDH2,CELSR3,PCDH17,CDH20,PCDHGC3,PCDH8,PCDH9,PCDH18,DCHS2,FAT4,PCDHGC5,PCDHGB7,PCDHGB6,PCDHGB2,PCDHGB1,PCDHGA11,PCDHGA10,PCDHGA9,PCDHGA6,PCDHGA4,PCDHGA2,PCDHB15,PCDHB10,PCDHB9,PCDHB7,PCDHB6,PCDHB4,PCDHB3,PCDHAC2,PCDHA7,PCDHA6,PCDHA5,PCDHA3,PCDHA2,PCDHA1,CDH22,PCDH20
Domain	SM00233	PH	SMART	7.52E-10	5.12E-06	3.20E-07	3.01E-06	75	279	ABR,PLEKHH1,OSBPL1A,OSBPL6,OSBPL8,ARHGAP20,CDC42BPA,FGD2,SPTBN4,CADPS,KIF1A,DOCK11,ARHGEF7,BTK,KALRN,ARHGEF25,ARHGEF1,ARHGEF2,PLEKHB1,ARHGAP22,NGEF,ARHGEF6,CDC42BPB,SH2B1,OSBPL3,IPCEF1,APPL1,ARHGEF4,ARHGAP24,ELMO1,TIAM2,DNM1,RASA4,PLEKHA1,AGAP2,AGAP3,PSD2,FERMT2,ADAP1,GRB10,PLCD4,CIT,PLCD1,PLCL1,PSD,IQSEC3,RASGRF1,RASGRF2,SBF1,RASA3,SH3BP2,FERMT1,ASAP3,CNKSR2,PREX2,ARHGEF40,ELMO2,DOK5,TEX2,ARHGAP…
Domain	PS50003	PH_DOMAIN	PROSITE	8.96E-10	6.10E-06	3.59E-07	3.38E-06	75	280	ABR,PLEKHH1,OSBPL1A,OSBPL6,OSBPL8,ARHGAP20,CDC42BPA,FGD2,SPTBN4,CADPS,KIF1A,DOCK11,ARHGEF7,BTK,KALRN,ARHGEF25,ARHGEF1,ARHGEF2,PLEKHB1,ARHGAP22,NGEF,ARHGEF6,CDC42BPB,SH2B1,OSBPL3,IPCEF1,APPL1,ARHGEF4,ARHGAP24,ELMO1,TIAM2,DNM1,RASA4,PLEKHA1,AGAP2,AGAP3,PSD2,FERMT2,ADAP1,GRB10,PLCD4,CIT,PDPK1,PLCD1,PLCL1,PSD,IQSEC3,RASGRF1,RASGRF2,SBF1,RASA3,SH3BP2,FERMT1,ASAP3,CNKSR2,PREX2,ARHGEF40,ELMO2,DOK5,ARHGA…
Domain	PF15974	Cadherin_tail	Pfam	4.14E-09	2.82E-05	1.49E-06	1.40E-05	20	37	PCDHGB4,PCDHGC3,PCDHGC5,PCDHGB7,PCDHGB6,PCDHGB2,PCDHGB1,PCDHGA11,PCDHGA10,PCDHGA9,PCDHGA6,PCDHGA4,PCDHGA2,PCDHAC2,PCDHA7,PCDHA6,PCDHA5,PCDHA3,PCDHA2,PCDHA1
Domain	IPR031904	Cadherin_CBD	InterPro	4.14E-09	2.82E-05	1.49E-06	1.40E-05	20	37	PCDHGB4,PCDHGC3,PCDHGC5,PCDHGB7,PCDHGB6,PCDHGB2,PCDHGB1,PCDHGA11,PCDHGA10,PCDHGA9,PCDHGA6,PCDHGA4,PCDHGA2,PCDHAC2,PCDHA7,PCDHA6,PCDHA5,PCDHA3,PCDHA2,PCDHA1
Domain	PF00169	PH	Pfam	7.68E-09	5.23E-05	2.62E-06	2.46E-05	63	230	ABR,PLEKHH1,OSBPL6,OSBPL8,CDC42BPA,FGD2,SPTBN4,CADPS,KIF1A,DOCK11,ARHGEF7,BTK,KALRN,ARHGEF2,PLEKHB1,ARHGAP22,NGEF,ARHGEF6,CDC42BPB,SH2B1,OSBPL3,IPCEF1,APPL1,ARHGEF4,ARHGAP24,TIAM2,DNM1,RASA4,PLEKHA1,AGAP2,AGAP3,PSD2,FERMT2,ADAP1,GRB10,PLCD4,CIT,PLCD1,PSD,RASGRF1,RASGRF2,SBF1,RASA3,SH3BP2,FERMT1,ASAP3,CNKSR2,PREX2,DOK5,ARHGAP26,MPRIP,PHLDB1,ARHGEF9,MCF2L,DOCK9,ARHGAP9,TIAM1,DOK6,TRIO,OSBP2,PLEKHH2…
Domain	SM00060	FN3	SMART	2.27E-08	1.55E-04	7.36E-06	6.92E-05	53	185	ELFN2,LRFN2,LRFN1,IGDCC4,MYOM1,KALRN,CRLF1,CNTFR,CNTN1,ABI3BP,IGDCC3,CSF2RA,BOC,KIAA0319,CDON,FSD1L,EBI3,EPHB1,SPEG,FLNC,CHL1,GHR,PTPRT,IL6R,IL6ST,L1CAM,LIFR,MID1,NCAM2,NRCAM,CNTN3,PRTG,SDK2,FSD1,LRRN3,PTPRB,PTPRD,PTPRG,PTPRH,PTPRO,ROBO1,ROBO2,EPHA10,FNDC3A,TRIM67,ANKFN1,NFASC,ASTN2,OBSL1,TEK,RIMBP2,FLRT2,TRIM9
Domain	PF00041	fn3	Pfam	3.25E-08	2.21E-04	1.01E-05	9.45E-05	48	162	LRFN2,LRFN1,IGDCC4,MYOM1,KALRN,CRLF1,CNTFR,CNTN1,ABI3BP,IGDCC3,BOC,CDON,FSD1L,EBI3,EPHB1,SPEG,CHL1,GHR,PTPRT,IL6R,IL6ST,L1CAM,LIFR,MID1,NCAM2,NRCAM,CNTN3,PRTG,SDK2,FSD1,LRRN3,PTPRB,PTPRD,PTPRG,PTPRH,PTPRO,ROBO1,ROBO2,EPHA10,FNDC3A,TRIM67,ANKFN1,NFASC,OBSL1,TEK,RIMBP2,FLRT2,TRIM9
Domain	PF07679	I-set	Pfam	6.03E-08	4.10E-04	1.71E-05	1.61E-04	53	190	UNC5A,LRFN2,ADGRF5,LRFN1,IGDCC4,MYOM1,KALRN,IGLON5,CNTN1,NRG2,IGDCC3,LRIG1,BOC,MFAP3L,CDON,SPEG,FGFR1,FGFR3,FLT1,CHL1,SIGLEC8,IGSF5,ADGRA3,LINGO1,VSIG4,IGFBPL1,NEGR1,L1CAM,LSAMP,NCAM2,NRCAM,NTRK2,NTRK3,IGSF11,CNTN3,PRTG,SDK2,LRRN3,PTPRD,ROBO1,KIRREL1,ROBO2,LRFN5,UNC5B,NFASC,OBSL1,ICAM5,LRRC24,TRIO,FSTL5,CADM2,SIGLEC10,ADAMTSL3
Domain	IPR013098	Ig_I-set	InterPro	6.03E-08	4.10E-04	1.71E-05	1.61E-04	53	190	UNC5A,LRFN2,ADGRF5,LRFN1,IGDCC4,MYOM1,KALRN,IGLON5,CNTN1,NRG2,IGDCC3,LRIG1,BOC,MFAP3L,CDON,SPEG,FGFR1,FGFR3,FLT1,CHL1,SIGLEC8,IGSF5,ADGRA3,LINGO1,VSIG4,IGFBPL1,NEGR1,L1CAM,LSAMP,NCAM2,NRCAM,NTRK2,NTRK3,IGSF11,CNTN3,PRTG,SDK2,LRRN3,PTPRD,ROBO1,KIRREL1,ROBO2,LRFN5,UNC5B,NFASC,OBSL1,ICAM5,LRRC24,TRIO,FSTL5,CADM2,SIGLEC10,ADAMTSL3
Domain	IPR000719	Prot_kinase_dom	InterPro	2.35E-07	1.60E-03	6.39E-05	6.01E-04	105	489	CLK4,TAOK1,ALK,CDC42BPA,MAP4K3,CDK10,CASK,CDK13,STK33,MARK4,RIPK1,KSR1,BMPR1B,BTK,DDR1,KALRN,CAMK2A,CAMK2B,CAMK2G,DCLK1,TAOK2,MAP4K4,CDC42BPB,AATK,CSF1R,CSNK1E,CSNK1G3,DAPK1,DAPK3,DMPK,RPS6KL1,HIPK3,EGFR,IRAK4,TNK2,SRPK3,PAN3,EPHB1,ERBB2,ERBB4,SPEG,CDKL3,RPS6KC1,PTK2B,TAOK3,STRADA,FER,FGFR1,FGFR3,FLT1,CAMKK2,BRSK1,FYN,TTBK1,DCLK2,CIT,MAP4K5,IRAK3,MYLK2,NIM1K,JAK2,KIT,MARK1,MARK3,MATK,NRBP2,NEK1,N…
Domain	IPR003961	FN3_dom	InterPro	2.85E-07	1.94E-03	7.46E-05	7.02E-04	55	209	ELFN2,LRFN2,LRFN1,IGDCC4,MYOM1,KALRN,CRLF1,CNTFR,CNTN1,ABI3BP,IGDCC3,CSF2RA,BOC,KIAA0319,CDON,FSD1L,EBI3,EPHB1,SPEG,FLNC,CHL1,GHR,PTPRT,IL6R,IL6ST,L1CAM,LIFR,MID1,NCAM2,NRCAM,CNTN3,PRTG,SDK2,FSD1,LRRN3,PTPRB,PTPRD,PTPRG,PTPRH,PTPRO,ROBO1,ROBO2,EPHA10,LRFN5,FNDC3A,TRIM67,ATF7IP,ANKFN1,NFASC,ASTN2,OBSL1,TEK,RIMBP2,FLRT2,TRIM9
Domain	PS50853	FN3	PROSITE	3.09E-07	2.10E-03	7.79E-05	7.32E-04	53	199	ELFN2,LRFN2,LRFN1,IGDCC4,MYOM1,KALRN,CRLF1,CNTFR,CNTN1,ABI3BP,IGDCC3,CSF2RA,BOC,CDON,FSD1L,EBI3,EPHB1,SPEG,CHL1,GHR,PTPRT,IL6R,IL6ST,L1CAM,LIFR,MID1,NCAM2,NRCAM,CNTN3,PRTG,SDK2,FSD1,LRRN3,PTPRB,PTPRD,PTPRG,PTPRH,PTPRO,ROBO1,ROBO2,EPHA10,LRFN5,FNDC3A,TRIM67,ATF7IP,ANKFN1,NFASC,ASTN2,OBSL1,TEK,RIMBP2,FLRT2,TRIM9
Domain	PS50011	PROTEIN_KINASE_DOM	PROSITE	3.56E-07	2.42E-03	8.64E-05	8.13E-04	105	493	CLK4,TAOK1,ALK,CDC42BPA,MAP4K3,CDK10,CASK,CDK13,STK33,MARK4,RIPK1,KSR1,BMPR1B,BTK,DDR1,KALRN,CAMK2A,CAMK2B,CAMK2G,DCLK1,TAOK2,MAP4K4,CDC42BPB,AATK,CSF1R,CSNK1E,CSNK1G3,DAPK1,DAPK3,DMPK,RPS6KL1,HIPK3,EGFR,IRAK4,TNK2,SRPK3,PAN3,EPHB1,ERBB2,ERBB4,SPEG,CDKL3,RPS6KC1,PTK2B,TAOK3,STRADA,FER,FGFR1,FGFR3,FLT1,CAMKK2,BRSK1,FYN,TTBK1,DCLK2,CIT,MAP4K5,IRAK3,MYLK2,NIM1K,JAK2,KIT,MARK1,MARK3,MATK,NRBP2,NEK1,N…
Domain	IPR011009	Kinase-like_dom	InterPro	4.43E-07	3.02E-03	1.04E-04	9.78E-04	113	543	CLK4,TAOK1,ALK,CDC42BPA,MAP4K3,CDK10,CASK,CDK13,STK33,MARK4,RIPK1,KSR1,BMPR1B,DST,BTK,DDR1,KALRN,CAMK2A,CAMK2B,CAMK2G,DCLK1,TAOK2,MAP4K4,CDC42BPB,AATK,CSF1R,CSNK1E,CSNK1G3,DAPK1,DAPK3,DMD,DNM1,DMPK,RPS6KL1,PDCD6IP,HIPK3,EGFR,IRAK4,TNK2,SRPK3,PAN3,EPHB1,ERBB2,ERBB4,SPEG,CDKL3,RPS6KC1,PTK2B,TAOK3,STRADA,FER,FGFR1,FGFR3,FLT1,CAMKK2,BRSK1,FYN,TTBK1,DCLK2,CIT,MAP4K5,IRAK3,MYLK2,NIM1K,KNDC1,JAK2,KIT,MA…
Domain	SM00408	IGc2	SMART	6.05E-07	4.12E-03	1.33E-04	1.25E-03	59	235	LRFN2,ADGRF5,ALCAM,LRFN1,IGDCC4,MYOM1,KALRN,IGLON5,CNTFR,CNTN1,NRG2,IGDCC3,CSF1R,LRIG1,BOC,MFAP3L,CDON,SPEG,FCGR1A,FCGR1B,FGFR1,FGFR3,SEMA4D,FLT1,CHL1,SIGLEC8,MALT1,LILRA2,LINGO1,VSIG4,IGFBPL1,NEGR1,IL6R,KIT,L1CAM,LSAMP,NCAM2,NRCAM,NTRK2,IGSF11,CNTN3,PRTG,SDK2,LRRN3,PTPRD,ROBO1,KIRREL1,ROBO2,LRFN5,UNC5B,NFASC,OBSL1,ICAM5,LRRC24,TRIO,FSTL5,CADM2,SIGLEC10,ADAMTSL3
Domain	IPR003598	Ig_sub2	InterPro	6.05E-07	4.12E-03	1.33E-04	1.25E-03	59	235	LRFN2,ADGRF5,ALCAM,LRFN1,IGDCC4,MYOM1,KALRN,IGLON5,CNTFR,CNTN1,NRG2,IGDCC3,CSF1R,LRIG1,BOC,MFAP3L,CDON,SPEG,FCGR1A,FCGR1B,FGFR1,FGFR3,SEMA4D,FLT1,CHL1,SIGLEC8,MALT1,LILRA2,LINGO1,VSIG4,IGFBPL1,NEGR1,IL6R,KIT,L1CAM,LSAMP,NCAM2,NRCAM,NTRK2,IGSF11,CNTN3,PRTG,SDK2,LRRN3,PTPRD,ROBO1,KIRREL1,ROBO2,LRFN5,UNC5B,NFASC,OBSL1,ICAM5,LRRC24,TRIO,FSTL5,CADM2,SIGLEC10,ADAMTSL3
Domain	PS00107	PROTEIN_KINASE_ATP	PROSITE	7.71E-07	5.25E-03	1.64E-04	1.54E-03	98	459	CLK4,TAOK1,ALK,CDC42BPA,MAP4K3,CDK10,CASK,CDK13,STK33,MARK4,BMPR1B,BTK,DDR1,KALRN,CAMK2A,CAMK2B,CAMK2G,DCLK1,TAOK2,MAP4K4,CDC42BPB,AATK,CSF1R,CSNK1E,CSNK1G3,DAPK1,DAPK3,DMPK,RPS6KL1,HIPK3,EGFR,IRAK4,TNK2,SRPK3,EPHB1,ERBB2,ERBB4,SPEG,CDKL3,RPS6KC1,PTK2B,TAOK3,FER,FGFR1,FGFR3,FLT1,CAMKK2,BRSK1,FYN,TTBK1,DCLK2,CIT,MAP4K5,IRAK3,MYLK2,NIM1K,JAK2,KIT,MARK1,MARK3,MATK,NEK1,NTRK2,NTRK3,CDK18,PDPK1,PRKACB…
Domain	PS50106	PDZ	PROSITE	1.49E-06	1.01E-02	3.04E-04	2.86E-03	42	151	PDZD4,APBA2,SHROOM2,PRX,CASK,MPDZ,MAGI1,PICK1,WHRN,SIPA1L1,RIMS2,TIAM2,PARD6A,SHANK1,PDLIM5,MPP6,SDCBP2,RAPGEF6,LNX1,PCLO,PARD3B,AFDN,MPP2,PDZRN4,PTPN13,RGS3,RGS12,FRMPD1,MYO18A,CNKSR2,PREX2,RADIL,MAST1,PDZRN3,PDZD2,ERBIN,PDLIM2,TIAM1,PARD3,SYNPO2,STXBP4,GORASP1
Domain	PF00595	PDZ	Pfam	1.52E-06	1.03E-02	3.04E-04	2.86E-03	40	141	PDZD4,APBA2,SHROOM2,PRX,CASK,MPDZ,MAGI1,PICK1,WHRN,SIPA1L1,RIMS2,TIAM2,PARD6A,SHANK1,PDLIM5,MPP6,SDCBP2,RAPGEF6,LNX1,PARD3B,AFDN,MPP2,PDZRN4,PTPN13,RGS3,RGS12,FRMPD1,MYO18A,CNKSR2,PREX2,RADIL,MAST1,PDZRN3,PDZD2,ERBIN,PDLIM2,TIAM1,PARD3,SYNPO2,STXBP4
Domain	IPR001478	PDZ	InterPro	1.79E-06	1.22E-02	3.49E-04	3.28E-03	42	152	PDZD4,APBA2,SHROOM2,PRX,CASK,MPDZ,MAGI1,PICK1,WHRN,SIPA1L1,RIMS2,TIAM2,PARD6A,SHANK1,PDLIM5,MPP6,SDCBP2,RAPGEF6,LNX1,PCLO,PARD3B,AFDN,MPP2,PDZRN4,PTPN13,RGS3,RGS12,FRMPD1,MYO18A,CNKSR2,PREX2,RADIL,MAST1,PDZRN3,PDZD2,ERBIN,PDLIM2,TIAM1,PARD3,SYNPO2,STXBP4,GORASP1
Domain	IPR001452	SH3_domain	InterPro	1.92E-06	1.31E-02	3.64E-04	3.42E-03	55	221	CASKIN1,AMPH,BIN1,GAS7,CASK,ZNF582,DST,ARHGEF7,BTK,CACNB4,KALRN,ARHGAP33,NGEF,ARHGEF6,ARHGEF4,DOCK4,ARHGAP32,RUSC2,SHANK1,DOCK2,TNK2,SH3YL1,PRAM1,BAIAP2,MPP6,FYB1,FYN,PACSIN2,MATK,MIA2,MPP2,DBNL,MYO7A,NCF2,PIK3R1,SH3KBP1,SH3TC2,SH3GL3,SLA,FNBP1,ARHGAP26,SPTAN1,SAMSN1,STAC2,ARHGEF9,MCF2L,DNMBP,ARHGAP9,RIMBP2,TP53BP2,TRIO,RUSC1,VAV1,SH3GLB2,SPATA13
Domain	PS00741	DH_1	PROSITE	2.54E-06	1.73E-02	4.68E-04	4.40E-03	23	63	ABR,ARHGEF7,KALRN,ARHGEF25,ARHGEF1,ARHGEF2,NGEF,ARHGEF6,ARHGEF10,ARHGEF4,TIAM2,RASGRF1,RASGRF2,PREX2,ARHGEF40,MCF2L2,ARHGEF9,MCF2L,DNMBP,TIAM1,TRIO,VAV1,SPATA13
Domain	2.30.42.10	-	Gene3D	3.20E-06	2.18E-02	5.73E-04	5.38E-03	41	150	PDZD4,APBA2,SHROOM2,PRX,CASK,MPDZ,MAGI1,PICK1,WHRN,SIPA1L1,RIMS2,TIAM2,PARD6A,SHANK1,PDLIM5,MPP6,SDCBP2,RAPGEF6,LNX1,PARD3B,AFDN,MPP2,PDZRN4,PTPN13,RGS3,RGS12,FRMPD1,MYO18A,CNKSR2,PREX2,RADIL,MAST1,PDZRN3,PDZD2,ERBIN,PDLIM2,TIAM1,PARD3,SYNPO2,STXBP4,GORASP1
Domain	IPR017441	Protein_kinase_ATP_BS	InterPro	3.52E-06	2.40E-02	6.15E-04	5.78E-03	82	379	CLK4,TAOK1,ALK,CDC42BPA,MAP4K3,CDK10,CDK13,STK33,MARK4,BMPR1B,BTK,KALRN,CAMK2A,CAMK2B,CAMK2G,DCLK1,TAOK2,MAP4K4,CDC42BPB,AATK,CSF1R,CSNK1E,CSNK1G3,DAPK1,DAPK3,DMPK,HIPK3,EGFR,TNK2,SRPK3,EPHB1,ERBB2,ERBB4,SPEG,CDKL3,PTK2B,TAOK3,FER,FGFR1,FGFR3,FLT1,CAMKK2,BRSK1,FYN,TTBK1,DCLK2,CIT,MAP4K5,MYLK2,NIM1K,JAK2,KIT,MARK1,MARK3,MATK,NEK1,NTRK2,NTRK3,CDK18,PDPK1,PRKACB,PRKCB,MAPK3,MAPK4,MAPK7,SNRK,PTK2,STK…
Domain	IPR018159	Spectrin/alpha-actinin	InterPro	3.90E-06	2.65E-02	6.47E-04	6.09E-03	15	32	ACTN1,SPTBN4,DST,KALRN,AKAP6,DMD,DRP2,PLEC,SPTAN1,SPTB,MCF2L2,SYNE2,MCF2L,SYNE1,TRIO
Domain	SM00150	SPEC	SMART	3.90E-06	2.65E-02	6.47E-04	6.09E-03	15	32	ACTN1,SPTBN4,DST,KALRN,AKAP6,DMD,DRP2,PLEC,SPTAN1,SPTB,MCF2L2,SYNE2,MCF2L,SYNE1,TRIO
Domain	PS50002	SH3	PROSITE	5.30E-06	3.61E-02	8.56E-04	8.05E-03	53	217	CASKIN1,AMPH,BIN1,GAS7,CASK,DST,ARHGEF7,BTK,CACNB4,KALRN,ARHGAP33,NGEF,ARHGEF6,ARHGEF4,DOCK4,ARHGAP32,RUSC2,SHANK1,DOCK2,TNK2,SH3YL1,PRAM1,BAIAP2,MPP6,FYB1,FYN,PACSIN2,MATK,MPP2,DBNL,MYO7A,NCF2,PIK3R1,SH3KBP1,SH3TC2,SH3GL3,SLA,FNBP1,ARHGAP26,SPTAN1,SAMSN1,STAC2,ARHGEF9,MCF2L,DNMBP,ARHGAP9,RIMBP2,TP53BP2,TRIO,RUSC1,VAV1,SH3GLB2,SPATA13
Domain	PS50010	DH_2	PROSITE	5.54E-06	3.77E-02	8.56E-04	8.05E-03	24	70	ABR,FGD2,ARHGEF7,KALRN,ARHGEF25,ARHGEF1,ARHGEF2,NGEF,ARHGEF6,ARHGEF10,ARHGEF4,TIAM2,RASGRF1,RASGRF2,PREX2,ARHGEF40,MCF2L2,ARHGEF9,MCF2L,DNMBP,TIAM1,TRIO,VAV1,SPATA13
Domain	PF00621	RhoGEF	Pfam	5.54E-06	3.77E-02	8.56E-04	8.05E-03	24	70	ABR,FGD2,ARHGEF7,KALRN,ARHGEF25,ARHGEF1,ARHGEF2,NGEF,ARHGEF6,ARHGEF10,ARHGEF4,TIAM2,RASGRF1,RASGRF2,PREX2,ARHGEF40,MCF2L2,ARHGEF9,MCF2L,DNMBP,TIAM1,TRIO,VAV1,SPATA13
Domain	SM00228	PDZ	SMART	5.66E-06	3.85E-02	8.56E-04	8.05E-03	40	148	PDZD4,APBA2,SHROOM2,PRX,CASK,MPDZ,MAGI1,PICK1,WHRN,SIPA1L1,RIMS2,TIAM2,PARD6A,SHANK1,PDLIM5,MPP6,SDCBP2,RAPGEF6,LNX1,PARD3B,AFDN,MPP2,PDZRN4,PTPN13,RGS3,RGS12,FRMPD1,MYO18A,CNKSR2,PREX2,RADIL,MAST1,PDZRN3,PDZD2,ERBIN,PDLIM2,TIAM1,PARD3,SYNPO2,STXBP4
Domain	IPR019748	FERM_central	InterPro	6.75E-06	4.60E-02	9.78E-04	9.19E-03	19	49	PLEKHH1,EPB41L5,KRIT1,EPB41,EPB41L2,PTK2B,FERMT2,FRMD5,FRMD3,JAK2,MYO7A,EPB41L4B,PTK2,PTPN13,RDX,FRMPD1,FERMT1,PLEKHH2,FRMD6
Domain	IPR000299	FERM_domain	InterPro	6.75E-06	4.60E-02	9.78E-04	9.19E-03	19	49	PLEKHH1,EPB41L5,KRIT1,EPB41,EPB41L2,PTK2B,FERMT2,FRMD5,FRMD3,JAK2,MYO7A,EPB41L4B,PTK2,PTPN13,RDX,FRMPD1,FERMT1,PLEKHH2,FRMD6
Domain	IPR000219	DH-domain	InterPro	7.33E-06	4.99E-02	1.02E-03	9.58E-03	24	71	ABR,FGD2,ARHGEF7,KALRN,ARHGEF25,ARHGEF1,ARHGEF2,NGEF,ARHGEF6,ARHGEF10,ARHGEF4,TIAM2,RASGRF1,RASGRF2,PREX2,ARHGEF40,MCF2L2,ARHGEF9,MCF2L,DNMBP,TIAM1,TRIO,VAV1,SPATA13
Domain	1.20.900.10	-	Gene3D	7.33E-06	4.99E-02	1.02E-03	9.58E-03	24	71	ABR,FGD2,ARHGEF7,KALRN,ARHGEF25,ARHGEF1,ARHGEF2,NGEF,ARHGEF6,ARHGEF10,ARHGEF4,TIAM2,RASGRF1,RASGRF2,PREX2,ARHGEF40,MCF2L2,ARHGEF9,MCF2L,DNMBP,TIAM1,TRIO,VAV1,SPATA13
Domain	PF00435	Spectrin	Pfam	9.16E-06	6.23E-02	1.16E-03	1.09E-02	12	23	ACTN1,SPTBN4,DST,KALRN,DMD,DRP2,SPTAN1,SPTB,SYNE2,MCF2L,SYNE1,TRIO
Domain	IPR019749	Band_41_domain	InterPro	9.54E-06	6.50E-02	1.16E-03	1.09E-02	19	50	PLEKHH1,EPB41L5,KRIT1,EPB41,EPB41L2,PTK2B,FERMT2,FRMD5,FRMD3,JAK2,MYO7A,EPB41L4B,PTK2,PTPN13,RDX,FRMPD1,FERMT1,PLEKHH2,FRMD6
Domain	PS00661	FERM_2	PROSITE	9.54E-06	6.50E-02	1.16E-03	1.09E-02	19	50	PLEKHH1,EPB41L5,KRIT1,EPB41,EPB41L2,PTK2B,FERMT2,FRMD5,FRMD3,JAK2,MYO7A,EPB41L4B,PTK2,PTPN13,RDX,FRMPD1,FERMT1,PLEKHH2,FRMD6
Domain	SM00295	B41	SMART	9.54E-06	6.50E-02	1.16E-03	1.09E-02	19	50	PLEKHH1,EPB41L5,KRIT1,EPB41,EPB41L2,PTK2B,FERMT2,FRMD5,FRMD3,JAK2,MYO7A,EPB41L4B,PTK2,PTPN13,RDX,FRMPD1,FERMT1,PLEKHH2,FRMD6
Domain	IPR014352	FERM/acyl-CoA-bd_prot_3-hlx	InterPro	9.54E-06	6.50E-02	1.16E-03	1.09E-02	19	50	PLEKHH1,EPB41L5,KRIT1,DBI,EPB41,EPB41L2,PTK2B,FERMT2,FRMD5,FRMD3,MYO7A,EPB41L4B,PTK2,PTPN13,RDX,FRMPD1,FERMT1,PLEKHH2,FRMD6
Domain	PS00660	FERM_1	PROSITE	9.54E-06	6.50E-02	1.16E-03	1.09E-02	19	50	PLEKHH1,EPB41L5,KRIT1,EPB41,EPB41L2,PTK2B,FERMT2,FRMD5,FRMD3,JAK2,MYO7A,EPB41L4B,PTK2,PTPN13,RDX,FRMPD1,FERMT1,PLEKHH2,FRMD6
Domain	PS50057	FERM_3	PROSITE	9.54E-06	6.50E-02	1.16E-03	1.09E-02	19	50	PLEKHH1,EPB41L5,KRIT1,EPB41,EPB41L2,PTK2B,FERMT2,FRMD5,FRMD3,JAK2,MYO7A,EPB41L4B,PTK2,PTPN13,RDX,FRMPD1,FERMT1,PLEKHH2,FRMD6
Domain	PF00373	FERM_M	Pfam	1.01E-05	6.89E-02	1.21E-03	1.14E-02	18	46	PLEKHH1,EPB41L5,KRIT1,EPB41,EPB41L2,PTK2B,FERMT2,FRMD5,FRMD3,MYO7A,EPB41L4B,PTK2,PTPN13,RDX,FRMPD1,FERMT1,PLEKHH2,FRMD6
Domain	SM00325	RhoGEF	SMART	1.12E-05	7.60E-02	1.31E-03	1.23E-02	23	68	ABR,FGD2,ARHGEF7,KALRN,ARHGEF25,ARHGEF1,ARHGEF2,NGEF,ARHGEF6,ARHGEF10,ARHGEF4,TIAM2,RASGRF1,RASGRF2,PREX2,MCF2L2,ARHGEF9,MCF2L,DNMBP,TIAM1,TRIO,VAV1,SPATA13
Domain	SM00326	SH3	SMART	1.15E-05	7.85E-02	1.33E-03	1.25E-02	52	217	CASKIN1,AMPH,BIN1,GAS7,CASK,ARHGEF7,BTK,CACNB4,KALRN,ARHGAP33,NGEF,ARHGEF6,ARHGEF4,DOCK4,ARHGAP32,RUSC2,SHANK1,DOCK2,TNK2,SH3YL1,PRAM1,BAIAP2,MPP6,FYB1,FYN,PACSIN2,MATK,MPP2,DBNL,MYO7A,NCF2,PIK3R1,SH3KBP1,SH3TC2,SH3GL3,SLA,FNBP1,ARHGAP26,SPTAN1,SAMSN1,STAC2,ARHGEF9,MCF2L,DNMBP,ARHGAP9,RIMBP2,TP53BP2,TRIO,RUSC1,VAV1,SH3GLB2,SPATA13
Domain	PF07653	SH3_2	Pfam	1.24E-05	8.42E-02	1.38E-03	1.30E-02	27	87	CASKIN1,AMPH,BIN1,CASK,ARHGEF7,ARHGAP33,ARHGEF6,DOCK4,RUSC2,SHANK1,DOCK2,BAIAP2,MPP6,FYB1,MIA2,MPP2,PIK3R1,SH3KBP1,SH3TC2,SH3GL3,SAMSN1,STAC2,ARHGEF9,MCF2L,DNMBP,RIMBP2,SH3GLB2
Domain	IPR011511	SH3_2	InterPro	1.24E-05	8.42E-02	1.38E-03	1.30E-02	27	87	CASKIN1,AMPH,BIN1,CASK,ARHGEF7,ARHGAP33,ARHGEF6,DOCK4,RUSC2,SHANK1,DOCK2,BAIAP2,MPP6,FYB1,MIA2,MPP2,PIK3R1,SH3KBP1,SH3TC2,SH3GL3,SAMSN1,STAC2,ARHGEF9,MCF2L,DNMBP,RIMBP2,SH3GLB2
Domain	IPR001331	GDS_CDC24_CS	InterPro	1.55E-05	1.05E-01	1.70E-03	1.60E-02	16	39	ABR,ARHGEF7,ARHGEF1,ARHGEF2,NGEF,ARHGEF6,ARHGEF10,ARHGEF4,TIAM2,RASGRF1,PREX2,MCF2L,DNMBP,TIAM1,TRIO,VAV1
Pathway	1268763	Neuronal System	BioSystems: REACTOME	8.25E-14	2.36E-10	2.36E-10	2.01E-09	96	351	KCNH8,SYN3,ACHE,ADCY5,ADCY6,ADCY8,LRFN2,AP2A1,AP2A2,BEGAIN,LRFN1,PPFIA4,APBA2,KCNAB2,EPB41L5,PPFIA3,CASK,BCHE,HCN2,CACNA1A,CACNA1B,CACNA2D1,CACNB4,CALM1,CAMK2A,CAMK2B,CAMK2G,KCNAB3,DLGAP2,DLGAP1,CACNA2D2,CHRNA4,NRXN3,HOMER3,PICK1,AKAP5,SIPA1L1,SHANK1,EPB41,EPB41L2,NCALD,PDLIM5,GABBR1,GABRA3,GABRB3,GABRG2,GAD1,CPLX1,GLUL,KCNMB4,GNAL,GNG4,GRIA2,GRIK4,GRIK5,CACFD1,GRIN2C,GRIN2D,LRRTM1,KCNB1,KCND1,KC…
Pathway	169346	Regulation of RAC1 activity	BioSystems: Pathway Interaction Database	1.06E-10	3.03E-07	1.52E-07	1.29E-06	22	39	ABR,ARHGDIA,ARHGEF7,KALRN,ARHGEF25,ARHGEF2,CHN1,CHN2,NGEF,ARHGEF6,ELMO1,TIAM2,DOCK2,RAP1GDS1,RASGRF1,RASGRF2,PREX2,ARHGAP9,TIAM1,TRIO,VAV1,SPATA13
Pathway	1268766	Transmission across Chemical Synapses	BioSystems: REACTOME	1.14E-09	3.25E-06	1.08E-06	9.25E-06	61	218	SYN3,ACHE,ADCY5,ADCY6,ADCY8,AP2A1,AP2A2,PPFIA4,PPFIA3,CASK,BCHE,CACNA1A,CACNA1B,CACNA2D1,CACNB4,CALM1,CAMK2A,CAMK2B,CAMK2G,CACNA2D2,CHRNA4,PICK1,AKAP5,NCALD,GABBR1,GABRA3,GABRB3,GABRG2,GAD1,CPLX1,GLUL,GNAL,GNG4,GRIA2,GRIK4,GRIK5,CACFD1,GRIN2C,GRIN2D,KCNJ5,KCNJ16,MYO6,PDPK1,GNG2,PLCB2,PRKACB,PRKCB,RASGRF1,RASGRF2,RPS6KA2,SLC6A11,SNAP25,STX1A,STXBP1,ARHGEF9,PLCB1,SYN1,SYN2,SYT1,SLC38A1,SLC17A7
Pathway	P00057	Wnt signaling pathway	PantherDB	2.20E-07	6.28E-04	1.57E-04	1.34E-03	71	305	AXIN2,FZD9,PCDH19,PCDH10,EP400,MYH7B,APC,ARRB1,ARRB2,PCDHGB4,BMPR1B,CDH2,SMARCAL1,CSNK1E,CSNK1G3,PYGO1,EDN1,CELSR3,APC2,SRCAP,GNG4,NKD1,CDH20,SMAD1,MYCN,MYH3,PCDHGC3,PCDH8,PCDH9,GNG2,PLCB2,PCDH18,PPP2R5E,PPP3CA,PPP3CC,PRKCB,ANKRD6,SMARCA4,SMARCC2,SMARCD3,PLCB1,FBXW11,TBL1X,PCDHGC5,PCDHGB7,PCDHGB6,PCDHGB2,PCDHGB1,PCDHGA11,PCDHGA10,PCDHGA9,PCDHGA6,PCDHGA4,PCDHGA2,PCDHB15,PCDHB10,PCDHB7,PCDHB6,PCDHB…
Pathway	1270303	Axon guidance	BioSystems: REACTOME	2.79E-07	7.98E-04	1.57E-04	1.34E-03	112	554	BRAP,UNC5A,AP2A1,AP2A2,SEMA6A,ALCAM,ANK2,SEMA7A,SPTBN4,ARRB1,ARRB2,NUMB,NRP2,KSR1,ARHGEF7,CACNA1I,CACNA1G,CACNB4,CALM1,KALRN,CAMK2A,CAMK2B,CAMK2G,SLIT2,CLTB,CLTC,NGEF,CNTN1,COL4A5,COL9A1,COL9A3,NRG2,CRMP1,CSF2RA,PLXNA4,DNM1,DPYSL2,DUSP9,RASGRP1,APH1A,EGFR,PLXNC1,RASA4,EPHB1,ERBB2,ERBB4,FGF1,FGFR1,FGFR3,AGAP2,EVL,SEMA4D,WDR83,ABLIM2,FYN,CHL1,GFRA2,GRB10,GRIN2C,GRIN2D,JAK2,KCNQ3,KIT,L1CAM,MARK3,SHC…
Pathway	P00012	Cadherin signaling pathway	PantherDB	3.28E-07	9.39E-04	1.57E-04	1.34E-03	44	159	FZD9,PCDH19,PCDH10,PCDHGB4,CDH2,CELSR3,EGFR,ERBB2,ERBB4,FER,FYN,CDH20,PCDHGC3,PCDH8,PCDH9,PCDH18,PCDHGC5,PCDHGB7,PCDHGB6,PCDHGB2,PCDHGB1,PCDHGA11,PCDHGA10,PCDHGA9,PCDHGA6,PCDHGA4,PCDHGA2,PCDHB15,PCDHB10,PCDHB7,PCDHB6,PCDHB4,PCDHB3,PCDHAC2,PCDHA7,PCDHA6,PCDHA5,PCDHA3,PCDHA2,PCDHA1,CDH22,WNT7A,PCDH20,FZD3
Pathway	1269443	Signalling by NGF	BioSystems: REACTOME	7.25E-07	2.08E-03	2.96E-04	2.53E-03	99	483	ABR,ADCY5,ADCY6,ADCY8,BRAP,ADORA2A,AP2A1,AP2A2,FGD2,TNRC6C,SPTBN4,ARHGDIA,ARRB1,ARRB2,KSR1,ARHGEF7,CALM1,KALRN,CAMK2A,CAMK2B,CAMK2G,CD86,ARHGEF1,ARHGEF2,CLTC,NGEF,ARHGEF6,MAGED1,NRG2,CSF2RA,ARHGEF10,ARHGEF4,TIAM2,DNM1,DUSP9,RASGRP1,APH1A,EGFR,RASA4,ERBB2,ERBB4,FGF1,FGFR1,FGFR3,FOXO3,WDR83,FYN,GFRA2,TNRC6A,GRIN2C,GRIN2D,LINGO1,JAK2,KIT,PIK3AP1,MARK3,SHC3,MEF2C,KITLG,MOV10,NF1,NTRK2,KSR2,PCSK5,PDE1…
Pathway	1427850	Interactions of neurexins and neuroligins at synapses	BioSystems: REACTOME	1.45E-06	4.16E-03	5.20E-04	4.44E-03	22	59	BEGAIN,APBA2,EPB41L5,CASK,DLGAP2,DLGAP1,NRXN3,HOMER3,SIPA1L1,SHANK1,EPB41,EPB41L2,PDLIM5,GRIN2C,GRIN2D,LRRTM1,DBNL,NLGN3,NLGN1,STX1A,STXBP1,SYT1
Pathway	1427849	Protein-protein interactions at synapses	BioSystems: REACTOME	1.80E-06	5.14E-03	5.71E-04	4.87E-03	25	73	LRFN2,BEGAIN,LRFN1,APBA2,EPB41L5,CASK,DLGAP2,DLGAP1,NRXN3,HOMER3,SIPA1L1,SHANK1,EPB41,EPB41L2,PDLIM5,GRIN2C,GRIN2D,LRRTM1,DBNL,NLGN3,PTPRD,NLGN1,STX1A,STXBP1,SYT1
Pathway	83050	Calcium signaling pathway	BioSystems: KEGG	6.91E-06	1.98E-02	1.98E-03	1.69E-02	45	182	ADCY8,ADORA2A,ADRA1D,ADRA1B,ADRB2,ATP2A2,ATP2B2,CACNA1I,CACNA1G,CACNA1A,CACNA1B,CALM1,CAMK2A,CAMK2B,CAMK2G,P2RX6,CD38,EDNRA,EDNRB,EGFR,ERBB2,ERBB4,PTK2B,GNAL,PLCD4,GRIN2C,GRIN2D,MYLK2,ITPKA,ITPKB,OXTR,P2RX7,PDE1C,PDE1B,PLCB2,PLCD1,PPP3CA,PPP3CC,PRKACB,PRKCB,RYR3,SLC8A1,PLCB1,TACR1,SPHK2
Pubmed	28671696	Spatiotemporal profile of postsynaptic interactomes integrates components of complex brain disorders.	Pubmed	1.80E-88	3.12E-83	3.12E-83	3.95E-82	258	916	ABR,ASIC1,TMEM132B,ADD1,AP2A1,AP2A2,CASKIN1,KCTD16,UNC79,BEGAIN,AMPD2,BIN1,LRFN1,OGT,LRCH2,PKP4,KCNAB2,APC,PPFIA3,CASK,SPTBN4,ZSCAN18,CCAR2,DYNLL1,SLC4A4,DOCK11,ADGRB2,ADGRB3,MPDZ,HCN2,SYNJ1,ARHGEF7,WASF1,CACNA1A,CACNA2D1,CACNB4,KALRN,CAMK2A,CAMK2B,CAMK2G,LDB2,DGKI,ARHGEF2,SEPT7,CDH2,DCLK1,LRRFIP1,MAGI1,DLGAP2,DLGAP1,NUMBL,TAOK2,EPS15L1,CLTC,NGEF,MAP4K4,HOMER3,CNTN1,ARMC8,SLC4A8,MAGED1,CNRIP1,CDC…
Pubmed	28611215	Genome-wide CRISPR screen identifies HNRNPL as a prostate cancer dependency regulating RNA splicing.	Pubmed	1.80E-69	3.14E-64	1.57E-64	1.98E-63	307	1489	RALGAPA1,KCNH8,ABR,PLEKHH1,ESYT2,LRFN2,MTA3,ZNF608,INTS2,TBC1D14,SEMA6A,ALCAM,TRMT9B,PITPNM2,OGT,CDC42BPA,APBB2,TNRC6C,SHROOM2,CDC14B,SFMBT2,PPP4R4,CASK,SPTBN4,ARRB1,ARRB2,CDK13,NUMB,EIF4G3,SLC2A11,KIF1A,BARD1,BMPR1B,SYNJ2,FUBP1,BAIAP3,DDR1,PTBP2,CAMK2B,CAST,CBFA2T2,SCARB1,LRBA,ZMYM4,EVI5L,MAGI1,NUMBL,CACNA2D2,SRSF11,FOXN3,EPS15L1,RPL32P3,RAB28,NGEF,FAM19A5,HECTD1,FAM149A,COL4A5,MYRIP,ZNF385A,CDC…
Pubmed	17114649	Qualitative and quantitative analyses of protein phosphorylation in naive and stimulated mouse synaptosomal preparations.	Pubmed	8.05E-62	1.40E-56	4.67E-57	5.90E-56	128	330	SYN3,XKR4,ELFN2,ADCY5,ADD1,ADD2,AP2A1,CASKIN1,TAOK1,BEGAIN,BIN1,PKP4,APC,BCAS1,MADD,ATP1A1,EIF4G3,STX16,ATP2A2,ATP2B2,ATP6V0A1,ADGRB3,HCN2,SYNJ1,ARHGEF7,CACNA1A,CACNA1B,CACNB4,CAMK2A,CAMK2B,CAMK2G,ARHGEF2,SEPT7,DCLK1,DLGAP1,NUMBL,EPS15L1,NGEF,NRG2,SIPA1L1,PITPNM3,ERC2,RIMS2,PPP6R2,DBN1,RUSC2,C2CD2L,SNAP91,DPYSL2,BAIAP2,AGAP2,NBEA,SPECC1,CAMKK2,ABLIM2,GABBR1,GABRA3,TMEM121B,PCLO,CIT,ATXN2L,SYNPO,S…
Pubmed	24952961	A high-resolution spatiotemporal atlas of gene expression of the developing mouse brain.	Pubmed	8.79E-60	1.53E-54	3.82E-55	4.83E-54	330	1835	ASIC1,ACHE,AXIN2,FZD9,ADORA2A,UNC5A,MTA3,PCDH19,AGT,SEMA6A,ALCAM,PCDH10,ALK,TRMT9B,AMH,SEMA7A,APBA2,APC,APLP1,VAT1L,SEMA4G,SPTBN4,ARNTL,NCOA1,NUMB,ATP1A1,BACH1,BCHE,CFLAR,PROM1,BMP7,BMPR1B,JAZF1,CACNA1G,BAIAP3,CACNA1A,CACNA1B,DDR1,CACNA2D1,CALB1,CALB2,HAP1,CAMK2A,RUNX1T1,ARHGEF25,CCK,LDB2,CERS5,SCARB1,CDH2,KCNAB3,LARGE1,ZNF445,NOG,CRLF1,CHRNA4,SLIT2,LHX2,NGEF,FAM189A2,VAX2,CNR1,CNTN1,WHRN,COL4A5,…
Pubmed	12693553	Prediction of the coding sequences of mouse homologues of KIAA gene: II. The complete nucleotide sequences of 400 mouse KIAA-homologous cDNAs identified by screening of terminal sequences of cDNA clones randomly sampled from size-fractionated libraries.	Pubmed	6.24E-54	1.08E-48	2.17E-49	2.74E-48	131	395	KLHL32,ADCY6,RNF157,PLEKHH1,USP31,UNC5A,LRFN2,KLHL13,PCDH19,MARCH4,PCDH10,LRCH2,EP400,VAT1L,TNRC6C,MADD,IGDCC4,CADPS,MARK4,CCAR2,MTMR3,BAIAP3,CAMK2A,LARGE1,CLTC,WHRN,SEC24C,SIPA1L1,PDE4DIP,DZIP3,ERC2,ARHGEF4,PUM1,RUBCN,DOCK4,RIPOR2,SNPH,ZFYVE16,IST1,DGKB,SPOCK2,SPATA2,MFAP3L,RUSC2,C2CD2L,KIAA0319,ZC3H11A,SV2B,SGSM2,SEC16A,FEM1B,SUGP2,VPS13B,SPEG,CHST15,ANKFY1,CAMKK2,MEGF11,SEPT9,WASHC2A,USP19,PRR…
Pubmed	15226823	Genomic analysis of mouse retinal development.	Pubmed	3.83E-41	6.66E-36	1.11E-36	1.40E-35	192	961	FZD9,MTUS1,SORCS2,SPARCL1,FAM135A,PITPNM2,BIN1,LCORL,APC,DDO,SEMA4G,CADPS,NCOA1,CCAR2,BBS2,RGS9,BMP7,DDR1,LDB2,USP2,C1orf52,DCLK1,ZMYM4,LARGE1,COPB2,CHGB,TAOK2,SLIT2,LHX2,CLTB,LETMD1,ZNF385A,RBM39,CRHBP,NCOR1,NCOR2,CLIP3,CRYM,PDE4DIP,FAM169A,PITPNM3,GREB1,PUM1,SV2B,DMTF1,DTNA,EBF1,SEZ6L2,PHC2,FEM1B,MBNL2,EIF5,TMEM35A,EPB41,EPB41L2,GPHN,ERCC2,NCALD,EZH1,TUBA1B,PRMT5,FGFR1,FGFR3,IP6K2,EVL,ANKFY1,NO…
Pubmed	11544199	Construction of long-transcript enriched cDNA libraries from submicrogram amounts of total RNAs by a universal PCR amplification method.	Pubmed	5.48E-41	9.53E-36	1.36E-36	1.72E-35	190	947	KLHL32,INTS2,TAOK1,FAM135A,APC,SHROOM2,MADD,TMEFF1,ZBTB10,SYNJ1,BAIAP3,PTBP2,ARHGEF1,ENTPD6,DCLK1,ZNF445,COPB2,CNOT8,PLAA,CLTC,FBXO7,ARHGEF6,ARMC8,AKAP6,COL4A5,AHCTF1,FAM171B,AKAP12,CRMP1,SEC24C,CSNK1E,OSBPL3,CSNK1G3,SIPA1L1,VCAN,SOCS5,DZIP3,KIAA0040,PUM1,MYADM,GAPVD1,TCAF1,RIPOR2,MATR3,SPOCK2,DCTN1,ZBTB24,TIAM2,KIAA0753,ZC3H11A,ALKBH8,SEC16A,DMTF1,PDCD6IP,FARSB,DNM1L,FEM1B,KLHL5,EIF4G2,IRAK4,PAN…
Pubmed	28706196	Synaptic GAP and GEF Complexes Cluster Proteins Essential for GTP Signaling.	Pubmed	1.60E-37	2.78E-32	3.47E-33	4.39E-32	88	259	RALGAPA1,ACTN1,AP2A1,AP2A2,KCTD16,BEGAIN,PITPNM2,AMPH,PKP4,KCNAB2,ADGRB2,SYNJ1,WASF1,KALRN,CAMK2A,CAMK2B,CAMK2G,SEPT7,DCLK1,DLGAP2,DLGAP1,NUMBL,CLTC,CNRIP1,CRMP1,GDA,SIPA1L1,APPL1,RIMS2,ARHGAP32,DBN1,DNM1,DYNC1I1,SHANK1,DPYSL2,DNM1L,EPB41L2,GPHN,PTK2B,BAIAP2,AGAP2,NBEA,CAMKK2,IQGAP2,GLUL,GNAO1,PCLO,GRIA2,GRIN2D,GRM2,CIT,GSN,SYNPO,SHISA6,ITPKA,MAP6,GIT1,ADAM22,MYO5A,NCAM2,NF1,NRCAM,NTRK3,OPA1,NLGN…
Pubmed	16169070	A human protein-protein interaction network: a resource for annotating the proteome.	Pubmed	1.89E-36	3.28E-31	3.64E-32	4.61E-31	263	1678	ABCF1,AP2A1,CEP126,BBOX1,BIN1,LRFN1,PKP4,APLP1,FAM131A,ARHGDIA,ARRB2,ARSE,CADPS,MARK4,DYNLL1,ATP1A1,ALDH7A1,ADGRB2,BCS1L,ARHGEF7,FUBP1,NAE1,SGCE,IL33,CA8,CA12,DDR1,CACNB4,HAP1,CBR1,MAGI1,TBRG4,CHGB,CHN1,CHN2,MS4A7,CPNE6,CLTB,CLTC,NGEF,COL4A5,SUMF2,MAGED1,TBPL1,CRMP1,SNCAIP,PHACTR3,RASGEF1C,BOC,GPRASP1,ZNF337,INTS1,DBI,DBN1,DCTN1,RUSC2,GSDME,POM121,PLPPR4,SGSM2,TMCC2,FAM107B,DNM1,DMPK,PDCD6IP,DNM1…
Pubmed	16713569	A protein-protein interaction network for human inherited ataxias and disorders of Purkinje cell degeneration.	Pubmed	6.69E-36	1.16E-30	1.16E-31	1.47E-30	138	608	ACTN1,ADCY6,ADORA1,C1QTNF1,LTBP4,PDZD4,BEGAIN,PPFIA4,KCNAB2,GAS7,CHRD,ATP1A3,CACNA1G,KALRN,HAP1,PTBP2,RUNX1T1,USP6,CBFA2T2,ENTPD6,ZBED1,NUMBL,QKI,FHL5,PICK1,MAGED1,RCHY1,PREPL,NCOR1,PDE4DIP,CST3,DZIP3,PUM1,PPP6R2,ARHGAP32,TCAF1,TBC1D5,MATR3,IST1,ZNF804A,POM121,SACS,DMPK,DTNA,EDN1,PHC2,SUGP2,EPB41L2,BAIAP2,UBE2E3,PDLIM5,FYN,MEGF11,TMEM8B,SYT17,AHDC1,PCDH17,RUNDC3A,ZNF276,RNPS1,LNX1,PRRC2B,CLASRP,Z…
Pubmed	27507650	Long-term potentiation modulates synaptic phosphorylation networks and reshapes the structure of the postsynaptic interactome.	Pubmed	4.19E-35	7.29E-30	6.63E-31	8.38E-30	82	241	ABR,TMEM132B,CASKIN1,BEGAIN,KCNAB2,SPTBN4,ADGRB2,ADGRB3,MPDZ,SYNJ1,ARHGEF7,WASF1,KALRN,CAMK2A,CAMK2B,CAMK2G,SEPT7,DCLK1,DLGAP2,DLGAP1,TAOK2,HOMER3,CNTN1,CNRIP1,GDA,ERC2,ARHGAP32,DCTN1,DNM1,SHANK1,DPYSL2,EPB41L2,RACK1,BAIAP2,AGAP2,NBEA,IQGAP2,GLUL,GNAO1,TPPP,GRIA2,GRIK5,GRIN2D,CIT,GSN,SYNPO,KCNJ16,MPP2,GIT1,ADAM22,MYO5A,NEFH,PDE4B,NLGN3,PLCL1,SH3KBP1,PPP3CA,PRKACB,PRKCB,MAPK3,PTK2,IQSEC3,RPS6KA2,C…
Pubmed	17081983	Global, in vivo, and site-specific phosphorylation dynamics in signaling networks.	Pubmed	1.02E-34	1.77E-29	1.47E-30	1.86E-29	245	1546	ABCF1,CLK4,ACTN1,ELFN2,ADD1,OSBPL1A,OSBPL8,TAOK1,ZNF687,BEGAIN,AMPD2,BIN1,ANK2,ARMC12,PKP4,APAF1,APC,USP37,SHROOM2,PRX,SPTBN4,CDK13,NUMB,CCAR2,EIF4G3,ATP2A2,MPDZ,PROM1,KSR1,DST,ARHGEF7,CACNA1B,CAMK2G,CAST,SPAG9,CERS5,CCNH,C1orf52,LRBA,SEPT7,KCNAB3,LRRFIP1,CLGN,NUMBL,CFL2,COPB2,SRSF11,CBARP,EPS15L1,NRXN3,TMEM184B,CNN3,ARHGEF6,AHCTF1,CDC42BPB,RBM39,AKAP12,NCOR1,NCOR2,CSNK1E,SIPA1L1,PHF14,PUM1,RIMS2…
Pubmed	14621295	Prediction of the coding sequences of mouse homologues of KIAA gene: III. the complete nucleotide sequences of 500 mouse KIAA-homologous cDNAs identified by screening of terminal sequences of cDNA clones randomly sampled from size-fractionated libraries.	Pubmed	1.82E-32	3.16E-27	2.43E-28	3.08E-27	119	508	RALGAPA1,MTA3,ZNF608,INTS2,MTUS1,HECW2,CASKIN1,CEP126,ARHGAP20,CARNS1,SYT13,ZNF687,PITPNM2,CDC42BPA,EP400,PHF12,ZFYVE28,ADGRB3,SYNJ2,ARHGEF7,CACNA1G,HIP1R,ZMYM4,TBRG4,TAOK2,MAP4K4,AKAP6,CLOCK,PREPL,CNTNAP2,RIMS2,USP6NL,GAPVD1,EARS2,KIF26A,MATR3,MAML1,SCRN1,HEPH,MYEF2,TIAM2,DDX46,PLPPR4,CASP8AP2,PDCD6IP,CELSR3,ERBB2,ADGRV1,MED12L,AMOTL2,FLYWCH1,CAMKK2,HHIPL1,OGA,DENND2A,SRRM4,KIAA1841,TNRC6A,KDM2B…
Pubmed	25921289	Temporal proteomics of NGF-TrkA signaling identifies an inhibitory role for the E3 ligase Cbl-b in neuroblastoma cell differentiation.	Pubmed	2.24E-32	3.89E-27	2.78E-28	3.51E-27	278	1922	ABCF1,ACADM,ACTN1,FMNL2,ADD1,KIAA1211,ESYT2,AP2A1,AP2A2,KLHL13,WDR35,OSBPL8,AK2,TAOK1,ALCAM,ABCD2,AMPD2,OGT,CDC42BPA,ANK2,MAP4K3,PARG,EPB41L5,LGR5,MADD,CASK,ARHGDIA,CDK13,CCAR2,ATP1A1,ATP1A3,EIF4G3,ATP2A2,ATP6V0A1,KIF1A,ARHGEF7,FUBP1,NAE1,AP1M1,WASF1,CARS,HIP1R,SPAG9,CBR1,CBS,CCNT1,ARHGEF1,ARHGEF2,CDH2,LRRFIP1,LRWD1,TBRG4,CLGN,COPB2,SRSF11,EPS15L1,PLAA,CLTC,QKI,MAP4K4,CNN3,MAGED1,SMARCAL1,CDC42BP…
Pubmed	16452087	Comprehensive identification of phosphorylation sites in postsynaptic density preparations.	Pubmed	1.76E-31	3.05E-26	2.04E-27	2.57E-26	73	214	ABCF1,SYN3,ELFN2,ADD1,ADD2,CASKIN1,BEGAIN,PKP4,BCAS1,PPFIA3,FUBP1,CACNA1B,CACNB4,CAMK2B,CAMK2G,DCLK1,ARHGAP33,EPS15L1,NGEF,QKI,HOMER3,RBM39,SIPA1L1,RIMS2,FAM131B,MATR3,C2CD2L,DYNC1I1,DPYSL2,EPB41L2,GPHN,SPEG,PTK2B,AGAP2,RGPD5,NOP56,ABLIM2,GABBR1,PRRC2B,PCLO,TPPP,GRIN2D,CIT,PSIP1,SYNPO,KCNB1,MAP2,MAPT,MARK1,MBP,MYO5A,ZDHHC8,PURG,SEPT4,PRKCB,IQSEC3,RPS20,CNKSR2,SMARCC2,FNBP1,SPTAN1,CLASP2,MPRIP,SEP…
Pubmed	21900206	A directed protein interaction network for investigating intracellular signal transduction.	Pubmed	3.42E-30	5.94E-25	3.71E-26	4.69E-25	189	1123	CCDC85A,ADD1,TBC1D14,TAOK1,CEP126,GPRASP2,AMPH,LRFN1,LCORL,PKP4,APBA2,APLP1,APOC1,SPTBN4,ARHGDIA,DYNLL1,TMEM108,EIF4G3,BCS1L,BID,CA12,DDR1,HAP1,SPAG9,CBS,ARHGEF1,ENTPD6,ZBED1,UBE2L6,CHGB,CHN1,CHRNA4,CNOT8,CPNE6,NGEF,ARHGEF6,CNTFR,CNTN1,ARMC8,COL4A5,ANKRD35,COL11A2,ZFP28,AKAP12,CRMP1,CRYM,SNCAIP,CSNK1E,PDE4DIP,PHACTR3,UBXN2A,KIAA0408,MATR3,DBI,DBN1,DCTN1,TIAM2,FBXL5,DNM1,DMPK,DYNC1I1,DPYSL2,PDCD6I…
Pubmed	27626380	High-throughput discovery of novel developmental phenotypes.	Pubmed	3.75E-30	6.52E-25	3.83E-26	4.85E-25	243	1633	SYN3,C3orf14,ELFN2,RNF157,ESYT2,PTCHD1,LRFN2,SLC24A4,AP2A2,CASKIN1,HACE1,KIAA1324,ADGRF5,SPOP,BBOX1,DPP10,PKP4,CPNE5,AQP6,ZFYVE28,ARRB1,ARRB2,TMEM108,ATP1A3,STX16,ATP2A2,ATP6V0A1,ADAM23,BACH1,SYNJ1,NAE1,JAZF1,CACNA1I,GPC2,IL33,LDLRAD4,CA4,CACNA1B,VXN,CAST,CH25H,HIP1R,RHBDL1,CCK,KRIT1,CERS5,USP2,P2RX6,SCARB1,AP4M1,KCNAB3,ARHGAP33,CHN1,PPT2,ABCG2,TMEM184B,HECTD1,CNR1,COX4I1,HAPLN1,CRYM,CS,ARHGEF10,…
Pubmed	15368895	Prediction of the coding sequences of mouse homologues of KIAA gene: IV. The complete nucleotide sequences of 500 mouse KIAA-homologous cDNAs identified by screening of terminal sequences of cDNA clones randomly sampled from size-fractionated libraries.	Pubmed	5.62E-30	9.76E-25	5.43E-26	6.86E-25	110	471	NDRG2,FMNL2,ELFN2,GALNT16,CCDC85A,PWWP2A,AP2A2,KIAA1324,WDR35,OSBPL8,TXNDC16,TAOK1,ADGRF5,FAM135A,EPB41L5,GAS7,USP37,SEMA4G,PRX,PPP4R4,CDK13,DNAH17,SCAPER,THSD7A,SPAG9,DIS3L,HECTD1,SLC4A8,ZFP28,CDC42BPB,SH2B1,CRY2,GDA,OSBPL3,SOCS5,FAM169A,SLITRK5,APPL1,PHF14,PPP6R2,HDAC9,ARHGAP32,TCAF1,RASSF2,KIAA0586,IP6K1,ARMCX2,YTHDC1,KIAA0753,POM121,RHOBTB1,TMCC2,GRIN3A,MED12,DOCK2,ABCA8,MEX3B,PCYOX1,ATP2C1,N…
Pubmed	12168954	Construction of expression-ready cDNA clones for KIAA genes: manual curation of 330 KIAA cDNA clones.	Pubmed	6.93E-30	1.20E-24	6.34E-26	8.01E-25	73	225	ADCY6,ESYT2,AP2A2,ZNF608,WDR35,OSBPL8,APAF1,TNRC6C,PPFIA3,CADPS,ADGRB3,DST,SYNJ1,CACNA1G,BAIAP3,THSD7A,SPAG9,AKAP6,CDC42BPB,AATK,ARHGEF10,SIPA1L1,PPP1R16B,ERC2,APPL1,ARHGEF4,SCRN1,GIT2,ZBTB24,HEPH,C2CD2L,TMCC2,SEC16A,CASP8AP2,ADGRV1,ANKFY1,CAMKK2,OGA,ERAP1,NTNG2,PRUNE2,SNRK,FNDC3A,KDM4B,ZHX3,HECW1,MYCBP2,ERC1,CDK19,NFASC,ERBIN,CEP68,PHLDB1,SULF2,ZC3H4,SYNE2,PLCB1,ANKRD28,CAMTA1,SMG6,DMXL2,CUX2,SY…
Pubmed	11230166	Toward a catalog of human genes and proteins: sequencing and analysis of 500 novel complete protein coding human cDNAs.	Pubmed	1.17E-29	2.03E-24	1.01E-25	1.28E-24	145	750	NDRG2,KIAA1211,AP2A1,INTS2,ADGRF5,FAM135A,SYT13,BIN1,C6orf89,USP37,CCAR2,TMEM108,NAE1,GPC2,BAIAP3,ZNF555,CAST,ENTPD6,ARHGEF2,CNOT8,PPT2,CLCN3,SOCS5,PNPLA8,ARHGAP24,AIF1L,DBN1,ELMO1,FBXL5,TMEM130,FAM107B,RAB39B,CD99L2,ECM2,DNAJB6,GOLT1B,AASDH,FCF1,EIF5,MRNIP,ELN,EMX2,COQ7,NCALD,ADGRV1,CD320,NSRP1,FAM198B,ZMYND10,MEX3B,HPCAL4,RGPD5,IQCG,ZMYND15,PSD2,SLC37A3,FLYWCH1,SYT3,JKAMP,PDLIM5,MSANTD4,MPP6,GA…
Pubmed	21832049	Interactions of pathological hallmark proteins: tubulin polymerization promoting protein/p25, beta-amyloid, and alpha-synuclein.	Pubmed	1.18E-28	2.05E-23	9.76E-25	1.23E-23	265	1891	DGCR6,ABCF1,ABR,FMNL2,KLHL32,ADD2,DPY19L2P4,AP2A2,PDZD4,BEGAIN,BIN1,EPB41L5,PHYHD1,VAT1L,PLA2G4C,ASGR1,MARCH3,STK33,ZSCAN18,NUMB,RASL11B,CHID1,ALDH7A1,BMPR1B,BTK,GYG2,CARS,KYAT1,USP6,USP2,P2RX6,CBFA2T2,KCNAB3,DCLK1,L3MBTL4,CHGB,RAB28,STOML1,QKI,LY86,RAB26,HOMER3,PCYT1B,LETMD1,GAL3ST1,TBPL1,COX4I1,RBM39,HAPLN1,TRIM69,MROH8,SEC24C,CSNK1E,SOCS5,RIMS4,PPP6R2,USP6NL,ARHGAP24,HDAC4,ZFYVE16,SPATA2,GUCD1…
Pubmed	24154525	Conserved molecular signatures of neurogenesis in the hippocampal subgranular zone of rodents and primates.	Pubmed	3.33E-28	5.79E-23	2.63E-24	3.33E-23	90	348	SEMA6A,ALCAM,DPP10,CPNE5,SEMA4G,IGDCC4,CADPS,CALB2,PRC1,CBS,ENTPD2,KCNAB3,CACNA2D2,PLEKHB1,LHX2,QKI,CNN3,CNR1,COL9A3,HAPLN1,CNTNAP2,CST3,DBI,ZNF804A,ELMO1,DLX1,EGFR,RCAN2,MTSS1L,ERBB4,ADGRV1,ST3GAL6,FGF12,FGFR1,CSPG5,MEGF10,GAA,GAD1,ACSS1,CPLX1,GLUL,STMN2,CIT,PTPRT,GSN,PADI2,IGFBPL1,IRF8,IGF1,KIT,STMN1,LSAMP,MBP,TM6SF1,MSI1,MYCN,NEFH,NNAT,NPY,NTRK2,CLDN11,PDE3A,SLC10A4,SERPINI1,PLTP,PSAT1,NECAB2,…
Pubmed	20936779	A human MAP kinase interactome.	Pubmed	4.04E-28	7.03E-23	3.06E-24	3.86E-23	109	486	NCKAP5,ACTN1,FMNL2,CDC42BPA,MAP4K3,APC,GAS7,MADD,ARHGDIA,ARRB1,ARRB2,SLC4A4,RIPK1,PROM1,DST,SYNJ2,ARHGEF7,BTK,ARHGEF1,ARHGAP33,MAGI1,DLGAP1,CLTC,MAP4K4,ABI3BP,CDC42BPB,ARHGEF4,PYGO1,HDAC9,ARHGAP32,RIPOR2,HDAC4,KIF26A,ELMSAN1,DCTN1,POM121,DMD,SHANK1,CASP8AP2,PDCD6IP,HIPK3,TNK2,EPB41L2,BAIAP2,FLNC,DCTN2,STAMBP,ABLIM2,TCERG1,TNRC6A,GLUL,CNTRL,MAP4K5,ZHX1,PACSIN2,SYNPO,AGFG1,KIF5A,KTN1,MEF2C,MYO6,MYO…
Pubmed	15342556	Sequence comparison of human and mouse genes reveals a homologous block structure in the promoter regions.	Pubmed	1.39E-27	2.41E-22	1.00E-23	1.27E-22	189	1177	KLHL13,SYT13,APC,GAS7,CDC14B,ARSE,ZNF583,ATP6V1G2,RIPK1,BCS1L,BLM,DST,SYNJ1,MTMR2,CACNB4,ZNF501,CCNH,SLC16A4,SEPT7,DIS3L,SRSF11,FOXN3,TAOK2,CLCN3,TPP1,AKAP6,SUMF2,RCHY1,GAL3ST1,COX4I1,CPS1,CREM,MROH8,VCAN,PDE4DIP,RIMS2,GPRASP1,DCAF8,DAPK1,SPOCK2,DBI,HEPH,TIAM2,LYPD1,WDR20,CHRDL1,DYNC1I1,CASP8AP2,DPYSL2,DNM1L,E2F5,FSD1L,GOLGA7,ING4,ELN,RCAN2,SIRPB1,EXTL2,GMPR2,DLC1,FKTN,KAT8,TMEM164,SEC23B,IP6K2,C…
Pubmed	15302935	Large-scale characterization of HeLa cell nuclear phosphoproteins.	Pubmed	1.00E-26	1.74E-21	6.95E-23	8.79E-22	142	773	ABCF1,ADCY6,ADD1,ESYT2,TAOK1,ZNF687,BIN1,EP400,PHF12,PARG,CDK13,CCAR2,ATP2A2,BACH1,BLM,FUBP1,CAST,SPAG9,CBFA2T2,ARHGEF2,ZMYM4,LRRFIP1,CDO1,LRWD1,EPS15L1,CLTC,MAP4K4,ARHGEF6,IQCK,NCOR1,NCOR2,SEC24C,CSNK1E,SIPA1L1,APPL1,PHF14,GAPVD1,MATR3,DBN1,YTHDC1,ZC3H11A,DDX46,SEC16A,PHC2,FAM13A,SUGP2,EGFR,EIF4G1,EIF4G2,EPB41L2,SRRM1,SCML2,UBE2E3,EVL,TRIM16,OGA,RAPGEF6,SEPT9,USP19,BRD8,RNPS1,DBF4,MSL3,ZNF638,KI…
Pubmed	15618518	Mouse brain organization revealed through direct genome-scale TF expression analysis.	Pubmed	4.30E-26	7.48E-21	2.88E-22	3.64E-21	238	1689	KDM5D,NDRG3,NDRG2,RNF157,BRAP,MTA3,OSBPL6,ZNF687,ZFAT,LCORL,PHF12,ARNTL,NCOA1,ATP1A1,ZNF583,KIF1A,BACH1,BARD1,SCAPER,JAZF1,LDB2,CERS5,ZMYM4,ZNF445,CNOT8,LHX2,VAX2,FHL5,CNN3,TBPL1,AHCTF1,ZNF521,ZFP28,ZNF385A,CLOCK,CREM,RNF14,HINFP,NCOR1,CLIP3,TRIM69,PHF14,PYGO1,ZFYVE16,ZNF804A,ZBTB24,RHOBTB1,DLX1,NR1D2,DMTF1,E2F5,E2F6,EBF1,HEYL,KLHL5,PHF20L1,MBNL2,EGR3,PLXNC1,EIF5,COPS4,ING4,EMX2,ETV1,FHL1,FOXF2,F…
Pubmed	16189514	Towards a proteome-scale map of the human protein-protein interaction network.	Pubmed	7.98E-25	1.39E-19	5.14E-21	6.49E-20	223	1573	ACTN1,FZD9,AGT,NME5,C1QTNF1,SPOP,BEGAIN,OGT,UPRT,SEMA4G,ARRB1,ASPA,RASL11B,ADAM15,BBS2,AP1M1,GYG2,LURAP1,CALM1,PTBP2,CAPN3,RUNX1T1,PRC1,CBS,CCNH,USP2,CBFA2T2,ZBED1,EVI5L,CFL2,RCBTB2,CNOT8,RAB33A,FAM189A2,QKI,HOMER3,FHL5,CNTFR,HINFP,TRIM69,SEC24C,CSNK1E,APPL1,CTH,GPSM1,KIAA0408,TCAF1,DCAF8,ZNF337,TBC1D5,MATR3,IST1,IP6K1,PITPNC1,SPATA2,JAKMIP2,ZBTB24,ZC3H11A,POM121,PARD6A,DYNC1I1,DTNB,E2F6,PHC2,HEY…
Pubmed	27173435	An organelle-specific protein landscape identifies novel diseases and molecular mechanisms.	Pubmed	1.20E-24	2.09E-19	7.46E-21	9.44E-20	197	1321	ABCF1,ACTN1,FMNL2,ADCY6,AP2A1,AP2A2,RTL9,OSBPL1A,OSBPL6,WDR35,AMPD2,LRFN1,OGT,LRCH2,ARHGDIA,ARNTL,NUMB,CCAR2,DYNLL1,ATP2B2,BACH1,BBS2,BLM,KSR1,WASF1,CFAP410,CALM1,CAMK2A,CAMK2B,SPAG9,CBS,SEPT7,CDC25B,DCLK1,LARGE1,MAGI1,CLGN,NUMBL,SLIT2,EPS15L1,RAB28,MYL6B,CLTB,TMEM184B,ARHGEF6,ARMC8,WHRN,CLOCK,AKAP12,CS,OSBPL3,SIPA1L1,DZIP3,APPL1,CCDC144A,GAPVD1,HDAC4,MAML1,GIT2,DCTN1,POM121,WDR20,SEC16A,E2F5,KCT…
Pubmed	8619474	A "double adaptor" method for improved shotgun library construction.	Pubmed	2.31E-24	4.02E-19	1.39E-20	1.75E-19	113	569	ASPHD1,ADD2,MARCH4,BIN1,OGT,ANK2,APBA2,APC,MARCH3,CHRD,KIF1A,ADAM23,BCS1L,BAIAP3,ZNF555,CAMK2B,RUNX1T1,METTL6,DCLK1,ARHGAP22,FAM19A5,COX4I1,ABCG1,RIMS2,HDAC4,MATR3,ZNF804A,FBXL5,GSDME,SNAP91,SV2B,DNM1,DMTF1,RCAN1,DTNB,SEZ6L2,WDPCP,ANKRD46,OPTN,PLXNC1,EPB41L2,STX2,ERBB4,NCALD,CEP85L,ETV1,REEP2,OLFM1,IP6K2,EVL,STAMBP,SDCBP2,TMEM8B,AHDC1,MMADHC,CSDC2,MALT1,RUNDC3A,NTNG2,GPD2,FAM107A,PACSIN2,ATXN2L,H…
Pubmed	8125298	Oligo-capping: a simple method to replace the cap structure of eukaryotic mRNAs with oligoribonucleotides.	Pubmed	2.48E-24	4.31E-19	1.44E-20	1.82E-19	252	1883	ACHE,ABHD6,AS3MT,ACTN1,ADCY6,ADRB2,AP2A2,AGT,SPOP,FAM135A,GAS7,APOC1,BCAS1,CDC14B,ARSE,CDK13,ZSCAN18,CHID1,ATP1A3,EIF4G3,ATP6V0A1,BARD1,BCS1L,PROM1,BTK,RAB29,CALB2,CAMK2B,CAMK2G,CARS,NFS1,LDB2,RGN,SLC16A4,SEPT7,TBRG4,FOXN3,CHGB,CPNE6,PLAA,TPP1,STOML1,FHL5,PICK1,LETMD1,NSL1,CLOCK,CRHBP,CSNK1E,CTH,PUM1,DCAF8,RASSF2,GIT2,DBN1,TMEM130,WDR20,DNM1,DPYSL2,DTNB,DNAJB6,E2F6,EEF1D,EGFR,KMT5B,AASS,ASB3,EIF4…
Pubmed	26638075	A Dynamic Protein Interaction Landscape of the Human Centrosome-Cilium Interface.	Pubmed	5.10E-24	8.87E-19	2.86E-20	3.62E-19	245	1820	RALGAPA1,ASIC1,C3orf14,XKR4,ADD1,ESYT2,AP2A1,MTUS1,RTL9,OSBPL8,TXNDC16,CC2D2A,AK2,SEMA6A,OGT,ANK2,PKP4,APC,EPB41L5,TNRC6C,CASK,ARRB2,NUMB,CCAR2,DYNLL1,CHID1,ATP1A1,STX16,ATP2A2,DPY19L3,ATP6V0A1,KIF1A,SEC11C,BLM,DST,CFAP410,CACNA1A,CALM1,CAMK2B,PRC1,SCARB1,LRBA,ARHGEF2,DCLK1,CLGN,COPB2,CBARP,CLTC,HECTD1,MAP4K4,AKAP5,MAGED1,RTTN,FAM171B,AKAP12,NCOR1,SEC24C,CSNK1E,SIPA1L1,APPL1,USP6NL,TBC1D5,LIN54,M…
Pubmed	16381901	The LIFEdb database in 2006.	Pubmed	7.47E-24	1.30E-18	4.06E-20	5.13E-19	130	720	NDRG2,INTS2,ADGRF5,SPOP,FAM135A,GPRASP2,SYT13,BIN1,C6orf89,APOC1,USP37,CDK10,CCAR2,PROM1,GPC2,BAIAP3,ZNF555,CAMK2B,CAST,ENTPD6,ARHGEF2,CNOT8,PPT2,CLCN3,FBXO7,MROH8,LRRC3B,PNPLA8,USP6NL,AIF1L,DBN1,FBXL5,TMEM130,FAM107B,RAB39B,CD99L2,ECM2,DNAJB6,MRNIP,ELN,COQ7,NCALD,NSRP1,FAM198B,RACK1,ZMYND10,MEX3B,HPCAL4,PSD2,SYT3,JKAMP,PDLIM5,MSANTD4,GALNT15,SPIN1,CCDC184,FAM107A,MIER3,GABARAPL2,SYNPO,HSPA1L,ICA…
Pubmed	15489336	From ORFeome to biology: a functional genomics pipeline.	Pubmed	9.68E-24	1.68E-18	5.10E-20	6.45E-19	130	722	NDRG2,INTS2,ADGRF5,SPOP,FAM135A,GPRASP2,SYT13,BIN1,C6orf89,APOC1,USP37,CDK10,CCAR2,PROM1,GPC2,BAIAP3,ZNF555,CAMK2B,CAST,ENTPD6,ARHGEF2,CNOT8,PPT2,CLCN3,FBXO7,MROH8,LRRC3B,PNPLA8,USP6NL,AIF1L,DBN1,FBXL5,TMEM130,FAM107B,RAB39B,CD99L2,ECM2,DNAJB6,MRNIP,ELN,COQ7,NCALD,NSRP1,FAM198B,RACK1,ZMYND10,MEX3B,HPCAL4,PSD2,SYT3,JKAMP,PDLIM5,MSANTD4,GALNT15,SPIN1,CCDC184,FAM107A,MIER3,GABARAPL2,SYNPO,HSPA1L,ICA…
Pubmed	9110174	Large-scale concatenation cDNA sequencing.	Pubmed	1.10E-23	1.91E-18	5.61E-20	7.09E-19	111	563	ASPHD1,ADD2,MARCH4,BIN1,OGT,ANK2,APBA2,APC,MARCH3,CHRD,KIF1A,ADAM23,BCS1L,BAIAP3,ZNF555,CAMK2B,RUNX1T1,METTL6,DCLK1,FAM19A5,ABCG1,RIMS2,HDAC4,MATR3,ZNF804A,FBXL5,GSDME,SNAP91,SV2B,DNM1,DMTF1,RCAN1,DTNB,SEZ6L2,WDPCP,ANKRD46,OPTN,PLXNC1,EPB41L2,STX2,ERBB4,NCALD,CEP85L,ETV1,REEP2,OLFM1,IP6K2,EVL,STAMBP,SDCBP2,TMEM8B,AHDC1,MMADHC,CSDC2,MALT1,RUNDC3A,NTNG2,GPD2,FAM107A,PACSIN2,ATXN2L,HLF,ELOVL5,C2orf7…
Pubmed	11076863	DNA cloning using in vitro site-specific recombination.	Pubmed	1.25E-23	2.18E-18	6.22E-20	7.87E-19	138	794	NDRG2,ADCY8,INTS2,ADGRF5,SPOP,FAM135A,GPRASP2,SYT13,BIN1,C6orf89,APC,APOC1,USP37,CDK10,CCAR2,HCN2,PROM1,GPC2,BAIAP3,ZNF555,CAMK2B,CAST,ENTPD6,ARHGEF2,CNOT8,PPT2,CLCN3,FBXO7,MROH8,LRRC3B,PNPLA8,USP6NL,AIF1L,DBN1,FBXL5,TMEM130,FAM107B,RAB39B,DMD,CD99L2,ECM2,DNAJB6,MRNIP,ELN,COQ7,NCALD,F5,NSRP1,FAM198B,RACK1,ZMYND10,MEX3B,HPCAL4,PSD2,SYT3,JKAMP,PDLIM5,CSPG5,MSANTD4,GALNT15,SPIN1,CCDC184,SOX21,FAM107…
Pubmed	25609649	Proteomic analyses reveal distinct chromatin-associated and soluble transcription factor complexes.	Pubmed	6.07E-23	1.06E-17	2.93E-19	3.71E-18	143	852	KIAA1211,ESYT2,OGT,EP400,PARG,ZBTB10,CCAR2,BLM,WASF1,SPAG9,RUNX1T1,PRC1,LDB2,CBFA2T2,SYNGR3,ARHGEF2,ZMYM4,LRWD1,COPB2,FOXN3,ARMC8,SMARCAL1,CPS1,CREM,SH2B1,NCOR1,NCOR2,CTH,PUM1,GAPVD1,LIN54,MAML1,YTHDC1,DCTN1,MYEF2,ZC3H11A,DLX1,DUSP9,FARSB,E2F6,EEF1D,PHF20L1,SUGP2,EIF4G1,GPHN,ACSL4,FHL1,FOXF2,FOXO3,FLNC,FLYWCH1,NELFCD,SMC2,GAA,IQGAP2,BRD8,TCERG1,GLYR1,PSIP1,ACOT7,HSPA1L,RBPJ,KIT,KPNA5,KTN1,LIG4,SM…
Pubmed	23251661	Novel genetic loci identified for the pathophysiology of childhood obesity in the Hispanic population.	Pubmed	6.78E-23	1.18E-17	3.18E-19	4.03E-18	139	817	ADCY5,GALNT13,LRFN2,SORCS2,CC2D2A,DPP10,PKP4,CA8,CACNA2D1,CAMK2A,CBS,CDH2,DCLK1,DLGAP1,CHN2,RAB28,CLTB,SRP14-AS1,WHRN,AATK,CSF1,SIPA1L1,RIMS4,CNTNAP2,UBXN2A,GREB1,USP6NL,HDAC9,ARHGAP24,SCRN1,DBI,YTHDC1,ZNF804A,PARD6A,SPOCK3,GRIN3A,DYNC1I1,EBF1,SNX29,WDPCP,EDNRA,MBNL2,ASB3,C8orf37,EMX2,TUBD1,ADGRV1,ZNF585B,DLC1,OLFM1,SPECC1,AK8,AP4B1,CHL1,SRRM4,CPLX2,PRDM5,FAM19A2,FICD,RNFT2,HAS2,NCKAP1L,BACH2,SHI…
Pubmed	11125038	Database resources of the National Center for Biotechnology Information.	Pubmed	1.19E-22	2.08E-17	5.46E-19	6.91E-18	221	1614	KCNH8,CCDC85A,ESYT2,CASKIN1,SORCS2,TXNDC16,CC2D2A,C1QTNF3,ZNF687,PITPNM2,NT5C3B,FAM131A,CDC14B,SEMA4G,ARHGDIA,ARHGDIG,CHID1,N4BP2L1,KIF1A,DOCK11,CARMIL3,LDHD,JAZF1,CA12,KALRN,METTL6,SYNGR3,MAGI1,UBE2L6,DIS3L,CHN1,CHN2,EPS15L1,FBXO7,QKI,CCDC151,ARMC8,LETMD1,FAM171B,CLIP3,SIPA1L1,RASGEF1C,APPL1,GAPVD1,ARHGAP24,TBC1D5,LIN54,KIAA0586,INTS1,MAML1,ARMCX2,YTHDC1,ZNF804A,KIAA0753,SV2B,EXOG,NYAP1,RPS6KL1,…
Pubmed	16959763	Transgenic mouse proteomics identifies new 14-3-3-associated proteins involved in cytoskeletal rearrangements and cell signaling.	Pubmed	1.32E-21	2.30E-16	5.89E-18	7.45E-17	48	138	KCTD16,KCNAB2,PPFIA3,MADD,MARK4,ATP2B2,ARHGEF7,CAMK2A,CAMK2B,CAMK2G,ARHGEF2,CLTC,HOMER3,ARHGEF6,MATR3,EVL,GSN,PADI2,IDH3B,ITPKA,KIF2A,MAP2,MAP6,MARK3,MBP,GIT1,MYO5A,NF1,PDE1B,PLEC,PPP3CA,PPP3CC,PRKACB,ROGDI,RASGRF2,SBF1,MYO18A,WDR37,CCDC88A,ERC1,SPTAN1,SYN1,SYN2,DMXL2,SIK3,TUBB2A,CLIP2,TUBA1A
Pubmed	24194600	The International Mouse Phenotyping Consortium Web Portal, a unified point of access for knockout mice and related phenotyping data.	Pubmed	1.59E-21	2.76E-16	6.89E-18	8.72E-17	161	1050	SYN3,ELFN2,ESYT2,LRFN2,SLC24A4,CASKIN1,HACE1,BBOX1,PKP4,PARG,CPNE5,AQP6,ARRB1,ARRB2,ATP1A3,STX16,ATP2A2,DOCK11,ADAM23,BACH1,ADGRB2,SYNJ1,JAZF1,CACNA1I,GPC2,IL33,CA4,CAST,HIP1R,RHBDL1,CCK,KRIT1,CERS5,USP2,SCARB1,ARHGAP33,CHN1,PPT2,ABCG2,TMEM184B,CNR1,COL4A5,COX4I1,HAPLN1,CRYM,ARHGEF10,SIPA1L1,CST3,GREB1,PPP6R2,GPSM1,BOC,SNPH,SPOCK2,AIF1L,DBN1,KIAA0753,KLHL3,RPS6KL1,NCALD,ADGRV1,CLVS1,ABCA8,PRAM1,S…
Pubmed	17474147	Systematic identification of SH3 domain-mediated human protein-protein interactions by peptide array target screening.	Pubmed	9.78E-21	1.70E-15	4.15E-17	5.24E-16	76	330	ABR,NCKAP5,BIN1,ANK2,SEMA7A,MAP4K3,PPFIA4,PPFIA3,SHROOM2,PRX,RGS20,CHRD,HCN2,SYNJ2,CAST,NFS1,LRBA,DLGAP2,DLGAP1,CNTFR,AKAP6,MYRIP,CSF2RA,RIMS2,DNM1,CELSR3,SEC24B,POLR1B,FOXF2,FLNC,AFF2,NBEA,FYB1,FYN,GABBR1,GABRA3,GAD1,ZNF274,CSDC2,GHR,GRB10,GRIN2D,MAP4K5,NXPH3,JAK2,KCNN1,MAP4,MIA2,P2RX7,PIK3R1,PKD1,SH3KBP1,PPP3CA,PTPRN2,DUSP15,ZKSCAN3,SMARCC2,SMARCD3,KIF13A,NFASC,ZC4H2,VPS13A,TAL1,PCDHA7,PCDHA6,P…
Pubmed	21516116	Next-generation sequencing to generate interactome datasets.	Pubmed	1.03E-20	1.78E-15	4.24E-17	5.36E-16	169	1147	SPOP,GPRASP2,OGT,EP400,CCDC146,PKP4,UPRT,RGS20,ZNF599,BMP7,AP1M1,CALM1,PTBP2,RUNX1T1,CBS,CCNH,CBFA2T2,ZBED1,CFL2,SRSF11,CHN1,FAM189A2,QKI,HOMER3,FHL5,AKAP7,MAGED1,HINFP,CRYBB1,TRIM69,PDE4DIP,DZIP3,MYADM,TCAF1,RIPOR2,DCAF8,MATR3,ARMCX2,FBXL5,POM121,PARD6A,SPOCK3,RAB39B,DPYSL2,DTNB,FIS1,E2F6,PHC2,HEYL,EEF1D,OPTN,YAF2,APH1A,DCTN4,NCALD,SH3YL1,FGF12,BAIAP2,AMOTL2,SCARA3,HPCAL4,SEC23B,IP6K2,VTI1B,HVCN…
Pubmed	24722188	Protein interaction network of alternatively spliced isoforms from brain links genetic risk factors for autism.	Pubmed	1.32E-20	2.30E-15	5.35E-17	6.76E-16	85	400	DGCR6,GALNT13,ADORA2A,PTCHD1,ADRB2,CEP126,PCDH10,GPRASP2,DOC2A,LCORL,CASK,ARNTL,RGS20,KIF1A,NRP2,CACNA1G,CAMK2B,ZBED1,LARGE1,DLGAP2,RCBTB2,TAOK2,MAGED1,RCHY1,CRMP1,PDE4DIP,CNTNAP2,ZC3H11A,DLX1,DMPK,DPYSL2,SEZ6L2,ERBB2,FGFR3,GABRB3,DISC1,CPLX1,TUBGCP4,LNX1,INPP1,KIFC3,MARK1,MEIS2,MIA2,NTRK3,OXTR,PCDH9,PDE4B,NLGN3,NECAB2,PRKAB2,MAPK3,PRODH,MTMR10,RAP1GDS1,BEND5,CCDC102B,RPS6KA2,NUBPL,SLC6A8,NAPB,GK…
Pubmed	16512683	140 mouse brain proteins identified by Ca2+-calmodulin affinity chromatography and tandem mass spectrometry.	Pubmed	1.59E-20	2.77E-15	6.29E-17	7.95E-16	50	157	ADD1,ADD2,AMPH,BIN1,VAT1L,BCAS1,PPFIA3,SPTBN4,ADGRB1,FUBP1,CALM1,CAMK2A,CAMK2B,DCLK1,CLTB,NGEF,MATR3,DYNC1I1,DPYSL2,PHF20L1,EPB41L2,MAP2,MAP6,MBP,NF1,PDE1B,STRN3,SEPT4,PPP3CA,DIRAS2,PTPRE,ROGDI,RPS20,SARS,SBF1,KIF21A,WDR37,SIRT2,NAPB,FNBP1,SPTAN1,CLASP2,SEPT8,SEPT3,STXBP1,SYN1,SYN2,SYT1,SYT5,RTN4
Pubmed	10817752	Cadherin superfamily genes: functions, genomic organization, and neurologic diversity.	Pubmed	3.09E-20	5.37E-15	1.19E-16	1.51E-15	34	74	PCDH10,PCDHGB4,PCDH17,PCDHGC3,PCDH8,PCDH9,PCDH18,PCDHB17P,PCDHGC5,PCDHGB7,PCDHGB6,PCDHGB2,PCDHGB1,PCDHGA11,PCDHGA10,PCDHGA9,PCDHGA6,PCDHGA4,PCDHGA2,PCDHB15,PCDHB10,PCDHB9,PCDHB7,PCDHB6,PCDHB4,PCDHB3,PCDHAC2,PCDHA7,PCDHA6,PCDHA5,PCDHA3,PCDHA2,PCDHA1,PCDH20
Pubmed	10716726	Large exons encoding multiple ectodomains are a characteristic feature of protocadherin genes.	Pubmed	6.33E-20	1.10E-14	2.39E-16	3.03E-15	35	80	PCDH10,PCDHGB4,CELSR3,PCDH17,PCDHGC3,PCDH8,PCDH9,PCDH18,PCDHB17P,PCDHGC5,PCDHGB7,PCDHGB6,PCDHGB2,PCDHGB1,PCDHGA11,PCDHGA10,PCDHGA9,PCDHGA6,PCDHGA4,PCDHGA2,PCDHB15,PCDHB10,PCDHB9,PCDHB7,PCDHB6,PCDHB4,PCDHB3,PCDHAC2,PCDHA7,PCDHA6,PCDHA5,PCDHA3,PCDHA2,PCDHA1,PCDH20
Pubmed	17043677	Disrupted in Schizophrenia 1 Interactome: evidence for the close connectivity of risk genes and a potential synaptic basis for schizophrenia.	Pubmed	1.01E-19	1.75E-14	3.72E-16	4.70E-15	48	151	SPARCL1,GPRASP2,ANK2,DST,KALRN,AKAP6,NCOR2,PDE4DIP,KIAA0408,MATR3,DCTN1,TIAM2,SNAP91,DMD,DPYSL2,OLFM1,DCTN2,NBEA,SMC2,CAMKK2,DISC1,KIF5A,IPO5,SFR1,NEFM,PDE4B,CCSER2,KANSL1,PPP5C,ROGDI,PPM1E,CNKSR2,SYBU,CDK5RAP3,CCDC88A,SPTAN1,EXOC7,AGTPBP1,TRIM2,SYNE1,FRYL,TRIO,TUBB2A,CCDC136,CCDC14,ZNF17,TRIM9,TFIP11
Pubmed	10835267	Phylogenetic analysis of the cadherin superfamily allows identification of six major subfamilies besides several solitary members.	Pubmed	1.49E-19	2.59E-14	5.39E-16	6.82E-15	34	77	PCDH10,PCDHGB4,PCDH17,PCDHGC3,PCDH8,PCDH9,PCDH18,PCDHB17P,PCDHGC5,PCDHGB7,PCDHGB6,PCDHGB2,PCDHGB1,PCDHGA11,PCDHGA10,PCDHGA9,PCDHGA6,PCDHGA4,PCDHGA2,PCDHB15,PCDHB10,PCDHB9,PCDHB7,PCDHB6,PCDHB4,PCDHB3,PCDHAC2,PCDHA7,PCDHA6,PCDHA5,PCDHA3,PCDHA2,PCDHA1,PCDH20
Pubmed	20059953	A systems approach reveals that the myogenesis genome network is regulated by the transcriptional repressor RP58.	Pubmed	1.52E-18	2.65E-13	5.40E-15	6.83E-14	188	1398	MTA3,ZNF687,LCORL,PHF12,ARNTL,BACH1,BARD1,FUBP1,JAZF1,RUNX1T1,LDB2,CERS5,CCNH,CCNT1,CHGB,CNOT8,LHX2,VAX2,FHL5,MAGED1,TBPL1,ZNF521,ZFP28,ZNF385A,FAM171B,RBM39,RNF14,HINFP,NCOR2,SNCAIP,PPP1R16B,PHF14,PYGO1,MAML1,ZBTB24,MYEF2,B3GAT3,NR1D2,DMTF1,E2F5,E2F6,EBF1,ANKRD46,FEM1B,HEYL,EGR3,ASB3,ING4,EMX2,ERCC2,ETV1,EZH1,KAT8,PPP1R1B,POLR1B,FHL1,FOXF2,FOXO3,NELFCD,ZMAT1,ZNF274,CSDC2,PPARGC1A,BRD8,ZNF276,TCE…
Pubmed	21145461	Dynamics of cullin-RING ubiquitin ligase network revealed by systematic quantitative proteomics.	Pubmed	2.19E-18	3.81E-13	7.61E-15	9.63E-14	216	1696	ABCF1,ACADM,TMCC3,GALNT13,BRAP,KLHL13,AK2,SMIM17,SRPX,GPRASP2,LRCH2,CCDC146,TNRC6C,ARHGDIA,ZBTB10,CCAR2,DYNLL1,ATP1A1,ATP2A2,BCL7A,BLM,LDHD,FUBP1,NAE1,MTMR3,CALM1,CAMK2G,CBR1,ARHGEF1,SCARB1,ZMYM4,CCPG1,SRSF11,SOCS6,MYL6B,CLTC,FBXO7,ARMC8,MAGED1,BAG4,RBM39,SEC24C,SOCS5,PUM1,GPSM1,DCAF4,DCAF8,MATR3,DCTN1,FBXL5,DDX46,RHOBTB1,SEC16A,NYAP1,DYNC1I1,PDCD6IP,DNAJB6,DNM1L,FEM1B,EEF1D,KLHL5,YAF2,ASB3,KCTD3…
Pubmed	29031500	Transcription and Signaling Regulators in Developing Neuronal Subtypes of Mouse and Human Enteric Nervous System.	Pubmed	6.12E-18	1.06E-12	2.09E-14	2.64E-13	60	246	SEMA6A,ALK,SEMA4G,ARNTL,NRP2,BMP7,JAZF1,CALB1,SLIT2,SLITRK5,DLX1,EBF1,EDN1,EDN3,EDNRB,SEMA3D,CELSR3,ETV1,FGF1,FGF13,FGFR1,FOXO3,SEMA4D,CSPG5,GFRA2,HLF,IGF1,L1CAM,MEF2C,MEIS2,MYCN,MYT1,NPY,NRCAM,NTRK2,NTRK3,PLXNB1,PTCH1,PTN,ZIK1,PTPRN,PTPRO,RET,ZFHX4,ROBO2,RXRA,SEMA6D,SATB1,SOX11,ZHX3,TCF4,SATB2,CUX2,ZEB1,TCF12,FLRT2,ZNF24,ZNF184,SEMA3B,FZD3
Pubmed	26673895	A deep proteomics perspective on CRM1-mediated nuclear export and nucleocytoplasmic partitioning.	Pubmed	9.77E-18	1.70E-12	3.27E-14	4.13E-13	150	1038	ABCF1,ADD1,AP2A1,TBC1D14,BEGAIN,PITPNM2,TNRC6C,MADD,ARRB2,PDE8B,NUMB,CCAR2,RIPK1,BACH1,KSR1,AP1M1,IL33,CFAP410,ARHGEF1,AP4M1,SEPT7,CDC25B,EVI5L,NUMBL,DIS3L,COPB2,EPS15L1,MAP4K4,CRY2,SEC24C,CSNK1E,PUM1,PPP6R2,GPSM1,GAPVD1,DCAF8,TBC1D5,MAML1,SPATA2,RUSC2,WDR20,SEC16A,DMD,MED12,TOM1,DNAJB6,KCTD3,EIF4G2,EIF5,PAN3,ERCC2,TUBA1B,TUBB3,CEP78,STRADA,SEC24B,AMOTL2,SEC23B,FOXO3,EVL,CINP,ZBED3,PDLIM5,AP4B1,R…
Pubmed	10380929	A striking organization of a large family of human neural cadherin-like cell adhesion genes.	Pubmed	1.45E-17	2.51E-12	4.74E-14	6.00E-13	31	72	PCDH10,PCDHGB4,CELSR3,PCDHGC3,PCDH8,PCDHB17P,PCDHGC5,PCDHGB7,PCDHGB6,PCDHGB2,PCDHGB1,PCDHGA11,PCDHGA10,PCDHGA9,PCDHGA6,PCDHGA4,PCDHGA2,PCDHB15,PCDHB10,PCDHB9,PCDHB7,PCDHB6,PCDHB4,PCDHB3,PCDHAC2,PCDHA7,PCDHA6,PCDHA5,PCDHA3,PCDHA2,PCDHA1
Pubmed	15345747	Phosphoproteomic analysis of the developing mouse brain.	Pubmed	1.83E-17	3.18E-12	5.90E-14	7.46E-13	58	237	ABCF1,ADD1,ADD2,AMPH,APBA2,CCAR2,PTBP2,DCLK1,DLGAP1,MAP4K4,PCYT1B,AKAP12,CRMP1,APPL1,PPP6R2,GPSM1,DBN1,SNAP91,PARD6A,TMCC2,SRRM1,DCTN2,OGA,HTATSF1,GRB10,KIF2A,MAP2,MAP4,MAPT,SAMD14,NACA,HNRNPM,SFR1,NEK1,PALM,PDE1B,KCTD15,CEP41,USP47,FAT4,NUDT11,CCDC25,RPS6KA2,CLIP1,CNKSR2,SYBU,EPN2,SMARCC2,TMCC1,SOX11,CLASP2,SYN1,COBL,EIF4ENIF1,TBC1D15,REEP1,TUBA1A,RTN4
Pubmed	11230163	Comparative DNA sequence analysis of mouse and human protocadherin gene clusters.	Pubmed	2.08E-17	3.62E-12	6.57E-14	8.31E-13	30	68	PCDH10,PCDHGB4,PCDHGC3,PCDH8,PCDHB17P,PCDHGC5,PCDHGB7,PCDHGB6,PCDHGB2,PCDHGB1,PCDHGA11,PCDHGA10,PCDHGA9,PCDHGA6,PCDHGA4,PCDHGA2,PCDHB15,PCDHB10,PCDHB9,PCDHB7,PCDHB6,PCDHB4,PCDHB3,PCDHAC2,PCDHA7,PCDHA6,PCDHA5,PCDHA3,PCDHA2,PCDHA1
Pubmed	27880917	Phenotypic and Interaction Profiling of the Human Phosphatases Identifies Diverse Mitotic Regulators.	Pubmed	5.37E-17	9.33E-12	1.67E-13	2.11E-12	149	1048	RALGAPA1,ADD2,USP31,ESYT2,MTUS1,AK2,CDC42BPA,PKP4,PPFIA3,CDC14B,PPP4R4,MADD,CASK,NUMB,CCAR2,STX16,ATP2A2,BLM,MTMR3,MTMR2,WASF1,SPAG9,CCNH,MTMR7,ARHGEF2,CDC25B,NUMBL,COPB2,CBARP,CLTB,CLTC,AKAP5,COX4I1,FAM171B,CDC42BPB,NCOR1,NCOR2,PUM1,PPP6R2,ARHGAP32,ZFYVE16,TBC1D5,DAPK3,DBT,KIAA0753,WDR20,SEC16A,DMD,ACOT8,RCAN1,DTNA,DTNB,DUSP9,CNNM1,EGFR,KCTD3,PLEKHA1,EYA1,ACSL4,TUBA1B,FDFT1,FECH,SEC24B,BAIAP2,AT…
Pubmed	15146197	Transcriptome characterization elucidates signaling networks that control human ES cell growth and differentiation.	Pubmed	1.56E-16	2.72E-11	4.77E-13	6.03E-12	153	1101	GALNT13,ADD2,ADORA2A,PWWP2A,FAHD2CP,ZNF608,HACE1,USP35,ANK2,NT5C3B,ARSE,EIF4G3,ATP1B3,ADAM23,BID,FUBP1,DDR1,CBLN1,CBFA2T2,ARHGEF2,CDH2,SRSF11,TAOK2,CLTB,HOMER3,CNN3,COX4I1,CPS1,CREM,ENTPD4,NCOR2,ARHGEF10,CSNK1G3,VCAN,PUM1,RIMS2,RUBCN,MYADM,KATNAL2,KIAA0586,DAPK1,ARMCX2,HEPH,RHOBTB1,ABCC5,E2F5,EEF1D,TENM1,PLEKHA1,TNK2,MRNIP,MFSD10,STX2,ERBB2,ERCC2,ZNF391,ETV1,TBC1D16,ACSL4,TMEM164,UBE2E3,IP6K2,SLC…
Pubmed	19322201	Ubiquitin-mediated proteolysis of HuR by heat shock.	Pubmed	2.36E-16	4.10E-11	7.07E-13	8.93E-12	207	1671	NDRG3,RNF150,ADRA1D,MTA3,BIN1,APAF1,FAM131A,CASK,ATP2A2,RNF182,ADAM23,BARD1,FUBP1,MTMR2,CALM1,PTBP2,CAST,SLC16A4,ARHGEF2,SEPT7,FOXN3,CNOT8,QKI,COL4A5,SUMF2,TBPL1,BAG4,ZNF521,CPS1,PREPL,C2CD2,ABCG1,CSNK1E,OSBPL3,CSNK1G3,PDE4DIP,APPL1,CTH,PUM1,MYADM,GAPVD1,HDAC4,CENPL,TM9SF4,LIN54,AIF1L,SPATA2,ELMSAN1,KLHL3,DDX46,GUCD1,FAM107B,USP3,DPYSL2,PDCD6IP,GOLT1B,ANKRD46,APH1A,MBNL2,ASB3,PLEKHA1,STARD3NL,PAN…
Pubmed	16284245	Fezl regulates the differentiation and axon targeting of layer 5 subcortical projection neurons in cerebral cortex.	Pubmed	2.93E-16	5.10E-11	8.64E-13	1.09E-11	39	123	UNC5A,SEMA6A,SEMA7A,SEMA4G,PTCH2,CALB1,CALB2,LDB2,SLIT2,LHX2,CRYM,PLXNA4,BOC,CDON,SEMA3D,PLXNC1,EMX2,ETV1,FGFR1,FGFR3,SEMA4D,GAD1,NTNG2,KITLG,NEFH,PAX6,SEMA5B,RELN,PTCH1,PTN,ROBO1,ROBO2,RORB,SEMA6D,UNC5B,CDH22,SEMA3B,NETO2,NETO1
Pubmed	10048485	Prediction of the coding sequences of unidentified human genes. XII. The complete sequences of 100 new cDNA clones from brain which code for large proteins in vitro.	Pubmed	3.01E-16	5.24E-11	8.73E-13	1.10E-11	35	100	RALGAPA1,AP2A2,ADGRF5,PPFIA4,SYNJ1,TAOK2,CNTNAP2,FAM169A,SLITRK5,PPP1R16B,FAM13A,ABCA8,PCYOX1,USP19,MYT1,NEFH,CNKSR2,SEC31A,ABLIM3,DHX30,WDR47,MYO16,KDM4B,ZSWIM8,MYCBP2,ZC3H13,MCF2L2,CAMTA2,MPRIP,TTBK2,ANKRD12,CAMTA1,DMXL2,FRYL,RTN4
Pubmed	14691545	Transcriptome analysis of mouse stem cells and early embryos.	Pubmed	4.97E-16	8.64E-11	1.42E-12	1.79E-11	61	276	NCKAP5,TAOK1,CDC14B,DOCK11,CACNA1G,CAPN3,LDB2,CCPG1,CNTN1,COL4A5,LETMD1,HINFP,LRIG1,PDE4DIP,ERC2,PUM1,DCAF4,ARHGAP32,SNAP91,FARSB,EDNRA,EIF4G2,POLK,STAU2,ZNF274,USP19,FERMT2,GSN,RBPJ,ITGA7,IPO5,MBNL1,TM6SF1,PLEC,EPB41L4B,BCAS3,CYBC1,DEF8,MTMR10,RAP1GDS1,PBRM1,NCBP3,ZNF821,SGK1,KIF16B,FBXO11,SLC12A2,OGDHL,USP33,LARP4,RGL1,ZC3H4,PJA1,DOCK9,ZNF106,NACC2,TMPO,CABIN1,P2RY12,ZIC1,ADAMTS9
Pubmed	24255178	Protein interaction network of the mammalian Hippo pathway reveals mechanisms of kinase-phosphatase interactions.	Pubmed	5.34E-16	9.29E-11	1.50E-12	1.89E-11	82	446	RALGAPA1,AP2A1,AP2A2,AMPD2,LRCH2,PKP4,APC,DYNLL1,DOCK11,MPDZ,KSR1,DST,MTMR3,ARHGEF2,MAGI1,HECTD1,MAP4K4,MAGED1,ANKRD44,CSNK1E,SIPA1L1,PUM1,PPP6R2,GAPVD1,HDAC4,RASSF2,TBC1D5,DBN1,KIAA0753,SEC16A,PLEKHA1,DENND4A,BAIAP2,AMOTL2,AGAP3,FOXO3,RAPGEF6,TNRC6A,RASSF8,KIF2A,MARK1,MARK3,AFDN,NF1,CDK18,PDCD2,PFKFB2,PIK3C2A,CCSER2,STRN3,PTPN13,DPF2,KIF7,KIRREL1,CLIP1,R3HDM2,RADIL,CPEB4,UHRF1BP1L,ERC1,SPTAN1,CL…
Pubmed	20201926	Human variation in alcohol response is influenced by variation in neuronal signaling genes.	Pubmed	8.02E-16	1.39E-10	2.20E-12	2.79E-11	46	171	ADRB2,DDO,ASPA,BMPR1B,LARGE1,CHRNA4,ENTPD4,VCAN,ERC2,DYNC1I1,DOCK2,GAD1,CPLX1,GLI2,ZNF638,PCLO,GRIK4,ADAMTS13,GRM8,PTPRT,HLF,SYNPO,IRF8,MATN3,MYO6,MYO7A,NEFM,PDE4B,PDE4D,PKD1,PTPRB,PTPRD,PTPRE,PTPRG,PTPRN2,QDPR,ROBO2,RORB,RYR3,NLGN1,CDK5RAP2,MYO16,ERC1,DICER1,PDSS1,TSC2
Pubmed	23055939	A mutation in the Srrm4 gene causes alternative splicing defects and deafness in the Bronx waltzer mouse.	Pubmed	8.11E-16	1.41E-10	2.20E-12	2.79E-11	31	81	ADD1,WDR35,MADD,CASK,CADPS,DYNLL1,SYNJ1,CACNA1B,PTBP2,CHGB,ERC2,RIMS2,SNAP91,DTNA,ATP13A4,ERGIC3,RAPGEF6,SRRM4,CIT,FAM222A,MYO7A,NRCAM,VPS13C,STUM,NUBPL,KANSL3,SNAP25,DOP1A,CLASP2,MCF2L,SNX14
Pubmed	10718198	Prediction of the coding sequences of unidentified human genes. XVI. The complete sequences of 150 new cDNA clones from brain which code for large proteins in vitro.	Pubmed	1.24E-15	2.15E-10	3.31E-12	4.19E-11	43	153	HECW2,KLHL13,CASKIN1,PCDH19,KCTD16,RTL9,HACE1,TBC1D14,KIAA1324,SORCS2,WDR35,TXNDC16,CC2D2A,TAOK1,SEMA6A,USP35,CEP126,ARHGAP20,CARNS1,MARCH4,PCDH10,UNC79,FAM135A,SYT13,ZNF687,ZFP28,SH2B1,APPL1,INTS1,MYEF2,CASP8AP2,PDCD6IP,GPHN,SPEG,ATP2C1,VPS13C,KANSL3,RCOR3,LRRC8A,STOX2,ADAMTS9,JMJD1C,NHSL1
Pubmed	20412781	Resolution of cell fate decisions revealed by single-cell gene expression analysis from zygote to blastocyst.	Pubmed	1.44E-15	2.51E-10	3.80E-12	4.80E-11	114	744	KDM5D,MTA3,ZNF687,LCORL,ARNTL,NCOA1,BACH1,SCAPER,JAZF1,LDB2,CERS5,ZNF445,TBPL1,AHCTF1,ZFP28,ZNF385A,CLOCK,CREM,HINFP,NCOR1,PHF14,ZBTB24,NR1D2,DMTF1,E2F5,E2F6,EBF1,PHF20L1,MBNL2,PLXNC1,ING4,ETV1,FOXO3,ANKFY1,PDLIM5,ABLIM2,ZNF274,SRCAP,BRD8,DBF4,GLYR1,TOX3,ZNF638,DIDO1,PRDM5,ZNF496,KAT7,SOX21,BACH2,IRF8,ZIC5,RBPJ,LIMS1,SMAD1,MBD1,MBNL1,MEIS2,MYCN,MYT1,NFE2L2,NFYA,PAX6,ZNF655,ZNF426,ING3,PPARA,ROGDI…
Pubmed	12465718	Prediction of the coding sequences of mouse homologues of KIAA gene: I. The complete nucleotide sequences of 100 mouse KIAA-homologous cDNAs identified by screening of terminal sequences of cDNA clones randomly sampled from size-fractionated libraries.	Pubmed	2.30E-15	3.99E-10	5.95E-12	7.53E-11	32	89	TBC1D14,SORCS2,SYNJ1,ARHGEF2,DCLK1,ENTPD4,NCOR1,AATK,TM9SF4,SNAP91,EZH1,NBEA,PCLO,KCND2,MBNL1,MYT1,CPEB3,CHD9,BTBD3,ELMO2,ZSWIM8,UHRF1BP1L,CLASP2,ITPRID2,MPRIP,SEPT8,DIP2A,SYNE2,FBXW11,PCDHGA2,FRYL,ZNF142
Pubmed	19086053	Identification of new putative susceptibility genes for several psychiatric disorders by association analysis of regulatory and non-synonymous SNPs of 306 genes involved in neurotransmission and neurodevelopment.	Pubmed	2.59E-15	4.50E-10	6.62E-12	8.36E-11	63	301	ACHE,ADORA2A,ADRA1D,ADRA1B,ADRB2,AGT,CCK,NRXN3,CNR1,PICK1,CNTFR,CNTN1,NRG2,CRHBP,CNTNAP2,DBI,SNAP91,GRIN3A,EGFR,PPP1R1B,NBEA,GABBR1,GABRA3,GABRB3,GABRG1,GABRG2,GAD1,DISC1,GRIA2,PLCD4,GRIK4,GRIK5,GRM2,INPP1,L1CAM,NCAM2,NPY,NPR2,NRCAM,NTRK2,NTRK3,OXTR,CNTN3,ABCB1,PLCD1,RELN,PTN,S100B,SHMT2,NLGN1,SLC6A11,SNAP25,SST,SSTR1,SSTR2,SYN1,ASTN2,TACR1,TSC2,UBE3A,VIPR2,TFIP11,SLC17A7
Pubmed	9371744	Genetic mapping of 262 loci derived from expressed sequences in a murine interspecific cross using single-strand conformational polymorphism analysis.	Pubmed	3.40E-15	5.91E-10	8.57E-12	1.08E-10	50	205	ABR,AGT,SPARCL1,LDHD,CBLN1,DLGAP1,NGEF,CNTN1,MAGED1,COX4I1,ZFP28,CRMP1,RNF14,LRIG1,PDE4DIP,CST3,RIMS2,TMEM170A,PLPPR4,SPEG,TUBA1B,RACK1,GP1BB,GPR12,KIF5A,MBP,MPP2,NPTX1,PKM,PRKAR1B,MAPK3,SNRK,PTK2,SGSM1,SARS,CCDC92,TTC17,SNRPN,UNC5B,DBNDD2,TSPYL2,DDN,SYN2,TCF12,TUBB2A,UBE2H,NDRG4,TUBA1A,RGS7BP,NHSL1
Pubmed	12975309	The secreted protein discovery initiative (SPDI), a large-scale effort to identify novel human secreted and transmembrane proteins: a bioinformatics assessment.	Pubmed	6.89E-15	1.20E-09	1.71E-11	2.16E-10	137	987	KIAA1324,C1QTNF1,C1QTNF3,C6orf89,PI16,FAM131A,PTCH2,CHRD,TMEM108,ST3GAL5,SGCE,SLC25A14,CRLF1,TAOK2,NDST3,PPT2,TPP1,FAM19A5,SUMF2,LRRC3B,PLXNA4,BOC,MYADM,INTS1,SPOCK2,AIF1L,HEPH,TMEM130,LYPD1,SPOCK3,TMCC2,HS3ST2,CD99L2,TOM1,GOLT1B,SEZ6L2,SEMA3D,EEF1D,APH1A,PCOLCE2,STARD3NL,PAN3,HSD17B14,LRRC17,ENPP6,TLR7,CD320,FAM198B,PCYOX1,ATP13A4,TMEM107,HVCN1,ST6GALNAC3,SARAF,HHIPL1,MEGF11,GALNT15,ERAP1,LYVE1,…
Pubmed	10470851	Prediction of the coding sequences of unidentified human genes. XIV. The complete sequences of 100 new cDNA clones from brain which code for large proteins in vitro.	Pubmed	8.29E-15	1.44E-09	2.03E-11	2.57E-10	34	104	MTMR2,NCOR1,ARHGEF4,SYNPO,KCND2,MYT1,ANKHD1,IQSEC3,PCMTD2,SCAF8,PPM1E,NLGN1,EPN2,LIMCH1,PDZRN3,USP33,DOP1A,ERC1,PEG10,CDK19,ZC3H4,PRRC2C,TACC1,EXOC7,FAM208A,KIAA1107,AGTPBP1,IQCE,SATB2,USP22,DOCK9,PHF24,TNS2,TRO
Pubmed	22558309	Intersectin (ITSN) family of scaffolds function as molecular hubs in protein interaction networks.	Pubmed	1.17E-14	2.03E-09	2.82E-11	3.56E-10	35	111	AGT,LTBP4,AMPH,DST,SYNJ2,DLGAP2,DLGAP1,EPS15L1,CLTC,PDE4DIP,PDCD6IP,CEP85L,DISC1,AHDC1,AGFG1,GAREM2,ITPKA,PIK3AP1,MBNL1,PDE4D,PIK3R1,SH3KBP1,SPDL1,KIF16B,EPN2,FNBP1,ERC1,SYN1,TACC1,ZFPM2,TIAM1,NR2C2,TRIO,WIPF1,CLIP2
Pubmed	22939624	Quantitative analysis of HSP90-client interactions reveals principles of substrate recognition.	Pubmed	1.92E-14	3.33E-09	4.56E-11	5.77E-10	70	371	KLHL32,KLHL13,ALK,CDK10,RIPK1,RGS11,KSR1,BTK,DDR1,CAMK2A,CAMK2B,CAMK2G,RCBTB2,SOCS6,MAP4K4,CSF1R,RGS6,CSNK1E,KCTD8,DAPK3,RHOBTB1,DMPK,RPS6KL1,EGFR,ASB3,TNK2,SRPK3,EPHB1,ERBB2,ERBB4,RPS6KC1,PTK2B,TAOK3,FER,GTF2IRD2,FGFR1,FGFR3,CAMKK2,FYN,DCLK2,LNX1,ZBTB49,IRAK3,MYLK2,KLHL23,MATK,NTRK2,NTRK3,KSR2,CDK18,PRKACB,PRKCB,MAPK4,MAPK7,PTK2,RET,ARMC5,NEK11,FBXW7,RPS6KA2,STK32B,SGK1,KBTBD4,FBXW11,TRIM2,NR2C2…
Pubmed	9872452	Prediction of the coding sequences of unidentified human genes. XI. The complete sequences of 100 new cDNA clones from brain which code for large proteins in vitro.	Pubmed	2.09E-14	3.63E-09	4.90E-11	6.20E-10	33	101	ADGRF5,DST,BAIAP3,ZBED1,NRXN3,SLC4A8,PHF14,RIMS2,FAM131B,DOCK4,HDAC9,ARHGAP32,TCAF1,MATR3,DGKB,SPATA2,KIAA0753,DDX46,RHOBTB1,SACS,SV2B,CAMKK2,TMCC1,KDM3A,KDM4C,ZNF423,DDN,NFASC,ATP10B,MTCL1,ADGRL3,SMG6,SYNE1
Pubmed	15772651	The DNA sequence of the human X chromosome.	Pubmed	2.25E-14	3.91E-09	5.21E-11	6.58E-10	74	406	KLHL13,PCDH19,SRPX,GPRASP2,LRCH2,MAGEE2,UPRT,SHROOM2,BTK,SLC25A14,RGN,RAB33A,ARHGEF6,MAGED1,GPRASP1,PABPC5,ARMCX4,ARMCX2,CHRDL1,RAB39B,DMD,DUSP9,TENM1,TMEM35A,RAB9B,RRAGB,ARMCX1,TMEM164,FHL1,AFF2,HTATSF1,MAP7D2,LPAR4,ARHGAP36,ZDHHC15,USP51,TCEAL6,L1CAM,LAMP2,SYTL4,CHIC1,RTL5,NEXMIF,TCEAL5,BEX5,ZC3H12B,OCRL,SMIM10L2B,GDPD2,TMEM255A,RADX,MORC4,NUDT11,TMLHE,SPIN3,CNKSR2,DMRTC1,SOX3,IQSEC2,ZC4H2,NXT2…
Pubmed	19554387	The treasury of the commons: making use of public gene expression resources to better characterize the molecular diversity of inhibitory interneurons in the cerebellar cortex.	Pubmed	3.48E-14	6.04E-09	7.95E-11	1.01E-09	31	91	ACHE,OGT,SEMA4G,CALB2,CABP7,KCNAB3,HOMER3,CNR1,WHRN,SPOCK3,RCAN2,NSG1,GAD1,GRM2,GRM8,RASSF8,SHISA6,LRRTM1,KIT,NEFH,SERPINI1,EML5,IQSEC3,ZMAT4,SNCA,SST,CDH22,VGF,VLDLR,TRIM9,LYPD6
Pubmed	10231032	Prediction of the coding sequences of unidentified human genes. XIII. The complete sequences of 100 new cDNA clones from brain which code for large proteins in vitro.	Pubmed	3.95E-14	6.88E-09	8.93E-11	1.13E-09	33	103	MYRF,THSD7A,CAMK2A,TBRG4,CORO2B,AMOTL2,SEPT9,CIT,PADI2,ZFP30,FRMPD1,CPEB3,FNDC3A,R3HDM2,DZIP1,ANKRD6,WDR37,BTBD3,MAST1,MYH15,FAIM2,RGL1,SYNE2,VPS13A,DNAJC9,DNMBP,KIAA0930,RPGRIP1L,SIK3,DNAH7,DICER1,ZKSCAN5,NAV3
Pubmed	25056061	Biological insights from 108 schizophrenia-associated genetic loci.	Pubmed	4.53E-14	7.87E-09	1.01E-10	1.28E-09	61	303	ASPHD1,AS3MT,DOC2A,PITPNM2,ATP2A2,CA8,DGKI,TAOK2,CLCN3,NGEF,ANKRD44,RGS6,PPP1R16B,TBC1D5,ZNF804A,PARD6A,SGSM2,SEZ6L2,TMTC1,APH1A,REEP2,APOPT1,FUT9,LUZP2,KCNB1,TMEM110-MUSTN1,MAN2A2,MEF2C,MMP16,NEK1,ZFYVE21,PLCB2,PLCL1,MAPK3,CNNM2,WBP1L,PTN,ZSCAN2,C1orf54,MSANTD2,PBRM1,ATXN7,GALNT10,SHMT2,R3HDM2,CNKSR2,SLC12A4,TSNAXIP1,GLT8D1,NEK4,SEPT3,PJA1,SMG6,TCF4,SATB2,SLC35G2,CSMD1,CA14,TOM1L2,ADAMTSL3,FXR1
Pubmed	26514267	Protein interactome mining defines melatonin MT1 receptors as integral component of presynaptic protein complexes of neurons.	Pubmed	5.12E-14	8.91E-09	1.13E-10	1.43E-09	63	320	ACTN1,RGS20,ATP1A3,SLC4A4,MPDZ,DST,CACNA1B,CFL2,HECTD1,RBM39,CRMP1,CRYM,RIPOR2,INTS1,ZC3H11A,DMD,DNM1,DPYSL2,ARRDC4,MAMLD1,EBF1,KLHL5,COPS4,ENO2,TUBA1B,TUBB3,RACK1,AMOTL2,GGT7,CIT,CYP27C1,MAP2,MYO9A,PPP3CA,MAPK10,PTPN13,PTPRD,PTX3,PPP2R3C,RGS12,FAM192A,ASAP3,SLC12A4,SNAP25,SOX11,STXBP1,SYNE2,SYN1,SYN2,MMS19,ANKRD12,DMXL2,CLASP1,PCDHB10,AP4E1,THRA,UCHL1,BCL2L13,CLIP2,CLDND1,MFF,TUBA1A,ITM2C
Pubmed	19615732	Defining the human deubiquitinating enzyme interaction landscape.	Pubmed	6.21E-14	1.08E-08	1.35E-10	1.70E-09	136	1005	ACADM,KLHL13,SRPX,GPRASP2,OGT,APBA2,APC,USP37,CASK,MARK4,DYNLL1,EIF4G3,AZGP1,ADGRB1,BARD1,MPDZ,NAE1,CALM1,CAMK2G,USP6,USP2,ARHGEF2,CDC25B,LONRF2,ZMYM4,FBXO7,QKI,HECTD1,MAP4K4,AKAP7,ARMC8,COL11A2,PREPL,CS,ARHGEF10,SIPA1L1,UBXN2A,PPP6R2,DCAF4,GPRASP1,TCAF1,DBT,SPATA2,WDR20,USP3,DTNA,E2F5,FEM1B,OPTN,KCTD3,EIF4G1,EIF4G2,COPS4,PAN3,USPL1,GPHN,CEP85L,SCML2,FECH,POLR1B,RGPD5,FLNC,ANKFY1,STAMBP,USP21,CEL…
Pubmed	20114047	Dynamin-1 co-associates with native mouse brain BKCa channels: proteomics analysis of synaptic protein complexes.	Pubmed	6.27E-14	1.09E-08	1.35E-10	1.70E-09	23	51	AP2A1,AMPD2,ATP1A1,ATP1A3,CLTC,DNM1,TNK2,VTI1B,TUBGCP4,GNAO1,MAP6,STX1B,NAPB,SNAP25,STX1A,STXBP1,SYP,KIAA1107,TUBB2A,KLC2,SLC30A3,TUBA1A,ST8SIA2
Pubmed	15347688	Interaction with protocadherin-gamma regulates the cell surface expression of protocadherin-alpha.	Pubmed	6.37E-14	1.11E-08	1.35E-10	1.71E-09	19	34	PCDHGB4,PCDHGC3,PCDHGC5,PCDHGB7,PCDHGB6,PCDHGB2,PCDHGB1,PCDHGA11,PCDHGA10,PCDHGA9,PCDHGA6,PCDHGA4,PCDHGA2,PCDHA7,PCDHA6,PCDHA5,PCDHA3,PCDHA2,PCDHA1
Pubmed	15144186	Robust phosphoproteomic profiling of tyrosine phosphorylation sites from human T cells using immobilized metal affinity chromatography and tandem mass spectrometry.	Pubmed	1.66E-13	2.88E-08	3.47E-10	4.39E-09	37	133	CDK13,PDE8B,RIPK1,ARHGEF7,SPAG9,EPS15L1,ARHGEF6,USP6NL,ZFYVE16,TBC1D5,GIT2,DOCK2,EGFR,SRRM1,FCGR3A,DCTN2,FYB1,FYN,ATXN2L,MAP4,AFDN,DBNL,OPA1,PDPK1,SH3KBP1,MAPK3,PTPRB,KIRREL1,AP1AR,FNBP1,ZC3H13,ERBIN,DMXL2,ICAM5,R3HDM1,PARD3,TP53BP2
Pubmed	17145500	PlexinA1 signaling directs the segregation of proprioceptive sensory axons in the developing spinal cord.	Pubmed	1.72E-13	2.99E-08	3.56E-10	4.50E-09	34	114	FZD9,LRFN2,SEMA6A,LRFN1,SEMA7A,SEMA4G,ADAM23,NRP2,CALB2,NECTIN3,LRRC3B,PLXNA4,SLITRK5,SEMA3D,PLXNC1,SEMA4D,NTNG2,L1CAM,MBP,ADAM11,ADAM22,SEMA5B,PLXNB1,SDK2,PRKCB,SEMA6D,LRFN5,DCBLD1,CADM2,SEMA3B,SLC17A7,FZD3,NETO2,NETO1
Pubmed	15324660	Proteomic, functional, and domain-based analysis of in vivo 14-3-3 binding proteins involved in cytoskeletal regulation and cellular organization.	Pubmed	1.77E-13	3.07E-08	3.61E-10	4.56E-09	54	256	USP37,SHROOM2,ARHGEF7,CAPN3,ARHGEF2,NUMBL,CLTC,HECTD1,ARHGEF6,OSBPL3,DOCK4,GAPVD1,HDAC4,GIT2,SRRM1,DENND4A,PRMT5,FER,BAIAP2,FOXO3,RAPGEF6,RNPS1,PARD3B,RASSF8,MARK3,AFDN,GIT1,HNRNPM,PFKFB2,PIK3R1,JAKMIP1,MAPKAP1,RGS12,TRA2B,PUF60,EPN2,RADIL,MYCBP2,ERC1,MPRIP,KIAA0930,CLASP1,CRTC1,FRYL,TIAM1,PARD3,TP53BP2,TSC1,TSC2,TUBB2A,UBC,KLC2,TUBA1A,FRMD6
Pubmed	15582152	A neurogenomics approach to gene expression analysis in the developing brain.	Pubmed	1.99E-13	3.46E-08	4.02E-10	5.09E-09	39	147	ADCY6,SPARCL1,MADD,NRP2,FUBP1,SCAPER,CAMK2A,CD86,ARHGEF1,COL4A5,RBM39,VCAN,CST3,PPP6R2,TM9SF4,TSPAN5,GORAB,NSG1,GABRG2,FAM19A2,IGF1,STMN1,NPR2,PCDH9,ABCB1,PKD1,PKM,LRRN3,SNRK,PTPN13,SUSD4,ROGDI,ROBO2,RTN1,PRRC2C,FAM208A,ZEB1,FSTL5,NETO2
Pubmed	17353931	Large-scale mapping of human protein-protein interactions by mass spectrometry.	Pubmed	2.17E-13	3.76E-08	4.33E-10	5.47E-09	161	1284	SPOP,UNC79,OGT,BCAS1,ARHGDIA,ARRB1,RGS20,ARRB2,CCAR2,DYNLL1,EIF4G3,ATP1B3,ATP2A2,CFLAR,ARHGEF7,FUBP1,NAE1,CALM1,CAMK2A,CAMK2B,SPAG9,RUNX1T1,CBR1,CCNH,LRBA,ARHGEF2,SEPT7,CDC25B,MAGI1,CDO1,TBRG4,COPB2,SRSF11,CNOT8,CLTC,MAGED1,TBPL1,COX4I1,CDC42BPB,CSNK1E,OSBPL3,DOCK4,GAPVD1,HDAC4,MATR3,DGKB,GIT2,DBT,DCTN1,ZBTB24,PDCD6IP,RASGRP1,EEF1D,KMT5B,ASB3,EIF4G1,EIF4G2,COPS4,EPB41,EPB41L2,SRRM1,DENND4A,FDFT1,…
Pubmed	9205841	Prediction of the coding sequences of unidentified human genes. VII. The complete sequences of 100 new cDNA clones from brain which can code for large proteins in vitro.	Pubmed	3.38E-13	5.87E-08	6.67E-10	8.44E-09	32	104	MADD,SYNJ2,MTMR3,DCLK1,AKAP6,CLOCK,ENTPD4,ARHGEF10,ERC2,RIPOR2,SNPH,ZFYVE16,RUSC2,KIAA0319,SEC16A,DNAH9,SUGP2,EZH1,SRCAP,PRUNE2,DIDO1,MYO6,NRCAM,PTPRN2,CHD9,PDZD2,HECW1,ANKRD28,MCF2L,RIMBP2,KAT6B,CABIN1
Pubmed	12421765	Protein-protein interactions between large proteins: two-hybrid screening using a functionally classified library composed of long cDNAs.	Pubmed	4.08E-13	7.10E-08	7.98E-10	1.01E-08	36	130	HACE1,SEMA6A,CARNS1,EP400,MADD,SPTBN4,CADPS,DST,SYNJ2,SCAPER,THSD7A,TAOK2,HECTD1,WHRN,SH2B1,SIPA1L1,CNTNAP2,ARHGAP32,HDAC4,SPOCK2,KIAA0319,FEM1B,CELSR3,MEGF10,GRB10,NRCAM,PTPRN2,BTBD3,CDK5RAP2,MBD5,MYO16,PDZD2,MCF2L2,SSPO,FAM208A,PUM2
Pubmed	9628581	Prediction of the coding sequences of unidentified human genes. IX. The complete sequences of 100 new cDNA clones from brain which can code for large proteins in vitro.	Pubmed	4.54E-13	7.88E-08	8.76E-10	1.11E-08	32	105	ADGRB3,SPAG9,LARGE1,CACNA2D2,NRXN3,SUSD5,GREB1,CCDC144A,KIAA0586,ARMCX2,JAKMIP2,RASA4,VPS13B,CHST15,ERAP1,PRRC2B,PCLO,ZNF862,OPA1,MAPKBP1,FNBP1,IQSEC2,SPART,SSPO,CEP68,JMJD6,PLCB1,MGRN1,WSCD1,TRIM2,FAM189A1,ADAMTSL3
Pubmed	23602568	The protein interaction landscape of the human CMGC kinase group.	Pubmed	6.34E-13	1.10E-07	1.21E-09	1.53E-08	102	694	CLK4,AXIN2,ESYT2,EP400,APC,CDK10,CASK,ARNTL,CDK13,DYNLL1,ATP1A1,AZGP1,BACH1,CCNH,CCNT1,EVI5L,FOXN3,HOMER3,RBM39,SIPA1L1,RIMS4,YTHDC1,DDX46,MED12,PDCD6IP,DUSP9,EDIL3,HIPK3,FRY,SUGP2,RASA4,SRPK3,SRRM1,ERBB2,ERCC2,CDKL3,NSRP1,KAT8,FGF12,FGFR1,BAIAP2,FHL1,SEC23B,FLT1,NOP56,NSG1,NEURL4,KIAA1841,RNPS1,MSL3,STON1,DIDO1,CLASRP,FAM222A,KCNN2,SRSF12,AFF1,HNRNPM,NOVA1,CDK18,PDPK1,PKM,PPP5C,MAPK3,MAPK4,MAPK7…
Pubmed	10512203	Exchangeable gene trap using the Cre/mutated lox system.	Pubmed	7.08E-13	1.23E-07	1.34E-09	1.69E-08	82	506	MAP4K3,PKP4,TMEFF1,WASF1,CCNT1,ARHGEF2,SRSF11,HECTD1,MAP4K4,CNN3,NCOR1,NCOR2,OSBPL3,SIPA1L1,PUM1,HDAC4,IST1,YTHDC1,WDR20,DTNB,TSPAN5,HIPK3,SUGP2,MBNL2,COPS4,EPB41L2,NSRP1,POLR1B,FGFR1,SYNCRIP,CAMKK2,TRAF3IP2,C15orf41,SEPT9,AHDC1,TXNL4A,GLI2,RAB30,TNRC6A,STMN2,PACSIN2,RBPJ,KIFC3,MARK3,MAT2A,PKM,MAPKAP1,POLR2F,PPM1B,KANSL1,WBP1L,QRICH1,PTPRG,KIRREL1,PCMTD2,RMI1,CSRNP3,GALNT10,SEC31A,EPN2,TET1,MBD5,…
Pubmed	10819331	Prediction of the coding sequences of unidentified human genes. XVII. The complete sequences of 100 new cDNA clones from brain which code for large proteins in vitro.	Pubmed	1.52E-12	2.64E-07	2.84E-09	3.59E-08	31	103	OSBPL8,PDZD4,BEGAIN,TRMT9B,PITPNM2,LRFN1,ZFAT,DPP10,LRCH2,EP400,CCDC146,MYH7B,PHF12,SUGT1P4-STRA6LP-CCDC180,SCAPER,WHRN,GAPVD1,CERCAM,TNRC6A,MARK1,CNTN3,NLGN3,SEMA5B,SDK2,ERI2,SEMA6D,SYBU,NLGN1,FAM214B,BTBD7,MBD5
Pubmed	11256614	Systematic subcellular localization of novel proteins identified by large-scale cDNA sequencing.	Pubmed	1.60E-12	2.79E-07	2.97E-09	3.75E-08	83	523	ACADM,NDRG2,INTS2,SYT13,BIN1,APOC1,USP37,CCAR2,GPC2,NFS1,TBRG4,CNOT8,PPT2,FBXO7,MROH8,PNPLA8,ARHGAP24,AIF1L,DBN1,ELMO1,TMEM130,RAB39B,DNAJB6,GOLT1B,COQ7,NCALD,CD320,NSRP1,FAM198B,RACK1,ZMYND10,MEX3B,HPCAL4,PSD2,SYT3,PDLIM5,MSANTD4,GALNT15,SPIN1,CCDC184,FAM107A,DDX19B,GABARAPL2,SYNPO,AGBL5,KHK,STMN1,NCOA7,PCSK5,GPR85,OLA1,PKM,MTRF1L,KANSL1,PTN,QDPR,ROGDI,TRIM68,NUDT11,TMLHE,FAM192A,AP1AR,FOXRED1,F…
Pubmed	16944949	Identification of 14-3-3epsilon substrates from embryonic murine brain.	Pubmed	1.65E-12	2.87E-07	3.02E-09	3.82E-08	35	129	SYN3,OGT,LRCH2,MARK4,KSR1,CBR1,DCLK1,ARHGAP33,CLTC,HOMER3,ERC2,RIMS2,GIT2,DBN1,BAIAP2,MSANTD4,BRSK1,DCLK2,KIF5A,MARK1,MARK3,GIT1,DBNL,NF1,ATAT1,R3HDM2,WDR37,CCDC88A,ERC1,MPRIP,SYN1,SYN2,CRTC1,TSC1,DOCK8
Pubmed	22589738	Genome-wide association for abdominal subcutaneous and visceral adipose reveals a novel locus for visceral fat in women.	Pubmed	1.85E-12	3.21E-07	3.35E-09	4.23E-08	44	193	ZNF608,ZFAT,BACH1,LARGE1,HAPLN1,CRY2,CNTNAP2,POM121,PDCD6IP,SNX29,EPHB1,HSPA12B,FKTN,MAD2L2,PDLIM5,PCDH17,LUZP2,DCLK2,BACH2,NEGR1,SLC6A17,ITPKB,LYPLAL1,NCAM2,KSR2,SNX10,PSAT1,RORB,TNFRSF19,FAM81A,LHPP,CLSTN2,NKAIN2,PCDHAC2,PCDHA7,PCDHA6,PCDHA5,PCDHA3,PCDHA2,PCDHA1,SIK3,CADM2,ADAMTS9,DNAH10
Pubmed	25468996	E-cadherin interactome complexity and robustness resolved by quantitative proteomics.	Pubmed	2.53E-12	4.40E-07	4.53E-09	5.73E-08	87	565	NDRG2,FMNL2,ELFN2,ADD1,ESYT2,PKP4,NUMB,DST,SYNJ1,SYNJ2,CAST,SCARB1,SEPT7,LRRFIP1,MAGI1,NUMBL,EPS15L1,CNN3,FAM171B,USP6NL,ARHGAP32,GAPVD1,ZFYVE16,IST1,DBN1,EEF1D,EGFR,EIF4G1,EIF4G2,EIF5,PLEKHA1,EPB41,ERBB2,RACK1,SEC24B,BAIAP2,NOP56,SPECC1,PDLIM5,SEPT9,ARFIP1,PACSIN2,ATXN2L,AGFG1,IL6ST,KTN1,MAP4,MARK3,AFDN,DBNL,MYO6,OLA1,CCSER2,XRN1,PKM,PLEC,EPB41L4B,SH3KBP1,RDX,RPL15,PUF60,FERMT1,ABLIM3,EPN2,SLC12…
Pubmed	16303743	Signal sequence and keyword trap in silico for selection of full-length human cDNAs encoding secretion or membrane proteins from oligo-capped cDNA libraries.	Pubmed	3.63E-12	6.31E-07	6.44E-09	8.14E-08	72	430	SYS1,C1QTNF1,ADGRF5,C1QTNF3,SEMA6A,PI16,CHID1,SLC2A11,ADAM15,PROM1,ENTPD6,MS4A7,STOML1,TMEM184B,SUMF2,CS,MYADM,RRP7BP,LYPD1,SEZ6L2,APH1A,PCOLCE2,ELN,SLC43A2,ARMCX1,FCGRT,C2orf88,POMT1,ATP2C1,ERGIC3,DLL3,SARAF,GHDC,LYVE1,GPR34,PLPP7,SPACA9,CACFD1,SLC2A6,MAN1B1,VSIG4,ELOVL5,SCIN,CLEC18A,AQP11,MATN2,KCTD6,PAX6,NLGN3,RETREG2,DRAM2,SLC26A11,PIGG,TMEM145,TTC13,PRRT2,SPP1,DBNDD2,ALG1,CYB561A3,TMEM9,RELL…
Pubmed	15747579	Construction of a multi-functional cDNA library specific for mouse pancreatic islets and its application to microarray.	Pubmed	3.99E-12	6.93E-07	6.95E-09	8.79E-08	55	284	VWA5B2,KIAA1324,LTBP4,LCORL,STX16,HIP1R,CLTC,SLC4A8,CREM,SIPA1L1,CNTNAP2,RUBCN,WDR20,STARD3NL,PAN3,FECH,MED12L,FGF12,SEC23B,FLT1,UFM1,USP21,KIAA1841,IGSF5,USP19,GNAO1,PRRC2B,FICD,PSIP1,HECTD2,RTL5,NTRK2,OXTR,PFKFB3,SGSM1,DGLUCY,SARS,ATXN7,RADIL,KDM4B,SP2,LARP4,NEK4,JMJD6,MTCL1,EXOC7,DNMBP,AGTPBP1,BHLHB9,PPIL6,SLC35A4,ZNF24,ZFP41,MEIS3,JMJD1C
Pubmed	15840001	Characterization of an exchangeable gene trap using pU-17 carrying a stop codon-beta geo cassette.	Pubmed	4.00E-12	6.95E-07	6.95E-09	8.79E-08	80	504	MAP4K3,PKP4,TMEFF1,WASF1,CCNT1,ARHGEF2,SRSF11,HECTD1,MAP4K4,CNN3,NCOR1,NCOR2,OSBPL3,SIPA1L1,PUM1,HDAC4,IST1,YTHDC1,WDR20,DTNB,TSPAN5,HIPK3,SUGP2,MBNL2,COPS4,EPB41L2,NSRP1,FGFR1,SYNCRIP,CAMKK2,TRAF3IP2,C15orf41,SEPT9,AHDC1,TXNL4A,GLI2,RAB30,TNRC6A,STMN2,PACSIN2,RBPJ,KIFC3,MARK3,MAT2A,PKM,MAPKAP1,POLR2F,PPM1B,KANSL1,WBP1L,QRICH1,PTPRG,KIRREL1,PCMTD2,CSRNP3,GALNT10,SEC31A,EPN2,TET1,MBD5,TEX2,ZNF423,…
Pubmed	16919269	A global genomic transcriptional code associated with CNS-expressed genes.	Pubmed	4.24E-12	7.37E-07	7.29E-09	9.22E-08	57	301	APAF1,SEMA4G,MARCH3,ADAM23,NRP2,CLDN10,LRBA,L3MBTL4,CHN1,PCYT1B,RIMS2,SNPH,EBF1,EDNRB,HIPK3,SPEG,DLC1,GCNT2,POLL,DCLK2,GRIA2,METTL21A,EFHB,MEIS2,MITF,PAX6,GPR85,OLA1,KCTD15,APTX,CNTLN,PTCH1,PTPRE,PEX2,OXR1,FIGN,RGS4,ZFHX4,SALL1,SATB1,SGK1,ARX,CPEB3,NLGN1,DZIP1,ST8SIA1,SOX11,DOK5,TCF4,TCF12,ZFPM2,AKTIP,GALNT17,TMPO,TRPS1,TTC3,ZIC2
Pubmed	25814554	Phospho-tyrosine dependent protein-protein interaction network.	Pubmed	8.00E-12	1.39E-06	1.35E-08	1.71E-07	69	410	OSBPL6,C1QTNF3,MYH7B,CCDC74A,NUMB,BTK,SCAPER,CA8,KRIT1,USP2,LRRFIP1,SOCS6,CHN2,PLEKHB1,NGEF,LETMD1,SH2B1,APPL1,DCAF8,DBN1,ZBTB24,PARD6A,WDR20,DTNA,E2F6,PHC2,ASB3,ING4,TNK2,FER,FGF12,FGF13,BAIAP2,SEMA4D,WDR83,FYB1,FYN,ZMAT1,CYP46A1,AHDC1,LNX1,PRRC2B,GRB10,MATK,BEX5,NME4,PDPK1,PIK3R1,ZNF655,PPARA,VSTM2L,PTK2,KCTD17,GSTCD,SH3BP2,ARFGAP1,DOK5,ZHX3,SPTB,NXT2,MLST8,OBSL1,TNS2,TNS1,TSC1,CCDC14,ANKS1B,MS…
Pubmed	28065597	A Global Analysis of the Receptor Tyrosine Kinase-Protein Phosphatase Interactome.	Pubmed	8.02E-12	1.39E-06	1.35E-08	1.71E-07	70	419	USP31,HECW2,ALK,CCDC146,CDK13,ATP1A1,ALDH7A1,KIF1A,MTMR3,MTMR2,CDC25B,ZMYM4,SRSF11,RBM39,AATK,CSF1R,CENPL,SEC16A,DUSP9,AASDH,SNX29,EGFR,EIF4G2,ING4,EPB41L2,SRRM1,ERBB2,ERBB4,FOXO3,GABRA3,SYT17,SRRM4,GLUL,HTATSF1,GRIK4,PTPRT,KIT,MAP4,PPM1L,XRRA1,MYO9A,NF1,PDE1C,DUSP26,ZFYVE21,TRHDE,PPM1B,PPP3CA,RASGEF1B,MTMR10,PTPRB,PTPRH,PID1,DUSP15,RET,RPS20,SBF1,TRA2B,FAM126B,DOP1A,DIP2A,ZC3H4,SUPT5H,AGTPBP1,TE…
Pubmed	19058789	A common variant in DRD3 receptor is associated with autism spectrum disorder.	Pubmed	8.31E-12	1.44E-06	1.39E-08	1.76E-07	34	129	ADRA1B,APAF1,CAMK2B,CCK,CHRNA4,CNR1,CSNK1E,DLX1,SLC12A6,RASGRP1,PPP1R1B,GABRA3,GABRB3,MCHR1,GRM8,INPP1,KCNN3,NPY,NPTX2,NRCAM,OPRL1,NLGN3,RELN,HES6,SNAP25,COBL,NR2E1,TSC1,TSC2,UBE2H,UBE3A,SLC30A4,ST7,NLRP3
Pubmed	20360068	Systematic analysis of human protein complexes identifies chromosome segregation proteins.	Pubmed	8.60E-12	1.50E-06	1.42E-08	1.80E-07	143	1149	AP2A1,BEGAIN,OGT,APC,ARRB1,ARRB2,CCAR2,DYNLL1,AZGP1,BACH1,BCL7A,BLM,SYNJ2,CACNA2D1,SPAG9,PRC1,C1orf52,CDC25B,ZMYM4,LRWD1,COPB2,CNOT8,EPS15L1,PLAA,CLTC,ABCG2,HOMER3,AHCTF1,NSL1,CPS1,RBM39,AKAP12,CRY2,TRIM69,CSNK1E,DCAF4,GAPVD1,DCAF8,LIN54,MATR3,AIF1L,DCTN1,DDX46,PARD6A,FAM107B,PDCD6IP,EDIL3,PHF20L1,EIF4G1,COPS4,DCTN4,VPS13B,GPHN,TUBA1B,RACK1,CEP78,PRMT5,KAT8,FECH,MAD2L2,SYNCRIP,RGPD5,NOP56,DCTN2,S…
Pubmed	18187620	Identification of host proteins required for HIV infection through a functional genomic screen.	Pubmed	8.82E-12	1.53E-06	1.45E-08	1.83E-07	53	273	XKR4,TAOK1,SMIM29,PHF12,ATP6V0A1,ST3GAL5,HIP1R,CCNT1,USP6,DLGAP1,RAB28,C4orf33,NCOR2,RIMS4,ARHGAP32,GAPVD1,DNAL1,TIAM2,RUSC2,ALKBH8,EDNRA,TMTC1,EGFR,KMT5B,STARD3NL,RABEPK,RRAGB,TMEM132C,AGAP2,RGPD5,GCK,MMADHC,HTATSF1,GABARAPL2,AGBL5,SOWAHA,ITPKA,MAP4,NCR3LG1,ERI2,KCNIP3,SEC14L1,ANKRD6,KDM4D,SPTAN1,SEPT8,STAC2,FBXW11,FAM200B,DOK6,CLDND1,DHX33,RNF170
Pubmed	15572359	Proteomic analysis of in vivo phosphorylated synaptic proteins.	Pubmed	1.06E-11	1.83E-06	1.71E-08	2.17E-07	21	52	AP2A1,PKP4,ARHGEF7,CACNB4,CAMK2A,CAMK2B,FAM131B,DBN1,PCLO,MAP2,MAP4,MAPT,MBP,SAMD14,PALM,MAPK3,RTN1,NFASC,STXBP1,PLCB1,GPRIN3
Pubmed	23455924	A Y2H-seq approach defines the human protein methyltransferase interactome.	Pubmed	1.08E-11	1.87E-06	1.74E-08	2.19E-07	61	342	INTS2,MYH7B,CCDC74A,SOCS6,QKI,CCDC151,ZFP28,PDE4DIP,PYGO1,KIAA0408,DCAF8,CENPL,RASSF2,ZBTB24,NR1D2,PHC2,PHF20L1,ASB3,ING4,PRMT5,BAIAP2,SYNCRIP,NELFCD,WDR83,AK8,FYN,MALT1,SPIN1,GLYR1,LNX1,ATE1,RASSF8,KIFC3,SMAD9,NFIX,NME4,NECAB2,PPARA,KANSL1,RAD17,KCTD17,GSTCD,OGDHL,RCOR3,KDM4B,KDM3A,DIP2A,JMJD6,TACC1,MLST8,C18orf54,ITGB3BP,NR2C2,TSC1,ZKSCAN5,CCDC14,SH3GLB2,DNALI1,FIP1L1,JMJD1C,FRMD6
Pubmed	22802532	Ptbp2 represses adult-specific splicing to regulate the generation of neuronal precursors in the embryonic brain.	Pubmed	1.19E-11	2.08E-06	1.90E-08	2.41E-07	18	38	ACTN1,MTA3,NUMB,PTBP2,CAMK2B,CAMK2G,RAB28,DBN1,DNM1,ERBB4,GLUL,NOVA2,PAX6,GPR85,DZIP1,SNAP25,MCF2L,PUM2
Pubmed	26167880	SR protein kinases promote splicing of nonconsensus introns.	Pubmed	1.31E-11	2.28E-06	2.08E-08	2.62E-07	63	361	SFMBT2,SPTBN4,CDK13,MYOM1,AP1M1,ZMYM4,SRSF11,ANKRD35,RBM39,MATR3,IP6K1,YTHDC1,DDX46,DNAH9,CELSR3,EIF4G1,MFSD10,SRRM1,DENND4A,RASL12,F5,TUBA1B,ZMYND10,FGFR3,SCARA3,ANKFY1,HRASLS5,ZNF234,CYP46A1,GHR,HTATSF1,PRRC2B,DIDO1,CLASRP,HNMT,MAP4,NF1,SDK2,EPB41L4B,VSTM2L,RASGRF1,RBBP6,ZFHX4,SAFB,TRA2B,MYCBP2,ERC1,ZC3H13,CLASP2,PHLDB1,PRRC2C,MTCL1,CLASP1,FAM189A1,CRTC1,ASXL3,TMPO,HSPBP1,MICU3,FIP1L1,EPM2A,HNR…
Pubmed	17634366	Proteolipid protein is required for transport of sirtuin 2 into CNS myelin.	Pubmed	1.93E-11	3.36E-06	3.03E-08	3.83E-07	38	161	ATP1A1,ATP1A3,SEPT7,CLTC,CNTN1,CNRIP1,DNM1,DPYSL2,PDCD6IP,ENO2,TUBA1B,ATP5PD,GLUL,GNAO1,TPPP,GSTM5,HBA1,IDH3A,MBP,TAGLN3,NEFH,CLDN11,PKM,SEPT4,RDX,SIRT2,NAPB,SNAP25,SPTAN1,NFASC,SEPT8,STXBP1,PLCB1,SYN1,SYN2,UBC,UCHL1,TUBA1A
Pubmed	24457600	The central role of EED in the orchestration of polycomb group complexes.	Pubmed	2.32E-11	4.02E-06	3.59E-08	4.54E-07	193	1719	ABCF1,AS3MT,ACTN1,MTA3,AP2A1,AP2A2,ZNF687,OGT,EP400,PKP4,EPB41L5,ARHGDIA,CDK13,NUMB,CCAR2,DYNLL1,ATP1A1,ATP2A2,ATP6V0A1,SYNJ1,FUBP1,AP1M1,CACNB4,CALM1,CBR1,LRRFIP1,COPB2,EPS15L1,CPNE6,PLAA,MYL6B,CLTC,CNN3,RCHY1,AHCTF1,SEC31B,CDC42BPB,RBM39,SIPA1L1,PDE4DIP,PUM1,MYADM,GAPVD1,MATR3,INTS1,DAPK1,DBN1,DBT,YTHDC1,DCTN1,MYEF2,TIAM2,ZC3H11A,SEC16A,MED12,ACOT8,PDCD6IP,TOM1,FARSB,DNM1L,PHC2,FCF1,EEF1D,YAF2,…
Pubmed	16964243	A probability-based approach for high-throughput protein phosphorylation analysis and site localization.	Pubmed	2.39E-11	4.16E-06	3.68E-08	4.65E-07	78	503	ABCF1,TAOK1,ZNF687,BEGAIN,AMPD2,APC,CDK13,NUMB,EIF4G3,BACH1,BLM,FUBP1,KALRN,PRC1,ARHGEF2,LRRFIP1,TBRG4,EPS15L1,ARHGEF6,AHCTF1,NCOR1,YTHDC1,ZC3H11A,SEC16A,DPYSL2,FAM13A,EIF4G1,EPB41L2,GPHN,SRRM1,NSRP1,AGAP3,STAU2,SEPT9,BRD8,ZNF638,GRB10,DIDO1,KAT7,ATXN2L,IFI16,STMN1,MAP4,AFDN,DBNL,HNRNPM,CHAMP1,PDE3A,PDE4D,PKM,STRN3,USP47,RBBP6,PBRM1,MCMBP,CLIP1,SAFB,TRA2B,ARFGAP1,EPC1,KIF13A,FNBP1,ERC1,ZC3H13,RBM…
Pubmed	15217342	The synaptic vesicle cycle.	Pubmed	3.15E-11	5.48E-06	4.81E-08	6.08E-07	16	31	SYN3,PPFIA4,PPFIA3,RIMS4,ERC2,RIMS2,SV2B,CPLX2,CPLX1,PCLO,STXBP5,SNAP25,STXBP1,SYN1,SYN2,SYP
Pubmed	25826454	Expression of the immunoglobulin superfamily cell adhesion molecules in the developing spinal cord and dorsal root ganglion.	Pubmed	3.20E-11	5.56E-06	4.84E-08	6.12E-07	33	128	LRFN2,ALCAM,LRFN1,IGDCC4,IGLON5,CNTN1,IGDCC3,NECTIN3,CSF1R,LRIG1,BOC,CDON,SPEG,FLT1,CHL1,MALT1,ADGRA3,PTPRT,LINGO1,NEGR1,NCAM2,NRCAM,IGSF11,CNTN3,PRTG,LRRN3,KIRREL1,LRFN5,TEK,ICAM5,LRRC24,TRIO,CADM2
Pubmed	9734811	Prediction of the coding sequences of unidentified human genes. X. The complete sequences of 100 new cDNA clones from brain which can code for large proteins in vitro.	Pubmed	3.73E-11	6.49E-06	5.60E-08	7.08E-07	29	102	PPFIA3,HIP1R,ARHGEF2,MAP4K4,CRY2,AATK,OSBPL3,SOCS5,DZIP3,PPP6R2,HEPH,MFAP3L,ZC3H11A,POM121,SNAP91,ADGRV1,OGA,KIF21A,UHRF1BP1L,ARHGAP26,CLASP2,PHLDB1,COBL,ASTN2,FBXW11,SIN3B,CLASP1,OBSL1,CRTC1
Pubmed	17207965	hORFeome v3.1: a resource of human open reading frames representing over 10,000 human genes.	Pubmed	4.38E-11	7.61E-06	6.51E-08	8.23E-07	188	1675	C3orf14,TRMT9B,LCORL,NT5C3B,PHYHD1,VAT1L,ARRB1,CCDC74A,CHID1,SEC11C,LDLRAD4,CFAP410,CA4,CA8,NFS1,KYAT1,AP4M1,CDO1,CBARP,C7orf61,RAB28,PPT2,QKI,LY86,ARMC8,LETMD1,RCHY1,CRHBP,HAPLN1,GDA,PDE4DIP,PLXNA4,DCAF4,KATNAL2,SNPH,CENPL,IST1,TMEM170A,SCRN1,PABPC5,DBI,ELMO1,B3GAT3,GUCD1,ALKBH8,SPOCK3,DMTF1,RCAN1,DTNA,FIS1,GOLT1B,SEZ6L2,TSPAN5,EDN3,APH1A,MRO,EIF5,MRNIP,C3orf18,HSD17B14,MRPL37,RASL12,SIRPB1,GMPR…
Pubmed	23431145	The protomap is propagated to cortical plate neurons through an Eomes-dependent intermediate map.	Pubmed	4.46E-11	7.76E-06	6.57E-08	8.31E-07	27	90	NRP2,CCK,ZNF521,NCOR2,CRYM,PLXNA4,SV2B,EMX2,ETV1,PPP1R1B,FGFR3,ALDH1L1,GNAL,UBE2QL1,KCNQ3,MEST,MMP17,NCAM2,PAX6,PTPRO,ROBO1,ROBO2,RORB,TCF4,HEY1,PRDM8,ACTR3B
Pubmed	17953485	Regulatory pathway analysis by high-throughput in situ hybridization.	Pubmed	5.93E-11	1.03E-05	8.66E-08	1.09E-06	27	91	ADCY8,CALB1,CALB2,CCK,CHRNA4,LHX2,PDE4DIP,OPTN,PLXNC1,FGF14,PCDH17,PRUNE2,PTPRT,IGFBPL1,PAX6,PDE1C,PDE1B,NKAIN4,RASGRF1,RORB,ARX,SLA,ZNF423,SST,NR2E1,WNT7A,TRIM9
Pubmed	28558017	A dual-strategy expression screen for candidate connectivity labels in the developing thalamus.	Pubmed	6.38E-11	1.11E-05	9.24E-08	1.17E-06	25	79	PCDH19,SEMA6A,ALCAM,PCDH10,SEMA7A,CDH2,LYPD1,PLXNC1,TENM1,EPHB1,NRN1,GFRA2,NTNG2,KIT,NTRK2,SDK2,LRRN3,RET,LGI2,EPHA10,CLSTN2,ASTN2,VGF,NETO2,NETO1
Pubmed	19571125	Selective cortical layering abnormalities and behavioral deficits in cortex-specific Pax6 knock-out mice.	Pubmed	6.51E-11	1.13E-05	9.36E-08	1.18E-06	15	28	CALB2,LDB2,LHX2,ENO2,ETV1,GAD1,MBP,NEFH,PAX6,RELN,RORB,ARX,SATB2,CUX2,SLC17A7
Pubmed	21565611	Mapping the NPHP-JBTS-MKS protein network reveals ciliopathy disease genes and pathways.	Pubmed	7.26E-11	1.26E-05	1.04E-07	1.31E-06	79	524	ACTN1,WDR35,CC2D2A,OGT,EP400,EPB41L5,DYNLL1,ATP1A1,ATP2A2,ATP6V1G2,CALB1,CALM1,CDH2,MAP4K4,VCAN,CNTNAP2,ERC2,LIN54,DNAL1,DBN1,ZC3H11A,SEC16A,DNM1,DPYSL2,ABCA8,TUBA1B,TUBB3,FLNC,NEURL4,CPLX1,CNTRL,TPPP,GRB10,GSN,HBA1,MAP2,MAP4,MAP6,DBNL,MSR1,MYO5A,NACA,HNRNPM,NEFM,PCBP3,PALM,PAX6,PFKFB2,PKD1,PKM,PLEC,STRN3,PRKACB,VPS13C,PSMA6,ANKHD1,PTPN13,QDPR,CEP97,RNH1,PCMTD2,ZC3H14,FAM161B,NAPB,IFT122,SPTAN1,S…
Pubmed	23382691	Loci associated with N-glycosylation of human immunoglobulin G show pleiotropy with autoimmune diseases and haematological cancers.	Pubmed	8.08E-11	1.40E-05	1.14E-07	1.44E-06	42	199	FMNL2,TBC1D14,CADPS,CACNA1I,MAGI1,CNTN1,CNTNAP2,ARHGAP24,ELMO1,DOCK2,DPP6,FRY,KMT5B,EPB41L2,MEGF10,PTPRT,BACH2,SHISA6,IL6ST,PIK3AP1,LRP1B,MGAT3,MX1,ALDH1L2,CDK18,JAKMIP1,VPS13C,CCDC40,ROBO2,HUNK,SBF1,ST6GAL1,SEPHS1,SMARCD3,ZNF423,MPRIP,TEK,CDH22,PRRT1,CSMD1,PDSS2,DNAH10
Pubmed	9455477	Prediction of the coding sequences of unidentified human genes. VIII. 78 new cDNA clones from brain which code for large proteins in vitro.	Pubmed	9.42E-11	1.64E-05	1.32E-07	1.67E-06	20	52	ADCY6,APAF1,GAS7,ZMYM4,PREPL,IPCEF1,SIPA1L1,SEC14L5,KIAA0408,GPRASP1,ZBTB24,SGSM2,FEM1B,MBNL1,PLXNB1,ZHX3,ZBTB43,ARHGEF9,ATMIN,FLRT2
Pubmed	27107014	An inter-species protein-protein interaction network across vast evolutionary distance.	Pubmed	1.36E-10	2.36E-05	1.89E-07	2.39E-06	74	483	C1QTNF1,SPOP,BBOX1,GPRASP2,OGT,RGS20,CAMK2B,CAPN3,CBS,ZBED1,EVI5L,CFL2,COPB2,RCBTB2,CNOT8,QKI,HOMER3,FHL5,TRIM69,SEC24C,PDE4DIP,TBC1D5,JAKMIP2,KLHL3,PHC2,OPTN,HSD17B14,KATNAL1,AMOTL2,SEC23B,KHDRBS3,SDCBP2,GAD1,TUBGCP4,LNX1,PACSIN2,MAT2A,MX1,NFYA,ZNF426,NECAB2,POLR2F,C19orf57,MAPK7,ANKHD1,RBBP8,KHDRBS2,ZMAT4,RPE,MCMBP,KCNIP3,S100B,PUF60,CCDC92,FAM214B,GKAP1,ABTB1,RCOR3,DBNDD2,CAMTA2,EXOC7,TRIM2,AR…
Pubmed	20436479	A genomic atlas of mouse hypothalamic development.	Pubmed	1.53E-10	2.65E-05	2.11E-07	2.66E-06	41	195	TMCC3,SEMA6A,NCOA1,ZNF445,SLIT2,LHX2,CNTFR,IGDCC3,NECTIN3,CRYM,SIPA1L1,DLX1,FEM1B,EMX2,ERBB2,ADGRV1,FGFR1,GAD1,NTNG2,GNAO1,FAM107A,INSM1,LSAMP,NEXMIF,NOVA1,NTRK3,OPRL1,MAGEL2,EPDR1,RASGRF1,ROBO1,RORB,SEMA6D,ARX,SOX11,BHLHB9,SSBP2,WNT7A,ZIC2,FZD3,SPATA13
Pubmed	16537572	Nell1-deficient mice have reduced expression of extracellular matrix proteins causing cranial and vertebral defects.	Pubmed	1.56E-10	2.72E-05	2.14E-07	2.70E-06	42	203	APAF1,CHRD,BMP7,BMPR1B,CALB1,SLC25A14,NOG,CNR1,PICK1,COL9A1,COL11A2,HAPLN1,VCAN,DGKG,SPOCK2,SPOCK3,NR1D2,RACK1,FGFR1,FGFR3,BAIAP2,CSPG5,DLL3,SYT17,PACSIN2,MATN2,MATN3,NCAM2,PAX6,SEMA5B,PKD1,RELN,LAMA1,PTH1R,CRTAC1,BAALC,S100B,HKDC1,THSD1,STX1A,NPDC1,TFIP11
Pubmed	19274049	A census of human transcription factors: function, expression and evolution.	Pubmed	1.70E-10	2.95E-05	2.30E-07	2.91E-06	116	908	LCORL,ARNTL,NCOA1,BACH1,JAZF1,MYRF,ZBED1,FOXN3,LHX2,VAX2,AHCTF1,ZNF385A,CLOCK,CREM,HINFP,ELMSAN1,ZBTB24,ZC3H11A,DLX1,NR1D2,DMTF1,E2F5,E2F6,EBF1,HEYL,EGR3,EMX2,ETV1,EZH1,FOXF2,FOXO3,ZBED3,ZNF44,ZNF274,GLI2,TOX3,PRDM5,SOX21,ATOH8,TOX2,ZHX1,BACH2,MIER3,HLF,HNF4G,HSF2,IRF8,ZNF181,RBPJ,INSM1,SMAD1,SMAD9,MEF2C,MEIS1,MEIS2,MITF,MXI1,MYCN,MYT1,NFE2L2,NFIX,NFYA,PAX6,POU6F1,IRX1,PPARA,SKOR1,ZSCAN2,DPF2,RFX…
Pubmed	21307259	LRRK2 controls synaptic vesicle storage and mobilization within the recycling pool.	Pubmed	1.90E-10	3.30E-05	2.56E-07	3.23E-06	11	15	AP2A1,AP2A2,CADPS,CLTC,SNAP91,DNM1,LRRK2,STX1B,SYN1,SYP,SYT1
Pubmed	10574462	Prediction of the coding sequences of unidentified human genes. XV. The complete sequences of 100 new cDNA clones from brain which code for large proteins in vitro.	Pubmed	2.00E-10	3.47E-05	2.67E-07	3.37E-06	28	102	NDRG2,TMCC3,PLEKHH1,USP31,KIAA1211,RNF150,ESYT2,LRFN2,MTA3,ZNF608,INTS2,MTUS1,CCPG1,GDA,KIF26A,ANKFY1,DENND2A,ZDHHC8,KANSL1,CCDC88A,OGDHL,BDP1,ERBIN,SULF2,SYNE1,FSTL5,PRDM10,ADAMTSL3
Pubmed	16985003	Large-scale analysis of ion channel gene expression in the mouse heart during perinatal development.	Pubmed	2.25E-10	3.91E-05	2.99E-07	3.77E-06	33	137	KCNH8,KCNAB2,ATP2A2,HCN2,CACNA1G,CACNA1A,CACNA1B,CACNA2D1,CACNB4,P2RX6,KCNAB3,CACNA2D2,CLCN3,KCNMB4,KCNB1,KCND1,KCND2,KCNF1,KCNH2,KCNJ5,KCNJ16,KCNK3,KCNN1,KCNN3,KCNQ3,P2RX7,KCNIP3,KCNIP1,SCN7A,SCN8A,SLC8A1,KCNK12,KCNAB1
Pubmed	23515096	Maturation of postnatally generated olfactory bulb granule cells depends on functional ?-protocadherin expression.	Pubmed	2.37E-10	4.13E-05	3.13E-07	3.95E-06	13	22	PCDHGB4,PCDHGC3,PCDHGC5,PCDHGB7,PCDHGB6,PCDHGB2,PCDHGB1,PCDHGA11,PCDHGA10,PCDHGA9,PCDHGA6,PCDHGA4,PCDHGA2
Pubmed	25979088	Defects During Mecp2 Null Embryonic Cortex Development Precede the Onset of Overt Neurological Symptoms.	Pubmed	2.44E-10	4.25E-05	3.19E-07	4.04E-06	18	44	CACNA1A,CAMK2B,CLCN3,TUBB3,GABRA3,GABRG2,GAD1,GRIA2,GRIN2D,GRM2,GRM8,KCNB1,KCNH2,KCNQ3,RELN,SCN8A,STX1A,KCNAB1
Pubmed	24448406	The splicing regulator PTBP2 controls a program of embryonic splicing required for neuronal maturation.	Pubmed	2.60E-10	4.53E-05	3.38E-07	4.27E-06	14	26	CASK,PTBP2,CAMK2A,CAMK2B,MAGI1,DBN1,DNM1,GPHN,ERBB4,GABRG2,GRIA2,PPP3CA,NLGN1,SYP
Pubmed	22360420	Proteomic analysis identifies dysfunction in cellular transport, energy, and protein metabolism in different brain regions of atypical frontotemporal lobar degeneration.	Pubmed	2.96E-10	5.15E-05	3.82E-07	4.83E-06	27	97	SYN3,AP2A1,AP2A2,AMPH,CALB2,CAMK2A,CBR1,VCAN,SCRN1,ENO2,SIRPB1,HSPA12B,ATP6V1H,NEGR1,PSAT1,PPP3CA,PPP3CC,PRPH,PRRT2,STX1B,MYH15,SPTB,STX1A,STXBP1,SYT1,TUBB2A,TUBB1
Pubmed	15741177	Tagging genes with cassette-exchange sites.	Pubmed	3.10E-10	5.39E-05	3.97E-07	5.01E-06	54	308	ZFAT,MAP4K3,CARS,ARHGEF2,SEPT7,ZMYM4,PLAA,COL11A2,RBM39,NCOR1,NCOR2,PUM1,HDAC4,DDX46,EIF4G1,SEPT9,MALT1,GLI2,STMN2,DIDO1,PRDM5,CIT,KAT7,MAT2A,MKLN1,AFDN,ZNF655,PLEC,PPP2R5E,PRKACB,MAPK3,QRICH1,PTK2,ENOX1,SAFB,SCAF8,DHX30,TET1,ZNF423,ARHGAP26,CLASP2,PRRC2C,MMS19,SMG6,DOCK9,PUM2,SIRT1,TNS1,NPL,ZNF346,TOM1L2,SMARCAD1,CIAPIN1,SOCS4
Pubmed	19030180	Dlx1&2 and Mash1 transcription factors control striatal patterning and differentiation through parallel and overlapping pathways.	Pubmed	4.45E-10	7.73E-05	5.64E-07	7.13E-06	31	126	NRP2,LHX2,ZNF521,CRYM,TIAM2,DLX1,EBF1,EGR3,EMX2,ERBB4,ETV1,GAD1,GNAL,GUCY1A1,MAP2,MEF2C,MEIS2,NTRK2,PAX6,POU6F1,ROBO1,ROBO2,RORB,ARX,SOX11,TCF4,CUX2,HEY1,NR2E1,ZIC1,SLC17A7
Pubmed	11853319	Prediction of the coding sequences of unidentified human genes. XXII. The complete sequences of 50 new cDNA clones which code for large proteins.	Pubmed	5.27E-10	9.16E-05	6.64E-07	8.39E-06	19	51	UNC5A,CCAR2,DIS3L,FAM171B,EARS2,YTHDC1,GRIN3A,ADGRV1,KIAA1958,C2CD4C,SH3TC2,ATP8B4,SGSM1,FNIP1,ZFP90,ANKRD24,ZNF17,AMZ1,RSPRY1
Pubmed	11879655	Decreased synaptic vesicle recycling efficiency and cognitive deficits in amphiphysin 1 knockout mice.	Pubmed	5.86E-10	1.02E-04	7.33E-07	9.26E-06	8	8	AP2A1,AP2A2,AMPH,BIN1,SYNJ1,CLTC,DNM1,SYP
Pubmed	19892785	Developmental expression of the oligodendrocyte myelin glycoprotein in the mouse telencephalon.	Pubmed	6.13E-10	1.07E-04	7.62E-07	9.63E-06	10	13	CALB1,CALB2,CCK,MBP,NF1,STX1B,SNAP25,SST,STX1A,RTN4
Pubmed	26071364	The role of primary cilia in corpus callosum formation is mediated by production of the Gli3 repressor.	Pubmed	7.53E-10	1.31E-04	9.29E-07	1.17E-05	15	32	AXIN2,BMP7,CALB1,CALB2,SLIT2,TUBB3,GAD1,L1CAM,MAP2,MAPT,NFIX,PAX6,RFX3,SATB2,RPGRIP1L
Pubmed	18519826	Molecular genetics of successful smoking cessation: convergent genome-wide association study results.	Pubmed	8.00E-10	1.39E-04	9.80E-07	1.24E-05	27	101	MTUS1,ADGRF5,TMEM108,LARGE1,MAGI1,CHN2,NRXN3,ERC2,DAPK1,DPP6,FGF12,ST6GALNAC3,LUZP2,PTPRT,KCNN3,NECAB2,PPP2R2B,LAMA1,PTPRD,NEK11,SNAP25,ZNF423,CLSTN2,TEK,CSMD1,TRIO,BCL2L13
Pubmed	16107646	Telencephalic embryonic subtractive sequences: a unique collection of neurodevelopmental genes.	Pubmed	8.27E-10	1.44E-04	1.01E-06	1.27E-05	34	151	NCKAP5,FMNL2,LRCH2,DCLK1,QKI,CNN3,MATR3,FAM107B,CDON,DNM1L,FEM1B,PHF20L1,MEX3B,GABRG2,TOX3,ZNF638,SOX21,PSIP1,SMAD1,MEST,KITLG,POC1B,PCDH18,PBRM1,PCMTD2,TRA2B,WDR37,ATF7IP,SOX11,THSD1,ERBIN,SIRT1,TMPO,TP53BP1
Pubmed	28378742	Fancd2 in vivo interaction network reveals a non-canonical role in mitochondrial function.	Pubmed	8.83E-10	1.54E-04	1.07E-06	1.35E-05	174	1577	ACTN1,FMNL2,ADD1,ESYT2,SORCS2,OSBPL8,FGD2,ATP1A1,EIF4G3,ATP2A2,MYOM1,DOCK11,NRP2,FUBP1,HIP1R,CBLN1,ARHGEF1,SYNGR3,ENTPD6,ARHGEF2,LRRFIP1,CLGN,COPB2,PLAA,MYL6B,CLTC,QKI,COL11A2,MAGED1,AHCTF1,NRG2,RBM39,AKAP12,CRMP1,ANKRD44,SEC24C,PUM1,CYBB,DCAF8,MATR3,INTS1,DBN1,DBT,MYEF2,ELMO1,POM121,DNM1,DOCK2,DPYSL2,DNAJB6,FIS1,GOLT1B,EEF1D,EGFR,SRPK3,STARD3NL,MFSD10,SPEG,ADGRV1,HSPA12B,TUBA1B,PTK2B,TUBB3,RACK1…
Pubmed	20935630	Association analyses of 249,796 individuals reveal 18 new loci associated with body mass index.	Pubmed	9.20E-10	1.60E-04	1.10E-06	1.39E-05	20	58	ZNF608,CCDC146,STK33,PTBP2,NRXN3,IQCK,SH2B1,DNAJC27,CELF1,CBX1,ATXN2L,HMGCR,HNF4G,NEGR1,LRP1B,KCTD15,SKOR1,FAIM2,ZC3H4,CADM2
Pubmed	18617019	Expression of Robo/Slit and Semaphorin/Plexin/Neuropilin family members in the developing hypothalamic paraventricular and supraoptic nuclei.	Pubmed	9.47E-10	1.65E-04	1.13E-06	1.43E-05	14	28	SEMA6A,SEMA7A,NRP2,SLIT2,PLXNA4,SEMA3D,PLXNC1,SEMA4D,SEMA5B,PLXNB1,ROBO1,ROBO2,SEMA6D,SEMA3B
Pubmed	19723784	Neurobeachin, a protein implicated in membrane protein traffic and autism, is required for the formation and functioning of central synapses.	Pubmed	1.04E-09	1.81E-04	1.23E-06	1.55E-05	13	24	LRBA,DNM1,GPHN,NBEA,CPLX2,STX1B,SNAP25,STX1A,STXBP1,SYN1,SYN2,SYP,SLC17A7
Pubmed	24698270	Developmental epigenetic modification regulates stochastic expression of clustered protocadherin genes, generating single neuron diversity.	Pubmed	1.04E-09	1.81E-04	1.23E-06	1.55E-05	13	24	PCDHGC3,PCDHGB7,PCDHGB2,PCDHGA10,PCDHB15,PCDHB3,PCDHAC2,PCDHA7,PCDHA6,PCDHA5,PCDHA3,PCDHA2,PCDHA1
Pubmed	22863883	A high-throughput approach for measuring temporal changes in the interactome.	Pubmed	1.09E-09	1.89E-04	1.27E-06	1.61E-05	163	1456	ABCF1,ACADM,ACTN1,MTA3,AMPD2,BIN1,OGT,CCAR2,DYNLL1,ALDH7A1,FUBP1,NAE1,MTMR2,AP1M1,CAST,CARS,SPAG9,CBS,ARHGEF1,LRBA,SEPT7,LRRFIP1,COPB2,EPS15L1,PLAA,HECTD1,AKAP12,CRMP1,GDA,CS,SEC24C,ARHGEF10,APPL1,CTH,GAPVD1,DCAF8,IST1,SCRN1,SEC16A,DNM1,DPYSL2,PDCD6IP,TOM1,FARSB,DNM1L,EEF1D,OPTN,EIF4G1,EIF5,COPS4,DCTN4,ENO2,EPB41L2,GPHN,RRAGB,GMPR2,TUBB3,RACK1,PRMT5,SEC23B,SYNCRIP,FLNC,ANKFY1,DCTN2,SMC2,UFM1,PDLI…
Pubmed	12690205	Human chromosome 7: DNA sequence and biology.	Pubmed	1.21E-09	2.11E-04	1.40E-06	1.77E-05	77	536	ATP6V0E2-AS1,ACHE,ESYT2,AMPH,AZGP1,GPR146,CASTOR3,JAZF1,GPC2,CAMK2B,ISPD,KRIT1,DGKI,AP4M1,TBRG4,ASIC3,CHN2,C7orf61,OSBPL3,CNTNAP2,PLXNA4,PNPLA8,DGKB,ELMO1,TMEM130,NYAP1,DYNC1I1,DNAJB6,SEMA3D,AASS,LINC-PINT,STARD3NL,ETV1,PRKAG2,AGAP3,SLC37A3,TPK1,MPP6,GCK,GPER1,GPR37,PCLO,KCND2,KCNH2,MEST,MKLN1,COL28A1,DBNL,NPY,NPTX2,ABCB1,ZNF655,SNX10,PILRA,CEP41,EPDR1,RELN,SAMD9,PTN,GAL3ST4,ZDHHC4,SUGCT,SMARCD3,…
Pubmed	11114734	The protein tyrosine kinase family of the human genome.	Pubmed	1.21E-09	2.11E-04	1.40E-06	1.77E-05	24	83	ALK,BTK,DDR1,AATK,CSF1R,EGFR,TNK2,EPHB1,ERBB2,ERBB4,PTK2B,FER,FGFR1,FGFR3,FLT1,FYN,JAK2,KIT,MATK,NTRK2,NTRK3,PTK2,RET,TEK
Pubmed	27565344	Cell-Type-Specific Alternative Splicing Governs Cell Fate in the Developing Cerebral Cortex.	Pubmed	1.29E-09	2.25E-04	1.48E-06	1.87E-05	15	33	ADD1,SGCE,DCTN1,GPHN,EVL,DCLK2,KIF2A,PAX6,CLIP1,KIF21A,ELMO2,CLASP2,SYNE2,CLASP1,CLIP2
Pubmed	19056867	Large-scale proteomics and phosphoproteomics of urinary exosomes.	Pubmed	1.47E-09	2.56E-04	1.67E-06	2.12E-05	123	1017	ACTN1,NDRG3,OSBPL1A,TAOK1,ALCAM,BBOX1,ALK,CDC42BPA,APAF1,CPNE5,SHROOM2,ARHGDIA,ARSE,SLC4A4,ATP6V0A1,PROM1,AP1M1,C5,RAB29,CA4,CACNA2D1,CALB1,KALRN,SPAG9,CBR1,AP4M1,SLIT2,TPP1,CLTC,AHCTF1,CDC42BPB,CRYM,CST3,APPL1,CTH,IST1,AIF1L,TIAM2,RUSC2,PDCD6IP,TOM1,GOLGA7,PLEKHA1,ENPP6,ADGRV1,ACSL4,RACK1,BAIAP2,PCYOX1,IQCG,ANKFY1,DCTN2,SMC2,FAM49B,STAMBP,ATP6V1H,SDCBP2,GAA,IQGAP2,ALDH1L1,COPS8,GLUL,GPD1,GSN,PAD…
Pubmed	11163262	Cell migration from the ganglionic eminences is required for the development of hippocampal GABAergic interneurons.	Pubmed	1.82E-09	3.16E-04	2.05E-06	2.60E-05	9	11	CALB1,CALB2,DLX1,TUBB3,GAD1,MAP2,NPY,RELN,SST
Pubmed	15604093	Automated yeast two-hybrid screening for nuclear receptor-interacting proteins.	Pubmed	1.85E-09	3.22E-04	2.08E-06	2.63E-05	31	133	ACTN1,NCOA1,KIF1A,CAMK2B,RGN,RNF14,NCOR1,NCOR2,DCTN1,NR1D2,EEF1D,FOXO3,PCDH17,PPARGC1A,GLUL,GSN,CLASRP,GABARAPL2,HNF4G,MAP4,MAP6,NPY,NUCB2,NECAB2,ING3,RORB,RXRA,SHMT2,ITGB3BP,THRA,NR2C2
Pubmed	26460568	Kelch Domain of Gigaxonin Interacts with Intermediate Filament Proteins Affected in Giant Axonal Neuropathy.	Pubmed	1.95E-09	3.38E-04	2.17E-06	2.74E-05	38	187	MAP4K3,APBB2,DST,ARHGEF1,RTTN,DMD,CELSR3,TUBA1B,TUBB3,RACK1,PRMT5,TUBA8,SPIN1,HSPA1L,KIFC3,HNRNPM,NEFM,NEFH,DNHD1,SEMA5B,PKD1,PLEC,PRPH,MYO18A,ANKRD36,SNRPN,ZC3H13,SPTAN1,SPTB,PHLDB1,SYNE2,PLCB1,CLASP1,SYNE1,WIPF1,TUBA1A,DNAH10,GAN
Pubmed	12853948	The DNA sequence of human chromosome 7.	Pubmed	1.97E-09	3.42E-04	2.18E-06	2.75E-05	68	454	ACHE,FZD9,AMPH,CDK13,AZGP1,SGCE,CACNA2D1,CAMK2B,KRIT1,CHN2,SUMF2,OSBPL3,CNTNAP2,PLXNA4,FAM131B,DOCK4,HDAC9,DGKB,SCRN1,GSDME,POM121,DYNC1I1,DPP6,DNAJB6,FIS1,SEMA3D,EGFR,RASA4,AASS,ELN,STARD3NL,LRRC17,ETV1,PRKAG2,MPP6,DBF4,GPR37,PCLO,GRB10,SCIN,KCND2,KCNH2,ADAM22,NPY,NPTX2,NRCAM,PDE1C,GPR85,ABCB1,ZNF655,SNX10,ING3,RELN,SAMD9,SUGCT,RADIL,SMARCD3,SP4,PEG10,STX1A,KLHL7,SYPL1,ZKSCAN5,UBE2H,CLIP2,LAT2,S…
Pubmed	15033168	Identification and developmental analysis of genes expressed by dopaminergic neurons of the substantia nigra pars compacta.	Pubmed	2.07E-09	3.59E-04	2.28E-06	2.88E-05	24	85	ABR,PHF12,ATP2B2,FUBP1,B4GALT6,TAOK2,CLTB,SIPA1L1,SHANK1,PHC2,ERBB4,DLL3,CPLX1,RUNDC3A,PRRC2B,PTPRT,IGFBPL1,MYO5A,NFIX,ROBO1,FAIM2,SYT1,DICER1,ICAM5
Pubmed	25231870	Parent-of-origin-specific allelic associations among 106 genomic loci for age at menarche.	Pubmed	2.28E-09	3.96E-04	2.49E-06	3.15E-05	33	149	ASPHD1,CCDC85A,BEND6,ARNTL,DST,EVI5L,DLGAP1,EIF4G1,GHR,BRD8,NEGR1,NCOA7,LRP1B,NTRK2,IGSF11,PCSK1,MAGEL2,WDR25,BDNF-AS,PTPRD,PTPRN2,PEX2,RMI1,GALNT10,TRA2B,KDM4C,WSCD1,SATB2,CRTC1,CSMD1,STXBP4,MKRN3,SMARCAD1
Pubmed	22884324	Functional significance of isoform diversification in the protocadherin gamma gene cluster.	Pubmed	2.31E-09	4.02E-04	2.51E-06	3.18E-05	16	39	PCDHGB4,CALB1,PAX6,PCDHGC3,PCDHGC5,PCDHGB7,PCDHGB6,PCDHGB2,PCDHGB1,PCDHGA11,PCDHGA10,PCDHGA9,PCDHGA6,PCDHGA4,PCDHGA2,SLC17A7
Pubmed	20195357	A comprehensive resource of interacting protein regions for refining human transcription factor networks.	Pubmed	2.66E-09	4.62E-04	2.87E-06	3.63E-05	38	189	ANK2,KIF1A,CACNA1B,SRSF11,CHGB,STOML1,CABP1,NCOR2,ERC2,KIAA0408,MATR3,DCTN1,EEF1D,OPTN,COPS4,TUBA1B,TAOK3,KHDRBS3,MPP6,GABBR1,TCERG1,CBX1,MAP2,TCEAL5,NEFM,PKM,SCHIP1,PKIA,CYBC1,RGS3,RYR3,ZC3H13,SYT1,TAF9,TP53BP1,UBTF,ZNF24,TUBA1A
Pubmed	7829101	Isolation of novel and known genes from a human fetal cochlear cDNA library using subtractive hybridization and differential screening.	Pubmed	2.68E-09	4.66E-04	2.88E-06	3.64E-05	24	86	ACTN1,DYNLL1,QKI,COL9A1,PREPL,PDCD6IP,KATNAL1,EYA1,FGF12,STXBP5,HECTD2,NEFM,PDE4D,PTN,FBXW7,SATB1,ATXN7,TNFRSF19,EPC1,NMNAT2,GLT8D1,ZNF423,TEK,REEP1
Pubmed	24613359	Calsyntenins function as synaptogenic adhesion molecules in concert with neurexins.	Pubmed	2.86E-09	4.97E-04	3.05E-06	3.86E-05	18	50	ADGRB1,ADGRB2,ADGRB3,SLITRK5,GPHN,GAD1,LRRTM1,NTRK2,NTRK3,LRRN3,NLGN1,CLSTN2,SYN1,SYP,ADGRL3,LRRC24,FLRT2,SLC17A7
Pubmed	18614564	Proteomics analysis identifies phosphorylation-dependent alpha-synuclein protein interactions.	Pubmed	2.89E-09	5.03E-04	3.07E-06	3.88E-05	34	158	AP2A1,CASKIN1,KCNAB2,BCAS1,DYNLL1,ATP6V0A1,CAMK2A,CAMK2B,CLTC,CNTN1,EPB41L2,TUBB3,ATP5PD,AGAP2,DCTN2,BRSK1,GLUL,GNAO1,TPPP,LSAMP,MAP2,MAP4,MAP6,MARK1,MYO5A,TMOD2,NDUFS7,SNCA,SPTAN1,STX1A,STXBP1,SYP,ICAM5,KCNAB1
Pubmed	19386638	Dlx1&2 and Mash1 transcription factors control MGE and CGE patterning and differentiation through parallel and overlapping pathways.	Pubmed	3.77E-09	6.55E-04	3.97E-06	5.02E-05	29	122	NRP2,LHX2,MAGED1,ZNF521,CRYM,TIAM2,DLX1,EBF1,EGR3,EMX2,ERBB4,ETV1,FOXO3,GAD1,GUCY1A1,MEF2C,MEIS2,PAX6,POU6F1,ROBO2,RORB,ARX,SOX11,TCF4,CUX2,HEY1,NR2E1,TP53BP1,ZIC1
Pubmed	15231748	Functional proteomics mapping of a human signaling pathway.	Pubmed	4.18E-09	7.26E-04	4.38E-06	5.53E-05	81	591	FMNL2,AP2A1,AP2A2,SPARCL1,CASK,ARRB2,CDK13,STX16,DST,THSD7A,LDB2,SUMF2,RNF14,NCOR1,NCOR2,TRIM69,PDE4DIP,PHACTR3,PUM1,RUBCN,ZFYVE16,DCTN1,DMTF1,PDCD6IP,TOM1,HIPK3,HEYL,OPTN,EBI3,EIF4G1,EIF4G2,FLNC,NELFCD,GLUL,HTATSF1,SMAD1,SMAD9,MBD1,AFF1,AFDN,MYO6,PKD1,PLEC,PPP2R5E,KANSL1,QRICH1,MTMR10,RBBP6,MORC4,RGS3,PBRM1,FAM161B,RXRA,ZFP2,EPN2,DHX30,LIMS2,SLC12A4,ATF7IP,ABTB1,KIF13A,MYCBP2,PEG10,SPART,ERBIN,S…
Pubmed	15164053	DNA sequence and analysis of human chromosome 9.	Pubmed	6.12E-09	1.06E-03	6.37E-06	8.05E-05	58	371	MPDZ,IL33,KYAT1,PLAA,FAM189A2,BRINP1,AIF1L,SEC16A,ECM2,FSD1L,RABEPK,FKTN,SEMA4D,TMEM8B,FREM1,SPIN1,KIAA1958,PRRC2B,PRUNE2,PLPP7,SPACA9,ADAMTS13,CACFD1,SLC2A6,MAN1B1,JAK2,NPR2,DIRAS2,APTX,CNTLN,PTCH1,RFX3,RGS3,RORB,RMI1,FAM102A,CDK5RAP2,FAM219A,FNBP1,KDM4C,SPTAN1,KANK1,VPS13A,PHF24,SLC44A1,NACC2,LRRC8A,CDK20,TPM2,C9orf85,ANKRD20A2,VLDLR,CRB2,ZNF189,SH3GLB2,ZFAND5,URM1,DOCK8
Pubmed	10862698	Proteomic analysis of NMDA receptor-adhesion protein signaling complexes.	Pubmed	6.63E-09	1.15E-03	6.86E-06	8.67E-05	23	83	CAMK2A,CAMK2B,CDH2,DLGAP1,CLTC,AKAP5,APPL1,DNM1,PTK2B,GRIN2D,CIT,MAP2,NF1,PIK3R1,PPP3CA,PPP5C,PRKCB,MAPK3,SPTAN1,ARC,TP53BP1,KLC2,TUBA1A
Pubmed	11780052	The DNA sequence and comparative analysis of human chromosome 20.	Pubmed	6.82E-09	1.19E-03	7.02E-06	8.87E-05	73	517	EMILIN3,NDRG3,ADRA1D,MYH7B,BCAS1,STX16,BMP7,NFS1,CBFA2T2,ENTPD6,CDC25B,CHGB,CHRNA4,COL9A3,RBM39,MROH8,RIMS4,PHACTR3,CST3,PPP1R16B,SNPH,ZNF337,RASSF2,TM9SF4,SPATA2,ACOT8,EDN3,SIRPB1,HSPA12B,SEC23B,NOP56,NELFCD,ERGIC3,SDCBP2,ACSS1,GGT7,DIDO1,PTPRT,TOX2,DHX35,IDH3B,MYLK2,INSM1,KCNB1,MYT1,NNAT,OPRL1,SMOX,PLTP,NKAIN4,VSTM2L,FITM2,DUSP15,TSPY26P,PCMTD2,KIF16B,BTBD3,ZNF334,NAPB,ELMO2,ARFGAP1,SNAP25,DOK5…
Pubmed	15146195	Time-controlled transcardiac perfusion cross-linking for the study of protein interactions in complex tissues.	Pubmed	8.36E-09	1.45E-03	8.55E-06	1.08E-04	16	42	SPARCL1,APLP1,ATP1A1,ATP1A3,ATP2B2,ADAM23,CNTN1,DNM1,DPP6,DPYSL2,APH1A,L1CAM,LSAMP,MBP,NCAM2,STXBP1
Pubmed	7913715	Organization of the embryonic and early postnatal murine hippocampus. I. Immunocytochemical characterization of neuronal populations in the subplate and marginal zone.	Pubmed	8.44E-09	1.47E-03	8.59E-06	1.09E-04	7	7	CALB1,CALB2,CCK,MAP2,NPY,SNAP25,SST
Pubmed	19240061	Coeliac disease-associated risk variants in TNFAIP3 and REL implicate altered NF-kappaB signalling.	Pubmed	8.54E-09	1.49E-03	8.63E-06	1.09E-04	46	265	BBOX1,DNAH17,ADGRB3,CACNA2D1,P2RX6,LONRF2,ABI3BP,ANKRD44,GREB1,YAF2,ERBB4,EYA1,DLC1,AK8,KIAA1841,FAM19A2,TOX2,RBPJ,IL6ST,KCNJ16,MEIS1,MMP16,MN1,NPY,ZNF827,PDE1C,PDE4B,IRX1,PTPN13,PTPRD,SH3TC2,MSANTD2,FIGN,ROBO2,STK32B,SLA,SLC12A2,MYCBP2,PLCB1,COBL,GALNT17,R3HDM1,CSMD1,PARD3,TNS1,CELF4
Pubmed	15142957	Gene expression analysis of the late embryonic mouse cerebral cortex using DNA microarray: identification of several region- and layer-specific genes.	Pubmed	8.79E-09	1.53E-03	8.84E-06	1.12E-04	20	65	OSBPL1A,SEMA7A,CACNA2D1,CRLF1,NGEF,CRYM,RASGRP2,NEGR1,SOWAHA,LSAMP,MEF2C,MMP17,FXYD7,NPY,PAX6,SLC8A1,LIMCH1,SST,TST,VSNL1
Pubmed	16632597	Expression profiling the developing mammalian enteric nervous system identifies marker and candidate Hirschsprung disease genes.	Pubmed	1.05E-08	1.82E-03	1.05E-05	1.32E-04	17	48	CDH2,CRMP1,DLX1,ETV1,TUBB3,FGF13,STMN2,L1CAM,MAPT,TAGLN3,GNG2,SERPINI1,MAPK10,PRPH,RET,PCDHA1,UCHL1
Pubmed	16033648	A genome-wide in situ hybridization map of RNA-binding proteins reveals anatomically restricted expression in the developing mouse brain.	Pubmed	1.12E-08	1.94E-03	1.11E-05	1.40E-04	48	285	TNRC6C,SYNJ2,FUBP1,PTBP2,SRSF11,QKI,RBM39,PUM1,PABPC5,MYEF2,KLHL3,ALKBH8,CPEB2,POLR1B,SYNCRIP,KHDRBS3,STAU2,PPARGC1A,RNPS1,TNRC6A,ZNF638,HTATSF1,TDRKH,CELF5,MSI1,HNRNPM,CNOT4,NOVA1,NOVA2,PCBP3,ANKHD1,KHDRBS2,SAFB,TRA2B,SCAF8,DHX30,SLC6A8,CPEB4,RBM34,PEG10,RBM26,STAU1,PUM2,CELF4,TFIP11,PCBP4,NELFE,FXR1
Pubmed	20211142	An atlas of combinatorial transcriptional regulation in mouse and man.	Pubmed	1.17E-08	2.03E-03	1.15E-05	1.46E-04	104	846	KDM5D,BIN1,APC,ARNTL,ZSCAN18,BACH1,BARD1,RUNX1T1,LDB2,CERS5,CBFA2T2,CNOT8,LHX2,VAX2,FHL5,TBPL1,ZFP28,RBM39,RNF14,NCOR2,PHF14,PYGO1,HDAC9,HDAC4,MAML1,ZBTB24,DLX1,EBF1,HEYL,SUGP2,ASB3,ING4,EMX2,DENND4A,POLR1B,ZNF274,CSDC2,PPARGC1A,ZNF276,RNPS1,TOX3,KDM2B,PRDM5,ZNF496,HLF,HNF4G,ZDHHC15,ZNF546,LMO2,SMAD1,MBD1,MEF2C,MEIS1,MEIS2,MITF,ZNF92,MXI1,MYCN,NFE2L2,NFYA,PAX6,POU6F1,PPARA,ZSCAN32,ZSCAN2,DPF2,RFX…
Pubmed	11347906	Prediction of the coding sequences of unidentified human genes. XX. The complete sequences of 100 new cDNA clones from brain which code for large proteins in vitro.	Pubmed	1.18E-08	2.05E-03	1.16E-05	1.46E-04	26	106	TMEM132B,EP400,CDK13,MARK4,MSANTD4,HHIPL1,DOT1L,BRSK1,ABLIM2,NEURL4,ZMAT1,MEGF11,MEGF10,FAM120B,SRRM4,ACSS1,KIAA1841,NTNG2,TTBK1,MAP6,CHAMP1,HYDIN,RADIL,ELMO2,CCDC136,SH3GLB2
Pubmed	22681889	The mRNA-bound proteome and its global occupancy profile on protein-coding transcripts.	Pubmed	1.40E-08	2.43E-03	1.36E-05	1.72E-04	100	806	ABCF1,CDK13,CCAR2,EIF4G3,FUBP1,PTBP2,TBRG4,SRSF11,CLTC,QKI,BAG4,ZNF385A,RBM39,CS,CSNK1E,PUM1,MATR3,YTHDC1,MYEF2,ZC3H11A,DDX46,DNM1,CPEB2,SUGP2,MBNL2,EIF4G2,EIF5,EIF1,SRRM1,MRPL10,RACK1,MEX3B,SYNCRIP,NOP56,KHDRBS3,CELF1,STAU2,TCERG1,RNPS1,TNRC6A,ZNF638,PRRC2B,DIDO1,PSIP1,ATXN2L,IBA57,IPO5,MAP4,MBNL1,SRSF12,MOV10,MSI1,MYO5A,HNRNPM,CNOT4,NOVA1,NOVA2,FAM98B,XRN1,PURG,EXOSC10,ANKHD1,RBBP6,RADX,RPL15,Z…
Pubmed	24305805	Antagonistic functions of Dishevelleds regulate Frizzled3 endocytosis via filopodia tips in Wnt-mediated growth cone guidance.	Pubmed	1.41E-08	2.46E-03	1.37E-05	1.74E-04	10	16	AP2A1,AP2A2,AMPH,SNAP91,PARD6A,CELSR3,EPHB1,L1CAM,MAPK9,FZD3
Pubmed	19029045	A differential developmental pattern of spinal interneuron apoptosis during synaptogenesis: insights from genetic analyses of the protocadherin-gamma gene cluster.	Pubmed	1.50E-08	2.61E-03	1.45E-05	1.83E-04	17	49	PCDHGB4,CALB1,LHX2,GPHN,PCDHGC3,PCDHGC5,PCDHGB7,PCDHGB6,PCDHGB2,PCDHGB1,PCDHGA11,PCDHGA10,PCDHGA9,PCDHGA6,PCDHGA4,PCDHGA2,SLC17A7
Pubmed	17124501	Redundant functions of RIM1alpha and RIM2alpha in Ca(2+)-triggered neurotransmitter release.	Pubmed	1.54E-08	2.67E-03	1.47E-05	1.86E-04	12	24	CASK,ERC2,RIMS2,SV2B,CPLX2,SNAP25,ERC1,STX1A,STXBP1,SYP,SYT1,RIMBP2
Pubmed	25241761	Using an in situ proximity ligation assay to systematically profile endogenous protein-protein interactions in a pathway network.	Pubmed	1.55E-08	2.70E-03	1.48E-05	1.87E-04	57	371	ACTN1,APC,ARRB2,NUMB,BID,CFLAR,CAMK2A,CAMK2G,RUNX1T1,CD86,TAOK2,CLTC,ARHGEF6,CSF1R,CSF2RA,CSNK1E,APPL1,DAPK1,DOCK2,DUSP9,EGFR,ERBB2,F8,PTK2B,FCGR1A,FCGR3A,STRADA,FGF1,FGFR1,FOXO3,FLT1,FYN,GHR,HSPA1L,KIT,SMAD1,KITLG,NTRK2,PDPK1,PIK3R1,PKM,PPM1B,PRKCB,MAPK3,MAPK9,PTK2,RET,RPS6KA2,RXRA,MAPK12,SNCA,SPP1,FBXW11,TBL1X,PARD3,PIK3R5,RICTOR
Pubmed	18725516	Single-cell gene profiling defines differential progenitor subclasses in mammalian neurogenesis.	Pubmed	1.57E-08	2.73E-03	1.49E-05	1.89E-04	20	67	NDRG2,CARMIL3,AIF1L,EDNRB,NRN1,CLVS1,OLFM1,FGFR3,DLL3,INSM1,MYT1,PPP1R1A,LRRN3,RASGEF1B,HES6,ARX,SYBU,SOX11,SSTR2,MGAT5B
Pubmed	15229646	Sequential phases of cortical specification involve Neurogenin-dependent and -independent pathways.	Pubmed	1.68E-08	2.93E-03	1.59E-05	2.01E-04	11	20	LHX2,DLX1,EMX2,ETV1,GAD1,GRIA2,PAX6,ROBO1,RORB,NR2E1,SLC17A7
Pubmed	17979178	A novel tandem affinity purification strategy for the efficient isolation and characterisation of native protein complexes.	Pubmed	1.77E-08	3.08E-03	1.66E-05	2.10E-04	23	87	SHROOM2,KSR1,OSBPL3,HDAC4,DENND4A,BAIAP2,FOXO3,RASSF8,MARK3,AFDN,CDK18,PFKFB2,CLASP2,CLASP1,CRTC1,TIAM1,PARD3,TP53BP2,TSC1,TSC2,KLC2,REEP1,TUBA1A
Pubmed	10997877	Prediction of the coding sequences of unidentified human genes. XVIII. The complete sequences of 100 new cDNA clones from brain which code for large proteins in vitro.	Pubmed	1.84E-08	3.19E-03	1.72E-05	2.17E-04	25	101	EPB41L5,VAT1L,TNRC6C,USP37,CPNE5,SFMBT2,SEMA4G,PRX,PPP4R4,IGDCC4,SPTBN4,ZFYVE28,PLXNA4,MED12L,FLYWCH1,NBEA,MOV10,PCDH18,CCDC40,ZNF532,ROBO2,KIF16B,CDK5RAP2,ANKRD36,WNK3
Pubmed	17620599	Functional specialization of beta-arrestin interactions revealed by proteomic analysis.	Pubmed	1.89E-08	3.29E-03	1.76E-05	2.22E-04	51	317	AP2A1,AP2A2,APLP1,ARRB1,ARRB2,CDK13,PTCH2,CALM1,CLTB,CLTC,CNGA3,ARHGEF6,ARHGAP32,KIF26A,DGKG,DBN1,DMD,DNM1,KCTD3,TUBB3,PRMT5,POLR1B,NOP56,TUBA8,SPIN1,HTATSF1,GSN,BACH2,HSPA1L,STXBP5,KTN1,LRP1B,AFDN,HNRNPM,PDE4D,PFKFB3,PIK3C2A,PKM,PPM1B,RGS3,RPL15,SPIN3,SPTAN1,MPRIP,TMPO,TUBB2A,UBC,TUBA1A,KCNAB1,HNRNPA3,AP3B2
Pubmed	22586326	Functional proteomics establishes the interaction of SIRT7 with chromatin remodeling complexes and expands its role in regulation of RNA polymerase I transcription.	Pubmed	1.97E-08	3.43E-03	1.82E-05	2.31E-04	85	653	ABCF1,ACTN1,OSBPL8,ARHGDIA,CCAR2,ATP1A1,EIF4G3,ATP2A2,KIF1A,BLM,DST,SPAG9,COPB2,CLTC,HECTD1,AHCTF1,RBM39,SEC24C,PUM1,GAPVD1,INTS1,MYEF2,ZC3H11A,DDX46,SEC16A,MED12,DPYSL2,PDCD6IP,SUGP2,EIF4G1,EPB41L2,SRRM1,RACK1,PRMT5,SEC23B,SYNCRIP,FLNC,GLYR1,ZNF638,PRRC2B,DIDO1,ATXN2L,IPO5,MAP4,AFDN,MOV10,MYO5A,NEFM,NF1,XRN1,NLE1,PLEC,EXOSC10,ANKHD1,USP47,PBRM1,RNH1,RPL15,ZC3H14,SBF1,PUF60,DHX30,SMARCA4,SMARCC2,…
Pubmed	11471062	High-throughput sequence identification of gene coding variants within alcohol-related QTLs.	Pubmed	2.25E-08	3.90E-03	2.07E-05	2.61E-04	18	56	SYN3,NRP2,CHN1,CST3,MYEF2,EZH1,RASL10A,GAD1,INPP5K,GGT7,MCHR1,MAPT,PTPRN,ZFP2,SLA,SNAP25,PLCB1,ZNF142
Pubmed	16751776	A germline-specific class of small RNAs binds mammalian Piwi proteins.	Pubmed	2.37E-08	4.13E-03	2.17E-05	2.75E-04	64	443	ELFN2,ARHGAP20,MTMR3,CARS,HIP1R,USP6,LRWD1,COL9A1,COL9A3,AKAP12,SEC24C,APPL1,IP6K1,SV2B,SEC16A,EXOG,RPS6KL1,EIF4G2,TNK2,DNAJC27,PTK2B,ATP5PD,WDR83,SPECC1,STAMBP,DOT1L,NEU3,RNPS1,PRRC2B,DDX19B,FAM95B1,ZNF546,KNDC1,MBD1,LOC643201,XRRA1,FAM225B,PDPK1,POLG,RAD51D,ZDHHC4,RGS12,RPS6KA2,SBF1,CCDC92,CCDC88A,IFT122,ZHX3,SPTB,CDK19,MPRIP,TTBK2,SYN2,ANKRD12,USP22,CBX5,WBP2,NR2C2,CCDC136,TOM1L2,MARCH8,UBE3B,…
Pubmed	19906978	Brn3a and Nurr1 mediate a gene regulatory pathway for habenula development.	Pubmed	2.41E-08	4.19E-03	2.19E-05	2.77E-04	33	163	KCNH8,ALCAM,NRP2,SLIT2,RGS6,LRRC3B,KCTD8,DPP6,SEMA3D,PLXNC1,ETV1,TUBB3,FGF14,NTNG2,GRB10,SLC35G1,KCND2,LSAMP,PACRG,MSI1,SAMD14,NNAT,PCBP3,NECAB2,IRX1,PRPSAP2,ROBO1,ARMH4,KCNIP1,SCN8A,MYO16,TACR1,SPATA13
Pubmed	21368052	MicroRNA-9 regulates neurogenesis in mouse telencephalon by targeting multiple transcription factors.	Pubmed	2.98E-08	5.18E-03	2.70E-05	3.41E-04	17	51	BMP7,CALB2,DLX1,ETV1,TUBB3,GAD1,L1CAM,MEF2C,MEIS2,MSI1,PAX6,POLG,RELN,RORB,ARX,SATB2,NR2E1
Pubmed	15461802	A genome annotation-driven approach to cloning the human ORFeome.	Pubmed	3.06E-08	5.31E-03	2.75E-05	3.48E-04	48	294	DGCR6,SYN3,ADORA2A,SLC2A11,BID,MTMR3,P2RX6,LARGE1,FBXO7,TMEM184B,SULT4A1,PICK1,GAL3ST1,CRYBB1,CSNK1E,SLC25A18,TOM1,TUBA8,CSDC2,GGT5,AIFM3,MCHR1,GSTT2,RABL2A,PACSIN2,LINC00634,MGAT3,MN1,ZDHHC8,POLR2F,PPARA,CASTOR1,TUG1,EMID1,MAPK12,PEX26,SEPT3,KIAA0930,RASD2,TST,HIRA,EIF4ENIF1,BCL2L13,ZNF70,ZNF74,POLR3H,TFIP11,HPS4
Pubmed	19075228	A postnatal switch of CELF and MBNL proteins reprograms alternative splicing in the developing heart.	Pubmed	3.07E-08	5.34E-03	2.75E-05	3.48E-04	18	57	ADGRF5,CASK,MYOM1,MTMR3,PTBP2,NCOR2,DTNA,MBNL2,FLNC,MPP6,ITGA7,MAP2,MBNL1,MEF2C,PPP3CA,CLIP1,R3HDM1,FXR1
Pubmed	19859539	Transient neuronal populations are required to guide callosal axons: a role for semaphorin 3C.	Pubmed	3.31E-08	5.76E-03	2.95E-05	3.73E-04	11	21	CALB2,SLIT2,EPHB1,TUBB3,GAD1,L1CAM,MAP2,NPY,SNAP25,SATB2,SLC17A7
Pubmed	16273093	A quantitative protein interaction network for the ErbB receptors using protein microarrays.	Pubmed	3.54E-08	6.15E-03	3.14E-05	3.97E-04	23	90	APBB2,NUMB,NUMBL,CHN1,CHN2,SH2B1,APPL1,EGFR,ERBB2,ERBB4,FER,FGFR1,JAK2,MATK,SHC3,PIK3R1,SH3BP2,SLA,DOK5,TNS2,DOK6,VAV1,ANKS1B
Pubmed	24324551	Genome wide association study (GWAS) of Chagas cardiomyopathy in Trypanosoma cruzi seropositive subjects.	Pubmed	3.59E-08	6.23E-03	3.16E-05	4.00E-04	29	134	SMIM29,ZFYVE28,KALRN,DLGAP1,SUMF2,RGS6,LRIG1,DOCK4,HDAC9,DGKB,DYNC1I1,FDFT1,CHL1,ALDH1L1,ALDH1L1-AS2,TJAP1,MITF,PTPRD,MRAS,SLC8A1,SPTB,CAMTA1,PMS2CL,TIAM1,ASXL3,CSMD1,RUNDC3B,EMX2OS,SMIM8
Pubmed	20096683	A mutation in the pericentrin gene causes abnormal interneuron migration to the olfactory bulb in mice.	Pubmed	3.81E-08	6.62E-03	3.34E-05	4.23E-04	16	46	ADORA2A,GUCD1,DLX1,ERBB4,ETV1,TUBB3,GAD1,GGT5,GSTT2,LSS,PAX6,S100B,ARX,SST,DIP2A,CABIN1
Pubmed	26871637	Widespread Expansion of Protein Interaction Capabilities by Alternative Splicing.	Pubmed	5.25E-08	9.12E-03	4.58E-05	5.80E-04	80	615	ACADM,ACTN1,NME5,GPRASP2,APBB2,APOC2,ARHGDIA,ARRB1,ATP2A2,BCS1L,ST3GAL5,SGCE,CAPN3,SCARB1,HOMER3,FHL5,SUMF2,MAGED1,CYBB,ZBTB24,KIAA0753,DMD,CD99L2,E2F6,OPTN,IRAK4,COPS4,DCTN4,RABEPK,SRRM1,ANKMY1,FCGR3A,FGFR1,AMOTL2,KHDRBS3,GAD1,SEPT9,ALDH1L1,GPD2,ZNF496,AGFG1,INPP1,ZFYVE27,MXI1,NCF2,NLGN3,SERPINI1,PPP3CA,MAPK7,SPDL1,ZCWPW1,ENOX1,BEND5,KHDRBS2,ALG9,MCMBP,ST6GALNAC6,S100B,ASAP3,SHMT2,PEX26,SP4,ARHG…
Pubmed	19167335	Large-scale structural analysis of the classical human protein tyrosine phosphatome.	Pubmed	5.40E-08	9.39E-03	4.69E-05	5.93E-04	16	47	ALK,PKP4,CDH2,EGFR,TNK2,ERBB2,GHR,JAK2,KIT,PDPK1,MAPK3,PTPRB,PTPRE,PTPRG,PTPRO,TEK
Pubmed	19736351	Recurrent rearrangements in synaptic and neurodevelopmental genes and shared biologic pathways in schizophrenia, autism, and mental retardation.	Pubmed	5.43E-08	9.43E-03	4.69E-05	5.93E-04	13	31	DOC2A,DPP10,APBA2,CASK,DLGAP2,ERBB4,GABRB3,GABRG1,MAPT,PRODH,PTK2,NLGN1,ST7
Pubmed	21228161	Calcium channels link the muscle-derived synapse organizer laminin ?2 to Bassoon and CAST/Erc2 to organize presynaptic active zones.	Pubmed	5.46E-08	9.49E-03	4.70E-05	5.94E-04	9	14	CACNA1A,CACNA1B,ERC2,SV2B,PCLO,NEFH,ERC1,SYN1,SYP
Pubmed	17392456	Robo1 and Robo2 cooperate to control the guidance of major axonal tracts in the mammalian forebrain.	Pubmed	5.88E-08	1.02E-02	5.01E-05	6.33E-04	7	8	CALB1,CALB2,SLIT2,L1CAM,NPY,ROBO1,ROBO2
Pubmed	10920050	Developmental history of the subplate and developing white matter in the murine neocortex. Neuronal organization and relationship with the main afferent systems at embryonic and perinatal stages.	Pubmed	5.88E-08	1.02E-02	5.01E-05	6.33E-04	7	8	CALB1,CALB2,CCK,TUBB3,MAP2,NPY,SST
Pubmed	25875176	Functional synergy between cholecystokinin receptors CCKAR and CCKBR in mammalian brain development.	Pubmed	6.20E-08	1.08E-02	5.26E-05	6.65E-04	11	22	NRP2,BMP7,CCK,ERBB4,ETV1,GAD1,CLDN11,RELN,RORB,SATB2,CUX2
Pubmed	16712791	Identification of intrahepatic cholangiocarcinoma related genes by comparison with normal liver tissues using expressed sequence tags.	Pubmed	6.56E-08	1.14E-02	5.53E-05	7.00E-04	65	465	ABR,CLK4,NDRG2,OLMALINC,KIAA1324,ALCAM,ATP1A3,AZGP1,BCS1L,CFLAR,HAP1,CCK,CDH2,PICK1,GALNT9,IP6K1,LYPD1,SUGP2,EGFR,CD320,F5,BAIAP2,IP6K2,WDR83,APOPT1,SDCBP2,GABRB3,MTHFD2,ARFIP1,AGBL5,HP,ZIC5,STXBP5,ZFYVE27,MBP,BLOC1S2,MX1,MYO9A,IDNK,NME4,PDE1C,ABCB1,TATDN3,PRKAB2,CEP41,MASP1,WBP1L,TUG1,RPS20,MAPK12,COPZ1,FUZ,KANSL3,EPC1,DMRTC1,SPP1,DBNDD2,PBLD,ADHFE1,PRRC2C,SYN2,SLC35G2,C9orf85,POLR3H,ZNF189
Pubmed	19243017	Novel features of boundary cap cells revealed by the analysis of newly identified molecular markers.	Pubmed	7.78E-08	1.35E-02	6.53E-05	8.26E-04	17	54	SEMA6A,PROM1,RUNX1T1,PLXNA4,EBF1,HEYL,FRY,HSPA12B,AFDN,NF1,TMOD2,RGS3,SEMA6D,SEPT3,TUBB1,ZIC1,NDRG4
Pubmed	25838543	Essential roles for the splicing regulator nSR100/SRRM4 during nervous system development.	Pubmed	8.10E-08	1.41E-02	6.74E-05	8.52E-04	12	27	AP2A1,SYNJ1,SLIT2,SHANK1,DCTN2,NBEA,RAPGEF6,SRRM4,ZFYVE27,PAX6,VPS13C,SATB2
Pubmed	20392955	Dlx5 and Dlx6 regulate the development of parvalbumin-expressing cortical interneurons.	Pubmed	8.10E-08	1.41E-02	6.74E-05	8.52E-04	12	27	CALB1,CALB2,TIAM2,DLX1,ERBB4,TUBB3,GAD1,GUCY1A1,MAP2,NPY,RELN,SST
Pubmed	27889896	Decreased Anxiety-Related Behaviour but Apparently Unperturbed NUMB Function in Ligand of NUMB Protein-X (LNX) 1/2 Double Knockout Mice.	Pubmed	9.96E-08	1.73E-02	8.25E-05	1.04E-03	24	102	NDRG3,NDRG2,ADD1,PPFIA3,NUMB,SLC4A4,ATP2A2,WASF1,ENTPD2,ERC2,C2CD2L,DTNA,AGAP2,FERMT2,LNX1,GRIA2,KIF5A,PPP3CA,PRKAR1B,KLHL11,HSPA4L,ERC1,PHLDB1,TRIM9
Pubmed	22581228	A genome-wide approach accounting for body mass index identifies genetic variants influencing fasting glycemic traits and insulin resistance.	Pubmed	1.05E-07	1.83E-02	8.68E-05	1.10E-03	17	55	ADCY5,SFMBT2,MADD,FOXN3,AKAP6,CRY2,DGKB,CHL1,GCK,KDM2B,GRB10,IGF1,LYPLAL1,PCSK1,VPS13C,SYN2,DPYSL5
Pubmed	21194568	Transcription factors expressed in olfactory bulb local progenitor cells revealed by genome-wide transcriptome profiling.	Pubmed	1.07E-07	1.85E-02	8.74E-05	1.11E-03	22	88	BMPR1B,RUNX1T1,AHCTF1,ZNF521,DLX1,E2F5,E2F6,HEYL,MBNL2,NELFCD,GLI2,STMN2,MEIS2,NFIX,PAX6,ANKHD1,DPF2,HES6,ATF7IP,TAF9,NR2E1,TMPO
Pubmed	25281560	Proximity biotinylation and affinity purification are complementary approaches for the interactome mapping of chromatin-associated protein complexes.	Pubmed	1.08E-07	1.88E-02	8.80E-05	1.11E-03	81	636	PWWP2A,AP2A1,ZNF608,ZNF687,EP400,PARG,ARRB2,BARD1,DST,ARHGEF7,WASF1,SPAG9,PRC1,LRBA,EPS15L1,ARHGEF6,FAM169A,DZIP3,ZFYVE16,GIT2,DBT,ZBTB24,KIAA0753,SEC16A,USP3,MED12,PHC2,EPB41,SRRM1,F5,KAT8,ATP5PD,NOP56,DCTN2,PDLIM5,ATP6V1H,C15orf41,SRCAP,BRD8,RNPS1,GLYR1,MSL3,ZNF638,GNAO1,KAT7,MSL1,RBPJ,KIF5A,GIT1,XRN1,DPF2,UBR7,KIF7,PBRM1,CCDC25,SCP2,SUPT20H,TRA2B,EPC1,KDM4B,MYCBP2,ERC1,SPTAN1,SPART,ERBIN,NSFL1…
Pubmed	11756498	Activation of Rac GTPase by p75 is necessary for c-jun N-terminal kinase-mediated apoptosis.	Pubmed	1.18E-07	2.04E-02	9.55E-05	1.21E-03	14	38	ABR,FGD2,KALRN,ARHGEF2,NGEF,ARHGEF6,ARHGEF4,TIAM2,RASGRF1,RASGRF2,ARHGEF9,MCF2L,TIAM1,VAV1
Pubmed	9195986	Identification and characterization of a nerve terminal-enriched amphiphysin isoform.	Pubmed	1.22E-07	2.12E-02	9.84E-05	1.24E-03	6	6	AP2A2,AMPH,BIN1,SYNJ1,CLTC,DNM1
Pubmed	17500595	Huntingtin interacting proteins are genetic modifiers of neurodegeneration.	Pubmed	1.24E-07	2.15E-02	9.96E-05	1.26E-03	33	174	CA4,CACNA2D1,SEPT7,TPP1,CLTC,CNTN1,NCOR1,ARHGAP24,DNM1,DPYSL2,EEF1D,OPTN,EPB41,RACK1,DCTN2,TCERG1,GNAO1,NEGR1,LSAMP,PIK3R1,PKM,JAKMIP1,DIRAS2,STX1B,SNAP25,SPTAN1,STX1A,STXBP1,SYN1,SYP,SYT1,TACC1,DNALI1
Pubmed	20562859	Network organization of the human autophagy system.	Pubmed	1.24E-07	2.16E-02	9.96E-05	1.26E-03	61	433	EMILIN3,ESYT2,OSBPL8,TAOK1,CCAR2,DYNLL1,ALDH7A1,CALM1,CBR1,COPB2,CLTC,CSNK1G3,DZIP3,RUBCN,RASSF2,PDCD6IP,FARSB,EIF5,CEP78,STRADA,SEC24B,PRKAG2,SEC23B,VTI1B,FOXO3,FLNC,ANKFY1,UFM1,CAMKK2,IQGAP2,SEPT9,FREM1,GABARAPL2,IDH3A,IPO5,NCOA7,MAP4,PTOV1,NEFM,PDPK1,PIK3C2A,PRKAB2,MCMBP,SAFB,SARS,FNIP1,SHMT2,AMBRA1,FNBP1,ERC1,RBM26,MLST8,OBSL1,TMPO,TP53BP2,TSC1,TBC1D15,XPO1,ZNF24,SH3GLB2,GAN
Pubmed	25631876	The ciliogenic transcription factor Rfx3 is required for the formation of the thalamocortical tract by regulating the patterning of prethalamus and ventral telencephalon.	Pubmed	1.32E-07	2.30E-02	1.05E-04	1.33E-03	13	33	SEMA6A,CALB2,LHX2,PLXNA4,EBF1,TUBB3,PAX6,SEMA5B,PTCH1,RFX3,ROBO1,ROBO2,SATB2
Pubmed	19851296	Assessment of a polymorphism of SDK1 with hypertension in Japanese Individuals.	Pubmed	1.36E-07	2.37E-02	1.08E-04	1.37E-03	29	142	SORCS2,BIN1,GAS7,USP37,SPTBN4,SLIT2,AKAP12,NCOR2,FAM13A,MEGF11,SEPT9,ACSS1,CPLX2,ALDH1L1,DIDO1,ACOT7,MAPKAP1,PIGG,PTPRN2,RGS12,SBF1,ZFP30,WDR37,OGDHL,CAMTA1,VIPR2,ITM2C,WNK2,JPH3
Pubmed	29055695	Conserved expression of ultra-conserved noncoding RNA in mammalian nervous system.	Pubmed	1.41E-07	2.46E-02	1.12E-04	1.41E-03	17	56	OGT,PTBP2,SRSF11,ZNF521,RBM39,MATR3,MBNL2,SYNCRIP,MEIS2,NOVA1,PAX6,OLA1,STRN3,SETD5,TRA2B,TCF12,XPO1
Pubmed	23376485	Proteomic analysis of podocyte exosome-enriched fraction from normal human urine.	Pubmed	1.53E-07	2.66E-02	1.20E-04	1.51E-03	178	1744	ACADM,ABHD6,NDRG2,GALNT16,AGT,TAOK1,SPARCL1,BBOX1,LTBP4,PI16,APOC1,APOC2,ARHGDIA,ASPA,DYNLL1,ATP1A1,SLC4A4,ALDH7A1,ATP6V0A1,AZGP1,BID,PROM1,DST,RAB29,CA4,DDR1,CACNA2D1,CALB1,THSD7A,CALM1,SPAG9,CBR1,ENTPD6,CDH2,ZNF445,SLIT2,PPT2,TPP1,CLTC,CNTN1,COX4I1,GDA,CRYM,CS,CSF1,CST3,ZSCAN23,MYADM,IST1,DBI,AIF1L,B3GAT3,DPP6,PDCD6IP,SNX29,GOLGA7,COPS4,PCOLCE2,EPB41L2,ENPP6,STX2,NCALD,SIRPB1,EXTL2,CD320,REEP2,…
Pubmed	26687479	The variant Polycomb Repressor Complex 1 component PCGF1 interacts with a pluripotency sub-network that includes DPPA4, a regulator of embryogenesis.	Pubmed	1.53E-07	2.67E-02	1.20E-04	1.51E-03	57	396	ABCF1,MTA3,AK2,SPOP,EP400,CCAR2,PRC1,CFL2,LETMD1,MAGED1,NCOR2,CS,EBF1,PHC2,TMTC1,YAF2,ING4,MRPL37,ARMCX1,PRAM1,TUBB3,SCML2,FECH,SPECC1,TUBGCP4,TXNL4A,TCERG1,KDM2B,PCLO,DIDO1,KAT7,SOX21,PSIP1,ZIC5,NACA,EXOSC10,PPP2R5E,NDUFS7,PBRM1,PCMTD2,RPE,CLIP1,SALL1,FBXO11,SMARCC2,TRERF1,ERC1,PEG10,STAU1,TBL1X,TCF4,SATB2,TP53BP1,TSC2,ZIC2,TUBA1A,MRPL47
Pubmed	24711643	Identifying biological pathways that underlie primordial short stature using network analysis.	Pubmed	1.54E-07	2.67E-02	1.20E-04	1.51E-03	116	1024	ABCF1,ACTN1,AP2A1,EP400,ARHGDIA,CCAR2,ATP1A1,ATP2A2,DST,FUBP1,CACNA2D1,CBR1,ARHGEF2,LRWD1,SRSF11,SLIT2,MYL6B,CLTC,MAP4K4,RBM39,CS,SEC24C,PUM1,GAPVD1,MATR3,INTS1,MYEF2,ZC3H11A,DDX46,POM121,SACS,SEC16A,PDCD6IP,EDIL3,EEF1D,SUGP2,EIF4G1,EPB41L2,SRRM1,F5,TUBA1B,RACK1,PRMT5,ATP5PD,SYNCRIP,FLNC,NOP56,SMC2,SPECC1,FYN,NEURL4,SEPT9,SRCAP,RNPS1,ZNF638,CBX1,GPD2,CIT,GSN,PSIP1,HBA1,IDH3A,IDH3B,SCIN,KIF2A,IPO5…
Pubmed	20198315	Association of genetic variants with hemorrhagic stroke in Japanese individuals.	Pubmed	1.60E-07	2.77E-02	1.24E-04	1.57E-03	29	143	SORCS2,BIN1,GAS7,USP37,SPTBN4,SLIT2,AKAP12,NCOR2,FAM13A,MEGF11,SEPT9,ACSS1,CPLX2,ALDH1L1,DIDO1,ACOT7,MAPKAP1,PIGG,PTPRN2,RGS12,SBF1,ZFP30,WDR37,OGDHL,CAMTA1,VIPR2,ITM2C,WNK2,JPH3
Pubmed	29513653	Developmental diversification of cortical inhibitory interneurons.	Pubmed	1.65E-07	2.88E-02	1.28E-04	1.62E-03	21	83	PCDH10,RUNX1T1,LHX2,CST3,DBI,TIAM2,DLX1,EBF1,EDNRB,FGFR3,GAD1,CSDC2,SOX21,INSM1,MEF2C,MYT1,NNAT,PAX6,PBRM1,ARX,SOX11
Pubmed	22922362	Transcription factor Foxp3 and its protein partners form a complex regulatory network.	Pubmed	1.66E-07	2.89E-02	1.28E-04	1.62E-03	53	358	ADD1,AP2A1,CCAR2,EIF4G3,BCL7A,KRIT1,ARHGEF1,COPB2,QKI,CNN3,ARHGEF6,AHCTF1,SEC24C,SIPA1L1,GIT2,DBT,ELMSAN1,MYEF2,PDCD6IP,DNAJB6,DNM1L,PHC2,EIF4G1,ACSL4,RGPD5,SPECC1,FYB1,RNPS1,ZNF638,GSN,NCKAP1L,MSL1,LIMS1,MAP4,MBNL1,DBNL,PFKFB3,FAM98B,PLEC,DPF2,NCBP3,ATXN2,DHX30,SMARCA4,SMARCC2,RBM34,SP2,CLASP2,ZNF346,VAV1,TFIP11,INTS3,LAS1L
Pubmed	16221301	Mammalian BEX, WEX and GASP genes: coding and non-coding chimaerism sustained by gene conversion events.	Pubmed	1.93E-07	3.35E-02	1.48E-04	1.87E-03	11	24	GPRASP2,GPRASP1,ARMCX4,ARMCX2,ARMCX1,TCEAL6,TCEAL5,BEX5,BHLHB9,BEX4,TCEAL7
Pubmed	15123239	An improved method for the synthesis of cellulose membrane-bound peptides with free C termini is useful for PDZ domain binding studies.	Pubmed	2.06E-07	3.58E-02	1.57E-04	1.99E-03	21	84	ABR,ACTN1,ADRA1D,APC,CASK,ATP2B2,ADGRB2,ADGRB3,ARHGEF7,MTMR2,GDA,FOXO3,GRIN2C,ADAMTS6,MAP4,MPP2,MAPK12,SSTR1,ERBIN,NR2E1,VIPR2
Pubmed	16701205	A role for Nr-CAM in the patterning of binocular visual pathways.	Pubmed	2.08E-07	3.62E-02	1.57E-04	1.99E-03	8	12	CNTN1,EPHB1,CHL1,L1CAM,NRCAM,CNTN3,NFASC,ZIC2
Pubmed	29056747	PRRT2 deficiency induces paroxysmal kinesigenic dyskinesia by regulating synaptic transmission in cerebellum.	Pubmed	2.08E-07	3.62E-02	1.57E-04	1.99E-03	8	12	SYS1,MAP2,PRRT2,SNAP25,STX1A,SYN1,SYN2,SYP
Pubmed	20889312	A genome-wide meta-analysis identifies novel loci associated with schizophrenia and bipolar disorder.	Pubmed	2.23E-07	3.87E-02	1.68E-04	2.12E-03	18	64	NCKAP5,VAT1L,BCAS1,CACNA2D1,CRYBB1,CNTNAP2,DMD,ADAMTS6,CELF5,FAM69A,COL28A1,NALCN,VPS13C,RFX2,FAM81A,KDM4C,ASTN2,SMARCAD1
Pubmed	7553862	Complexins: cytosolic proteins that regulate SNAP receptor function.	Pubmed	2.48E-07	4.32E-02	1.86E-04	2.35E-03	7	9	CPLX2,CPLX1,SNAP25,STX1A,STXBP1,SYP,SYT1
Pubmed	19328558	Case-control association study of 65 candidate genes revealed a possible association of a SNP of HTR5A to be a factor susceptible to bipolar disease in Bulgarian population.	Pubmed	2.67E-07	4.64E-02	1.99E-04	2.52E-03	16	52	SORCS2,ARNTL,CAMK2A,CLOCK,DPYSL2,PDLIM5,GAD1,DISC1,GNAL,GRIK4,CIT,P2RX7,KIF13A,SST,CUX2,MPPE1
Pubmed	17913789	Divergent roles of ApoER2 and Vldlr in the migration of cortical neurons.	Pubmed	2.74E-07	4.77E-02	2.04E-04	2.58E-03	9	16	CALB1,CALB2,ETV1,GAD1,NEFH,RELN,RORB,CUX2,VLDLR
Pubmed	20811636	The protein network surrounding the human telomere repeat binding factors TRF1, TRF2, and POT1.	Pubmed	2.75E-07	4.79E-02	2.04E-04	2.58E-03	35	197	RALGAPA1,ACTN1,AP2A2,ARHGAP20,CDK13,DST,CCNT1,SRSF11,TBPL1,RASGEF1C,SEC16A,DMD,DOCK2,AASS,F5,PRMT5,SEC24B,CLASRP,ATXN2L,IDH3A,PAXBP1,MARK3,NEXMIF,NME4,KCTD15,REV3L,SNX22,HSPA4L,ZC3H13,SPTAN1,SYNE2,SYNE1,TBC1D15,TFIP11,DHX33
Pubmed	29576527	Discovery and Characterization of ZUFSP/ZUP1, a Distinct Deubiquitinase Class Important for Genome Stability.	Pubmed	2.95E-07	5.14E-02	2.18E-04	2.75E-03	29	147	USP31,USP35,USP37,BLM,USP6,USP2,SMARCAL1,USP3,DTNB,VPS26C,USP19,DHRS4,NF1,MINDY2,USP47,KIF7,USP33,FNBP1,ZSWIM8,MLST8,AGTPBP1,DMXL2,RPGRIP1L,USP22,SZT2,FRYL,UBC,UCHL1,RICTOR
Pubmed	21862448	Gene expression analysis of the embryonic subplate.	Pubmed	2.98E-07	5.19E-02	2.19E-04	2.77E-03	13	35	ZNF521,PLXNA4,SV2B,RCAN2,GAD1,KIT,MYO9A,RELN,RASGRF1,RORB,SEMA6D,SLC8A1,KCNT2
Pubmed	20881960	Hundreds of variants clustered in genomic loci and biological pathways affect human height.	Pubmed	3.12E-07	5.43E-02	2.28E-04	2.89E-03	35	198	SYN3,NCKAP5,CASKIN1,ZFAT,LCORL,JAZF1,NOG,SOCS5,ZBTB24,STARD3NL,DNAJC27,FER,FOLH1,DOT1L,ADAM28,SPIN1,FAM69A,KCNJ16,LYPLAL1,MEF2C,GIT1,MYO9A,NUCB2,PCSK5,SMOX,PTCH1,PEX2,ADAMTS17,FAM208A,FBXW11,TNS1,ZNF142,ZBTB38,ADAMTSL3,ADAMTS10
Pubmed	23535033	Genome-wide association study of the rate of cognitive decline in Alzheimer's disease.	Pubmed	3.57E-07	6.21E-02	2.60E-04	3.29E-03	16	53	ARHGAP20,VAT1L,CACNA1G,SLC4A8,ELMO1,MRPL10,MEGF10,AFF1,BCAS3,STK32B,LIMS2,MYO16,HECW1,NKAIN2,PRRC2C,CSMD1
Pubmed	23667531	The SOX2-interactome in brain cancer cells identifies the requirement of MSI2 and USP9X for the growth of brain tumor cells.	Pubmed	4.17E-07	7.24E-02	3.02E-04	3.82E-03	44	282	MTA3,INTS2,ZNF687,EP400,ZBTB10,CCAR2,CCNT1,ARMC8,CLOCK,NCOR1,INTS1,MYEF2,SEC16A,DNAJB6,DNM1L,PHC2,SUGP2,TUBB3,AMOTL2,SMC2,WASHC2A,BRD8,MSL3,FERMT2,MSL1,IPO5,MEIS2,MKLN1,OLA1,ZFHX4,RNH1,CHD9,INTS9,TRERF1,SP2,SUPT5H,MMS19,SMG6,SIN3B,TCF12,TUBB2A,INTS3,TUBA1A,LAS1L
Pubmed	12787561	Ten years on: mediation of cell death by the common neurotrophin receptor p75(NTR).	Pubmed	4.28E-07	7.43E-02	3.09E-04	3.90E-03	17	60	ABR,FGD2,KALRN,ARHGEF2,NGEF,ARHGEF6,MAGED1,ARHGEF4,TIAM2,APH1A,RASGRF1,RASGRF2,ARHGEF9,ITGB3BP,TIAM1,UBC,VAV1
Pubmed	25971728	Postmitotic regulation of sensory area patterning in the mammalian neocortex by Lhx2.	Pubmed	4.50E-07	7.83E-02	3.24E-04	4.09E-03	10	21	LHX2,EMX2,ETV1,TUBB3,NEFH,PAX6,RORB,STX1A,SATB2,CUX2
Pubmed	20634891	Maternal genes and facial clefts in offspring: a comprehensive search for genetic associations in two population-based cleft studies from Scandinavia.	Pubmed	4.79E-07	8.32E-02	3.42E-04	4.33E-03	49	331	ACTN1,C1QTNF3,AMT,APOC2,MARK4,PTCH2,BMPR1B,CBS,CDH2,FOXN3,CHRNA4,COL11A2,NECTIN3,CTH,DLX1,EDN1,EGFR,EGR3,EMX2,ERCC2,PIPOX,EYA1,FGF1,FGF12,FGFR1,FGFR3,FOXF2,FOLH1,FOLR2,POMT1,CHL1,GABRB3,GAD1,MTHFD2,ALDH1L1,GDF1,GLI2,SMAD1,MAT2A,OGG1,ABCB1,PTCH1,RET,SALL1,SPP1,SATB2,CUX2,TRPS1,ZNF189
Pubmed	15383276	A protein interaction network links GIT1, an enhancer of huntingtin aggregation, to Huntington's disease.	Pubmed	4.95E-07	8.60E-02	3.53E-04	4.46E-03	19	74	CEP126,GPRASP2,APLP1,BARD1,HAP1,CLTC,CRMP1,ARMCX2,DNM1L,GDF9,TCERG1,KAT7,FICD,ZHX1,GIT1,PTN,SH3GL3,TAL1,DNALI1
Pubmed	21706016	Selected reaction monitoring mass spectrometry reveals the dynamics of signaling through the GRB2 adaptor.	Pubmed	4.98E-07	8.66E-02	3.53E-04	4.47E-03	23	103	MAP4K3,SYNJ1,ARHGEF7,EPS15L1,DOCK4,DNM1,EGFR,STAMBP,MAP4K5,GAREM2,TTYH2,PIK3AP1,AFDN,GIT1,PIK3R1,PPP5C,RBBP6,KIRREL1,HUNK,RADIL,ELMO2,CLASP2,WIPF1
Pubmed	17883393	Developmental changes of glycosphingolipids and expression of glycogenes in mouse brains.	Pubmed	5.06E-07	8.79E-02	3.53E-04	4.47E-03	12	31	ST3GAL5,B4GALT6,GAL3ST1,FUT9,GALC,B4GALNT1,NEU3,MAP2,ST6GALNAC6,ST8SIA1,NEU4,UGT8
Pubmed	18854036	Loss of transforming growth factor-beta 2 leads to impairment of central synapse function.	Pubmed	5.08E-07	8.83E-02	3.53E-04	4.47E-03	8	13	GPHN,NLGN3,S100B,NLGN1,SYN1,SYN2,SYP,SLC17A7
Pubmed	15145078	Quantification of synapse formation and maintenance in vivo in the absence of synaptic release.	Pubmed	5.08E-07	8.83E-02	3.53E-04	4.47E-03	8	13	DOC2A,GRIA2,MAPT,STX1B,SNAP25,STX1A,STXBP1,SYT1
Pubmed	18260139	Sall3 is required for the terminal maturation of olfactory glomerular interneurons.	Pubmed	5.08E-07	8.83E-02	3.53E-04	4.47E-03	8	13	CALB1,CALB2,ETV1,TUBB3,GAD1,PAX6,RELN,SALL1
Pubmed	19332558	The protocadherin gene Celsr3 is required for interneuron migration in the mouse forebrain.	Pubmed	5.08E-07	8.83E-02	3.53E-04	4.47E-03	8	13	NRP2,CALB1,CALB2,CELSR3,ERBB4,TUBB3,MAP2,SST
Pubmed	22689450	Regulation of archicortical arealization by the transcription factor Zbtb20.	Pubmed	5.23E-07	9.10E-02	3.63E-04	4.58E-03	11	26	NRP2,CALB2,LHX2,EMX2,EPHB1,ETV1,GRIK4,INSM1,KITLG,PAX6,SATB2
Pubmed	20410112	Fgfr2 is required for the development of the medial prefrontal cortex and its connections with limbic circuits.	Pubmed	5.47E-07	9.50E-02	3.74E-04	4.73E-03	9	17	CALB1,CALB2,TUBB3,FGFR1,GAD1,PAX6,RELN,SST,SATB2
Pubmed	15570159	CNR/Pcdhalpha family in subplate neurons, and developing cortical connectivity.	Pubmed	5.47E-07	9.50E-02	3.74E-04	4.73E-03	9	17	L1CAM,RELN,PCDHAC2,PCDHA7,PCDHA6,PCDHA5,PCDHA3,PCDHA2,PCDHA1
Pubmed	22542597	The CSF-1 receptor ligands IL-34 and CSF-1 exhibit distinct developmental brain expression patterns and regulate neural progenitor cell maintenance and maturation.	Pubmed	5.47E-07	9.50E-02	3.74E-04	4.73E-03	9	17	APC,CSF1,CSF1R,TUBB3,MBP,PAX6,S100B,SATB2,IL34
Pubmed	26795843	LSD1 co-repressor Rcor2 orchestrates neurogenesis in the developing mouse brain.	Pubmed	6.31E-07	1.10E-01	4.30E-04	5.44E-03	13	37	SYN3,SYT13,CALB2,LHX2,DLX1,EMX2,TUBB3,STMN2,MAP2,MAPT,PTCH1,SST,SATB2
Pubmed	14574404	The DNA sequence and analysis of human chromosome 6.	Pubmed	6.39E-07	1.11E-01	4.34E-04	5.48E-03	77	621	ABCF1,LRFN2,HACE1,FGD2,C6orf89,DDO,CPNE5,ATP6V1G2,RIPK1,DST,SYNJ2,DDR1,PPT2,QKI,LY86,FHL5,CNR1,AKAP7,COL9A1,COL11A2,TBPL1,ZSCAN23,KIAA0408,ZBTB24,KIAA0319,SNAP91,EDN1,RGS17,NRN1,SYNCRIP,FOXO3,FUT9,FYN,GABBR1,TRAF3IP2,TTBK1,BTN2A1,BACH2,ELOVL5,HSF2,HSPA1L,SMAP1,TJAP1,STXBP5,NCOA7,PACRG,AFDN,MYO6,NFYA,PDCD2,ZDHHC14,REV3L,MRPS18A,MRAP2,RPS6KA2,SCAF8,SGK1,ANKRD6,ZKSCAN3,KIF13A,LMBRD1,TRERF1,CDK19,NKA…
Pubmed	19946888	Defining the membrane proteome of NK cells.	Pubmed	6.43E-07	1.12E-01	4.35E-04	5.50E-03	126	1168	ABCF1,ABR,ESYT2,AP2A1,INTS2,OSBPL8,C1QTNF3,DYNLL1,CHID1,KSR1,AP1M1,CAMK2G,LRBA,EPS15L1,CLCN3,CLTC,COX4I1,NCOR1,NCOR2,OSBPL3,MATR3,INTS1,DCTN1,ELMO1,B3GAT3,MED12,DOCK2,PDCD6IP,DNAJB6,FARSB,DNM1L,FIS1,GOLT1B,APH1A,PLXNC1,EIF4G1,EIF4G2,TNK2,STARD3NL,CD320,F5,ACSL4,AGAP2,SYNCRIP,EVL,NOP56,NELFCD,ATP2C1,ERGIC3,CELF1,STAU2,OGA,GAA,GHDC,ERAP1,INPP5K,TUBGCP4,CNTRL,CIT,HBA1,MAN1B1,NCKAP1L,DDX19B,ATXN2L,EL…
Pubmed	20471030	Proteome analysis of the thalamus and cerebrospinal fluid reveals glycolysis dysfunction and potential biomarkers candidates for schizophrenia.	Pubmed	6.76E-07	1.18E-01	4.56E-04	5.76E-03	15	49	SYN3,ANK2,CBR1,FHL5,GDA,CRYM,GLUL,MAPT,MBP,NEFM,PLEC,QDPR,STX1A,STXBP1,SYT5
Pubmed	12376548	NRAGE, a p75 neurotrophin receptor-interacting protein, induces caspase activation and cell death through a JNK-dependent mitochondrial pathway.	Pubmed	6.84E-07	1.19E-01	4.59E-04	5.81E-03	14	43	ABR,FGD2,KALRN,ARHGEF2,NGEF,ARHGEF6,MAGED1,ARHGEF4,TIAM2,RASGRF1,RASGRF2,ARHGEF9,TIAM1,VAV1
Pubmed	16147992	Analysis of BCL6-interacting proteins by tandem mass spectrometry.	Pubmed	7.15E-07	1.24E-01	4.78E-04	6.04E-03	17	62	OSBPL1A,WDR35,CACNA1A,NCOR1,NCOR2,HDAC9,HDAC4,DNAH9,EBF1,PPARGC1A,LPAR4,PCDH9,OLA1,SMARCA4,CSMD1,EIF4ENIF1,SENP7
Pubmed	27432908	Defining the Protein-Protein Interaction Network of the Human Protein Tyrosine Phosphatase Family.	Pubmed	7.26E-07	1.26E-01	4.84E-04	6.11E-03	105	931	AP2A2,HECW2,CASKIN1,CDC14B,STX16,DOCK11,MTMR3,MTMR2,RAB29,CBS,MTMR7,CDC25B,CLGN,DIS3L,RAB28,TPP1,QKI,CNN3,ARMC8,COX4I1,CDC42BPB,GAPVD1,DCAF8,DCTN1,B3GAT3,MTX3,DMD,ACOT8,DTNA,DTNB,DUSP9,KCTD3,COPS4,DCTN4,FDFT1,POLR1B,PCYOX1,VTI1B,DCTN2,COQ5,MTHFD2,NFU1,DHRS4,COPS8,SPIN1,CBX1,ATE1,MAN1B1,ACOT7,GATD1,KIF2A,KPNA5,IPO5,KCTD6,DBNL,PDE4D,DUSP26,PPP2R2B,PPP5C,MAPK3,MAPK4,MAPK9,CNNM2,CYBC1,MTMR10,PTPRE,PT…
Pubmed	12351730	Frizzled-3 is required for the development of major fiber tracts in the rostral CNS.	Pubmed	7.42E-07	1.29E-01	4.85E-04	6.13E-03	6	7	ACHE,CALB2,TUBB3,MAP2,NEFH,FZD3
Pubmed	9280305	Clathrin interacts specifically with amphiphysin and is displaced by dynamin.	Pubmed	7.42E-07	1.29E-01	4.85E-04	6.13E-03	6	7	AP2A1,AP2A2,AMPH,BIN1,CLTC,DNM1
Pubmed	7671305	Beta-NAP, a cerebellar degeneration antigen, is a neuron-specific vesicle coat protein.	Pubmed	7.42E-07	1.29E-01	4.85E-04	6.13E-03	6	7	AP2A1,AP2A2,STX1A,SYN1,SYP,AP3B2
Pubmed	22404429	Nesca, a novel neuronal adapter protein, links the molecular motor kinesin with the pre-synaptic membrane protein, syntaxin-1, in hippocampal neurons.	Pubmed	7.42E-07	1.29E-01	4.85E-04	6.13E-03	6	7	DBN1,TUBB3,PRPH,STX1B,STX1A,RUSC1
Pubmed	22337885	TRIM67 protein negatively regulates Ras activity through degradation of 80K-H and induces neuritogenesis.	Pubmed	7.42E-07	1.29E-01	4.85E-04	6.13E-03	6	7	PLPPR4,PTGR2,PLPPR3,TRIM67,UBC,TRIM9
Pubmed	20029029	Regulation of epidermal growth factor receptor trafficking by lysine deacetylase HDAC6.	Pubmed	7.54E-07	1.31E-01	4.89E-04	6.19E-03	20	83	SPARCL1,CALM1,CBR1,COL9A3,AKAP12,MATR3,RUSC2,EGFR,ERBB2,ERBB4,OLFM1,DCTN2,GABARAPL2,PPP5C,PRKAR1B,RAP1GDS1,MAST1,TPM1,UCHL1,MAP3K12
Pubmed	21491433	Cell-type-specific consequences of Reelin deficiency in the mouse neocortex, hippocampus, and amygdala.	Pubmed	7.54E-07	1.31E-01	4.89E-04	6.19E-03	20	83	RASL11B,BAIAP3,CALB1,VXN,NECTIN3,GREB1,SEMA3D,ETV1,GAD1,KIT,PDE1C,MAGEL2,RELN,RFX3,RORB,SST,ASTN2,CHST8,SLC30A3,SPATA13
Pubmed	28386764	Roles of tau protein in health and disease.	Pubmed	7.74E-07	1.35E-01	4.97E-04	6.28E-03	10	22	TAOK1,MARK4,FYN,TTBK1,MAPT,MARK1,MARK3,PPP5C,TTBK2,SIRT1
Pubmed	27466336	Distinct Functions of Syntaxin-1 in Neuronal Maintenance, Synaptic Vesicle Docking, and Fusion in Mouse Neurons.	Pubmed	7.77E-07	1.35E-01	4.97E-04	6.28E-03	7	10	CPLX2,CPLX1,STX1B,SNAP25,STX1A,STXBP1,SYT1
Pubmed	11804571	Slit proteins prevent midline crossing and determine the dorsoventral position of major axonal pathways in the mammalian forebrain.	Pubmed	7.77E-07	1.35E-01	4.97E-04	6.28E-03	7	10	CALB1,CALB2,SLIT2,NEFH,NPY,ROBO1,ROBO2
Pubmed	11074448	Evidence for intrinsic development of olfactory structures in Pax-6 mutant mice.	Pubmed	7.77E-07	1.35E-01	4.97E-04	6.28E-03	7	10	NRP2,CALB1,CALB2,EMX2,PAX6,ROBO2,SEMA3B
Pubmed	22745667	Comprehensive analysis of interactions between the Src-associated protein in mitosis of 68 kDa and the human Src-homology 3 proteome.	Pubmed	8.21E-07	1.43E-01	5.23E-04	6.61E-03	16	56	AMPH,BTK,ARHGEF4,RUSC2,DOCK2,SH3YL1,MPP6,FYN,MIA2,MYO7A,PIK3R1,SH3KBP1,ARHGEF9,DNMBP,VAV1,SPATA13
Pubmed	21658586	Lhx6 and Lhx8 coordinately induce neuronal expression of Shh that controls the generation of interneuron progenitors.	Pubmed	8.28E-07	1.44E-01	5.25E-04	6.64E-03	11	27	NRP2,CALB1,CALB2,DLX1,ETV1,GAD1,NPY,PTCH1,ARX,SST,ZIC1
Pubmed	26930384	Transcriptome of the inner circular smooth muscle of the developing mouse intestine: Evidence for regulation of visceral smooth muscle genes by the hedgehog target gene, cJun.	Pubmed	9.03E-07	1.57E-01	5.70E-04	7.20E-03	26	130	EMILIN3,ADCY5,MYOM1,AKAP6,AKAP12,CRMP1,LRIG1,BOC,MYADM,NCALD,MRVI1,FOXF2,ACOT7,NKD1,MAPT,MEF2C,NELL2,NF1,PSD,PTN,KCNIP1,SLC8A1,FNBP1,ZNF423,TAL1,FZD3
Pubmed	23754746	Epigenetic functions of smchd1 repress gene clusters on the inactive X chromosome and on autosomes.	Pubmed	9.04E-07	1.57E-01	5.70E-04	7.20E-03	15	50	C1QTNF3,RAB33A,CSF2RA,ZDHHC15,OCRL,MAGEL2,SH3KBP1,SLC6A8,SNRPN,PCDHB15,PCDHB4,PCDHB3,PCDHA6,PCDHA1,MKRN3
Pubmed	25277244	The functional landscape of Hsp27 reveals new cellular processes such as DNA repair and alternative splicing and proposes novel anticancer targets.	Pubmed	9.25E-07	1.61E-01	5.81E-04	7.34E-03	37	225	ACTN1,ZFAT,EIF4G3,ARHGEF7,CLCN3,HECTD1,RBM39,GAPVD1,LONRF1,OPTN,KCTD3,EIF4G2,EIF5,EPB41L2,CEP78,AGAP3,INPP5K,NFU1,SPIN1,CBX1,BVES,MSL1,RBPJ,ENPP2,KANSL1,PSMA6,PPP2R3C,SBF1,CDK5RAP3,SMARCA4,SPATA7,TSNAXIP1,SUPT5H,OBSL1,TTC3,XPO1,FXR1
Pubmed	19799774	Molecular networks involved in mouse cerebral corticogenesis and spatio-temporal regulation of Sox4 and Sox11 novel antisense transcripts revealed by transcriptome profiling.	Pubmed	9.59E-07	1.67E-01	6.00E-04	7.58E-03	18	70	CAMK2A,CHGB,IPCEF1,CYBB,PPP1R1B,UBE2E3,GSTM5,HBA1,MAPT,MBP,SEPT4,PPP3CA,RGS4,ROBO1,RORB,FAM81A,SOX11,KIAA0930
Pubmed	12799088	Dynamic and coordinated expression profile of dbl-family guanine nucleotide exchange factors in the developing mouse brain.	Pubmed	1.03E-06	1.78E-01	6.34E-04	8.02E-03	9	18	ARHGEF7,ARHGEF25,ARHGEF2,NGEF,ARHGEF6,ARHGEF10,MCF2L,DNMBP,SPATA13
Pubmed	21508241	Robo1 regulates semaphorin signaling to guide the migration of cortical interneurons through the ventral forebrain.	Pubmed	1.03E-06	1.78E-01	6.34E-04	8.02E-03	9	18	NRP2,CALB1,SLIT2,PPP1R1B,FLT1,GAD1,ROBO1,ROBO2,SST
Pubmed	12588844	BDNF regulates spontaneous correlated activity at early developmental stages by increasing synaptogenesis and expression of the K+/Cl- co-transporter KCC2.	Pubmed	1.03E-06	1.78E-01	6.34E-04	8.02E-03	9	18	CALB1,CALB2,GAD1,GRIA2,RELN,STX1B,STX1A,SYN1,SYP
Pubmed	22103416	Differential gene expression in migratory streams of cortical interneurons.	Pubmed	1.11E-06	1.93E-01	6.83E-04	8.63E-03	8	14	CNR1,NRN1,GAD1,RASGEF1B,RELN,PTPRO,PLCB1,FLRT2
Pubmed	16615895	Tangential neuronal migration controls axon guidance: a role for neuregulin-1 in thalamocortical axon navigation.	Pubmed	1.11E-06	1.93E-01	6.83E-04	8.63E-03	8	14	CALB1,CALB2,EBF1,ERBB4,TUBB3,GAD1,L1CAM,MEIS2
Pubmed	25977363	Context-specific function of the LIM homeobox 1 transcription factor in head formation of the mouse embryo.	Pubmed	1.12E-06	1.94E-01	6.83E-04	8.63E-03	12	33	AXIN2,PCDH19,PCDH10,CHRD,NOG,PCDH17,PCDH8,PCDH9,PCDH18,MESP1,TCF4,PCDH20
Pubmed	16829211	Detection of novel skeletogenesis target genes by comprehensive analysis of a Runx2(-/-) mouse model.	Pubmed	1.17E-06	2.03E-01	7.11E-04	8.99E-03	17	64	NRP2,CDH2,CDO1,PCOLCE2,CGREF1,GSN,MEF2C,SNX10,PLTP,PTCH1,PTH1R,PTPN13,SMPD3,RASA3,SPP1,UNC5B,SATB2
Pubmed	21725061	CIN85 interacting proteins in B cells-specific role for SHIP-1.	Pubmed	1.20E-06	2.08E-01	7.29E-04	9.21E-03	15	51	AP2A1,AP2A2,HIP1R,SEPT7,CLTC,DBT,PDCD6IP,SEPT9,IDH3B,PIK3AP1,PIK3R1,SH3KBP1,SPTAN1,UBTF,WIPF1
Pubmed	19531213	Proteins recruited by SH3 domains of Ruk/CIN85 adaptor identified by LC-MS/MS.	Pubmed	1.21E-06	2.10E-01	7.32E-04	9.25E-03	23	108	SYNJ1,SYNJ2,PRC1,SEPT7,ELMSAN1,POM121,DNM1,PDCD6IP,KCTD3,SRRM1,SEPT9,TUBGCP4,PSIP1,SYNPO,MAP4,SH3KBP1,ATXN2,SH3BP2,LIMCH1,ERC1,SEPT8,PHLDB1,WIPF1
Pubmed	15815621	Generation and annotation of the DNA sequences of human chromosomes 2 and 4.	Pubmed	1.22E-06	2.12E-01	7.35E-04	9.30E-03	59	442	GALNT13,ADD1,ADD2,RNF150,CCDC74A,KIF1A,BARD1,ST3GAL5,LRRFIP1,CHN1,NDST3,NGEF,CNGA3,CNRIP1,DBI,YTHDC1,E2F6,KLHL5,SPEG,POLR1B,UBE2E3,RGPD5,STAMBP,MTHFD2,SULT1C4,MMADHC,GPR75,ZNF638,RABL2A,HNMT,AGFG1,C2orf72,SFXN5,LIMS1,ASPRV1,GPR155,MAT2A,FIGN,CARF,KCNIP3,AP1AR,CSRNP3,HES6,HSPA4L,ANKRD36,KDM3A,ITPRID2,CEP68,NEU4,CLASP1,SLC19A3,PUM2,FAM200B,TSN,XPO1,REEP1,TMEM237,RNF103,HNRNPA3
Pubmed	20301682	Hereditary Spastic Paraplegia Overview	Pubmed	1.26E-06	2.19E-01	7.59E-04	9.59E-03	13	39	KIF1A,AP4M1,AP4B1,GAD1,AP4S1,KIF5A,L1CAM,ZFYVE27,FA2H,SPART,AP4E1,REEP1,GJC2
Pubmed	17470284	Genetic interplay between the transcription factors Sp8 and Emx2 in the patterning of the forebrain.	Pubmed	1.28E-06	2.22E-01	7.59E-04	9.60E-03	11	28	LHX2,DLX1,EMX2,ETV1,TUBB3,GAD1,PAX6,RELN,ROBO1,RORB,CUX2
Pubmed	21826226	Functional dicer is necessary for appropriate specification of radial glia during early development of mouse telencephalon.	Pubmed	1.28E-06	2.23E-01	7.59E-04	9.60E-03	10	23	NUMB,PROM1,CALB2,EMX2,ERBB2,TUBB3,MSI1,PAX6,RELN,DICER1
Pubmed	24487590	TSHZ1-dependent gene regulation is essential for olfactory bulb development and olfaction.	Pubmed	1.28E-06	2.23E-01	7.59E-04	9.60E-03	10	23	CALB1,CALB2,HAP1,GAD1,GNG4,KITLG,PAX6,RELN,SYBU,ARC
Pubmed	9225980	cDNAs with long CAG trinucleotide repeats from human brain.	Pubmed	1.28E-06	2.23E-01	7.59E-04	9.60E-03	10	23	EP400,CASK,MAGI1,NUMBL,NCOR2,MED12,TOX3,TNRC6A,ATXN2,JPH3
Pubmed	19036983	A crucial role for primary cilia in cortical morphogenesis.	Pubmed	1.28E-06	2.23E-01	7.59E-04	9.60E-03	10	23	AXIN2,LHX2,EMX2,EPHB1,TUBB3,MAPT,PAX6,RELN,PTCH1,IFT88
Pubmed	17015433	Cracking the egg: molecular dynamics and evolutionary aspects of the transition from the fully grown oocyte to embryo.	Pubmed	1.36E-06	2.37E-01	8.02E-04	1.02E-02	39	247	TMCC3,MTUS1,THSD7A,PLAA,FAM189A2,AKAP7,RCHY1,CENPL,WDR20,DNAJB6,DNM1L,STARD3NL,POLK,ERGIC3,MTHFD2,COPS8,SPIN1,ICA1,NKD1,NPTX2,EXOSC10,PPP5C,SPDL1,RDX,DCUN1D2,SGSM1,CCDC112,TRA2B,EPC1,ZBTB43,RBM26,PDLIM2,MTMR14,WBP2,TRPS1,UBC,CCDC14,FAM47E,NELFE
Pubmed	24658140	The mammalian-membrane two-hybrid assay (MaMTH) for probing membrane-protein interactions in human cells.	Pubmed	1.42E-06	2.47E-01	8.36E-04	1.06E-02	26	133	APBB2,ARRB1,ARRB2,ARHGEF7,CALM1,SOCS6,SH2B1,PDCD6IP,EGFR,ERBB2,ERBB4,BAIAP2,GABBR1,GRB10,MAPT,NTRK2,MAPK9,PTK2,RET,RGS4,SH3GL3,SHC4,SLA,SNCA,VAV1,TUBA1A
Pubmed	20439489	miRNA 34a, 100, and 137 modulate differentiation of mouse embryonic stem cells.	Pubmed	1.45E-06	2.53E-01	8.50E-04	1.08E-02	25	125	WDR35,ADAM23,NRP2,CACNB4,LRBA,STOML1,UBXN2A,CTH,SPOCK2,PCOLCE2,PRDM5,GSTT2,PADI2,MAT2A,NEFH,PAX6,SNX10,RFX2,MRAS,KDM3A,SPP1,SSTR1,TRIM2,SIRT1,UBTF
Pubmed	16964442	Identification of candidate maternal-effect genes through comparison of multiple microarray data sets.	Pubmed	1.58E-06	2.74E-01	9.20E-04	1.16E-02	15	52	AMPD3,APBB2,RUNX1T1,USP2,IQGAP2,KIT,SMAD1,KITLG,SERPINI1,FBXW7,HSPA4L,TRO,ZNF23,NDRG4,ST7
Pubmed	28700664	Systematic screening for skin, hair, and nail abnormalities in a large-scale knockout mouse program.	Pubmed	1.61E-06	2.80E-01	9.37E-04	1.19E-02	29	159	SYN3,STX16,CAST,CERS5,CHN1,CRYM,ARHGEF10,DBN1,KIAA0753,RPS6KL1,HEYL,NCALD,FOXO3,CINP,GHR,DBF4,HSF2,IRF8,RBPJ,IL6ST,NEFH,NRCAM,IGSF11,PCSK5,SH3TC2,ENOX1,AP4E1,ZNF346,IFT88
Pubmed	25640309	Systematic identification of molecular links between core and candidate genes in breast cancer.	Pubmed	1.63E-06	2.84E-01	9.45E-04	1.20E-02	33	194	MTA3,APC,MADD,ATP1A3,ADGRB1,CFL2,SULT4A1,PICK1,BAG4,CRY2,GREB1,ENO2,ERBB2,GMPR2,FECH,SEPT9,STMN1,PRKCB,KLK6,BCAS3,QDPR,FBXW7,BAALC,CASC3,ZNF821,SIRT2,FAIM2,CLASP2,SYN1,PDLIM2,UCHL1,MTCH1,TUBA1A
Pubmed	19953087	Comparison of substrate specificity of the ubiquitin ligases Nedd4 and Nedd4-2 using proteome arrays.	Pubmed	1.64E-06	2.85E-01	9.48E-04	1.20E-02	34	203	AMPD2,KCNAB2,MARK4,RASL11B,BMPR1B,BTK,KCNAB3,DAPK3,TOM1,EGFR,EIF5,NSRP1,FGF12,FGFR1,BAIAP2,FLT1,CAMKK2,FYN,SEPT9,MAP4K5,KCNB1,KIFC3,MAP2,NTRK2,PRRT2,RGS3,TCP11L1,MAPK12,SGK1,SAMSN1,SYT1,WBP2,TOM1L2,KCNAB1
Pubmed	20381070	Sex-specific proteome differences in the anterior cingulate cortex of schizophrenia.	Pubmed	1.75E-06	3.04E-01	9.92E-04	1.26E-02	13	40	ARHGDIA,SCRN1,DPYSL2,ENO2,TUBA1B,NEFM,RNH1,SNCA,SPTAN1,TPM1,TPM2,TUBB2A,UCHL1
Pubmed	24198358	A local source of FGF initiates development of the unmyelinated lineage of sensory neurons.	Pubmed	1.75E-06	3.04E-01	9.92E-04	1.26E-02	13	40	TUBB3,FGF1,FGF11,FGF12,FGF13,FGF14,FGFR1,FGFR3,IGF1,NEFH,NTRK2,NTRK3,RET
Pubmed	12473661	The GIT family of proteins forms multimers and associates with the presynaptic cytomatrix protein Piccolo.	Pubmed	1.75E-06	3.05E-01	9.92E-04	1.26E-02	5	5	ARHGEF7,GIT2,PCLO,GIT1,PTK2
Pubmed	12764042	Choreography of early thalamocortical development.	Pubmed	1.75E-06	3.05E-01	9.92E-04	1.26E-02	5	5	EMX2,L1CAM,PAX6,RELN,SNAP25
Pubmed	12451131	Normal development of embryonic thalamocortical connectivity in the absence of evoked synaptic activity.	Pubmed	1.75E-06	3.05E-01	9.92E-04	1.26E-02	5	5	CALB1,CALB2,L1CAM,RELN,SNAP25
Pubmed	15834957	Differential expression of CRMP1, CRMP2A, CRMP2B, and CRMP5 in axons or dendrites of distinct neurons in the mouse brain.	Pubmed	1.75E-06	3.05E-01	9.92E-04	1.26E-02	5	5	CRMP1,DPYSL2,MAP2,MAPT,DPYSL5
Pubmed	25053427	Insm1 promotes endocrine cell differentiation by modulating the expression of a network of genes that includes Neurog3 and Ripply3.	Pubmed	1.77E-06	3.08E-01	1.00E-03	1.26E-02	16	59	CDC42BPA,VAT1L,JAZF1,RUNX1T1,CHGB,SPOCK2,CELSR3,FGF14,GHR,INSM1,NNAT,PAX6,SNRK,ARX,SNAP25,SST
Pubmed	18391951	Many sequence variants affecting diversity of adult human height.	Pubmed	1.83E-06	3.17E-01	1.02E-03	1.29E-02	27	143	HACE1,LCORL,NOG,ZBTB24,DDX46,DTNB,DNAJC27,PRAM1,STRADA,SPIN1,BVES,PDE3A,SERPINI1,RASGEF1B,BCAS3,PEX2,RBBP8,ZFHX4,RPS20,SH3GL3,KIF13A,ADAMTS17,CDK20,PPIL6,ZBTB38,ADAMTSL3,ADAMTS10
Pubmed	18799476	Identification of Arx transcriptional targets in the developing basal forebrain.	Pubmed	1.83E-06	3.18E-01	1.02E-03	1.29E-02	9	19	VAT1L,CALB1,HAP1,EBF1,MEF2C,KITLG,MAGEL2,ARX,SST
Pubmed	15529118	Synapsin and synaptic vesicle protein expression during embryonic and post-natal lens fiber cell differentiation.	Pubmed	1.83E-06	3.18E-01	1.02E-03	1.29E-02	9	19	SYN3,APLP1,KIF5A,MAPT,SYN1,SYN2,SYP,SYT1,KLC2
Pubmed	23042737	Gli3 controls corpus callosum formation by positioning midline guideposts during telencephalic patterning.	Pubmed	1.93E-06	3.35E-01	1.07E-03	1.35E-02	11	29	AXIN2,BMP7,CALB1,CALB2,SLIT2,TUBB3,L1CAM,NFIX,MAPK3,PTCH1,SATB2
Pubmed	16186258	Neurotransmitter release regulated by a MALS-liprin-alpha presynaptic complex.	Pubmed	1.93E-06	3.35E-01	1.07E-03	1.35E-02	11	29	CASKIN1,PPFIA3,CASK,CDH2,ERBB4,GRIA2,NLGN3,NLGN1,SNAP25,STXBP1,SYP
Pubmed	21998595	Identification, replication, and fine-mapping of Loci associated with adult height in individuals of african ancestry.	Pubmed	1.93E-06	3.35E-01	1.07E-03	1.35E-02	11	29	SYN3,ZFAT,LCORL,SMIM29,ARSE,DCLK1,ENPP2,CCDC88A,TNS1,ZBTB38,ADAMTSL3
Pubmed	21078624	Comparison of an expanded ataxia interactome with patient medical records reveals a relationship between macular degeneration and ataxia.	Pubmed	2.00E-06	3.48E-01	1.10E-03	1.39E-02	24	119	ACTN1,C1QTNF1,LTBP4,CACNA1A,KALRN,ARHGAP22,SUMF2,CRMP1,GPRASP1,IP6K1,NELFCD,KHDRBS3,SRRM4,MATK,MATN2,NELL2,PCSK5,ATXN7,SCP2,PUF60,HECW1,ITPRID2,MPRIP,RIMBP2
Pubmed	19924828	Expression of PTPRO in the interneurons of adult mouse olfactory bulb.	Pubmed	2.01E-06	3.49E-01	1.10E-03	1.39E-02	7	11	CALB1,CALB2,NCALD,GAD1,MAP2,PTPRO,UCHL1
Pubmed	12154121	Molecular mechanisms governing Pcdh-gamma gene expression: evidence for a multiple promoter and cis-alternative splicing model.	Pubmed	2.01E-06	3.49E-01	1.10E-03	1.39E-02	7	11	PCDHGB4,PCDHGC5,PCDHGB6,PCDHGB2,PCDHGA11,PCDHAC2,PCDHA5
Pubmed	9742148	Regional and cellular patterns of reelin mRNA expression in the forebrain of the developing and adult mouse.	Pubmed	2.01E-06	3.49E-01	1.10E-03	1.39E-02	7	11	CALB1,CALB2,CCK,GAD1,NPY,RELN,SST
Pubmed	23314748	Why do cellular proteins linked to K63-polyubiquitin chains not associate with proteasomes?	Pubmed	2.19E-06	3.81E-01	1.19E-03	1.51E-02	30	170	KIAA1211,KLHL13,UNC79,CBR1,CDH2,SLIT2,RTTN,SOCS5,KIAA0586,TOM1,PHF20L1,MRPL37,TNRC6A,ZHX1,MAP4,PTOV1,HNRNPM,HYDIN,PTH1R,KLHL11,SGK1,NBPF1,SYNE2,DNAH7,CDH22,TIAM1,UBC,RPL7L1,TOM1L2,ZNF213
Pubmed	20713522	Tbr2-positive intermediate (basal) neuronal progenitors safeguard cerebral cortex expansion by controlling amplification of pallial glutamatergic neurons and attraction of subpallial GABAergic interneurons.	Pubmed	2.24E-06	3.89E-01	1.20E-03	1.52E-02	8	15	CALB1,CALB2,ERBB4,GAD1,L1CAM,NPY,RELN,SST
Pubmed	10932191	A systematic, genome-wide, phenotype-driven mutagenesis programme for gene function studies in the mouse.	Pubmed	2.24E-06	3.89E-01	1.20E-03	1.52E-02	8	15	HEPH,KIT,KITLG,AFF1,PMP22,FBXO11,SNAP25,ZIC2
Pubmed	23064108	Epileptiform activity and cognitive deficits in SNAP-25(+/-) mice are normalized by antiepileptic drugs.	Pubmed	2.24E-06	3.89E-01	1.20E-03	1.52E-02	8	15	CALB1,CALB2,CCK,NPY,STX1B,SNAP25,STX1A,SLC17A7
Pubmed	10679268	Molecular cloning of murine STAP-1, the stem-cell-specific adaptor protein containing PH and SH2 domains.	Pubmed	2.24E-06	3.89E-01	1.20E-03	1.52E-02	8	15	SH2B1,CSF1R,PTK2B,JAK2,KIT,MATK,PIK3R1,VAV1
Pubmed	17462911	STAT5A/B activity is required in the developing forebrain and spinal cord.	Pubmed	2.24E-06	3.89E-01	1.20E-03	1.52E-02	8	15	CALB2,DLX1,ETV1,TUBB3,STMN2,L1CAM,RELN,RORB
Pubmed	20816195	Analyses of shared genetic factors between asthma and obesity in children.	Pubmed	2.29E-06	3.98E-01	1.23E-03	1.55E-02	14	47	ADRA1B,ADRB2,DPP10,STK33,IL33,SH2B1,DGKG,NEGR1,PDE4D,KCTD15,PTPRD,ROBO1,FAIM2,CHST8
Pubmed	27621311	Identification and Characterization of MCM3 as a Kelch-like ECH-associated Protein 1 (KEAP1) Substrate.	Pubmed	2.64E-06	4.59E-01	1.41E-03	1.78E-02	98	878	ACADM,ACTN1,CDC42BPA,DNAH17,ATP2A2,AZGP1,DST,SYNJ1,CALM1,CBR1,CBS,CFL2,PLAA,MYL6B,CLTC,MAGED1,RTTN,PUM1,EARS2,MATR3,AIF1L,DBN1,DBT,ZC3H11A,PDCD6IP,FARSB,EEF1D,EIF4G1,EIF4G2,EPB41L2,MTSS1L,SRRM1,ACSL4,TUBA1B,TUBB3,RACK1,SEC24B,FHL1,SYNCRIP,NOP56,DCTN2,SPECC1,OGA,RNPS1,CNTRL,GSN,PSIP1,DDX19B,ACOT7,IDH3A,IDH3B,MYLK2,IPO5,MAT2A,MBNL1,AFDN,MOV10,MPP2,HNRNPM,NEFM,NFE2L2,CHAMP1,TMOD2,PGAM2,PKM,PLEC,PPP3…
Pubmed	23414517	A human skeletal muscle interactome centered on proteins involved in muscular dystrophies: LGMD interactome.	Pubmed	2.66E-06	4.63E-01	1.42E-03	1.79E-02	19	82	CDC42BPA,MYOM1,DST,CAPN3,AKAP6,APPL1,DNAJB6,OPTN,FLNC,LIMS1,BLOC1S2,ZNF426,RDX,SPTB,SYNE2,ANKRD28,DOCK9,WIPF1,SH3GLB2
Pubmed	18839409	Visualizing mechanosensory endings of TrkC-expressing neurons in HS3ST-2-hPLAP mice.	Pubmed	2.79E-06	4.85E-01	1.44E-03	1.83E-02	6	8	HS3ST2,NEFH,NTRK2,NTRK3,RET,UCHL1
Pubmed	22982106	Distribution of protocadherin 9 protein in the developing mouse nervous system.	Pubmed	2.79E-06	4.85E-01	1.44E-03	1.83E-02	6	8	PCDH10,CALB1,CALB2,NEFH,PCDH9,PRPH
Pubmed	9736654	TrkB and TrkC signaling are required for maturation and synaptogenesis of hippocampal connections.	Pubmed	2.79E-06	4.85E-01	1.44E-03	1.83E-02	6	8	NTRK2,NTRK3,SNAP25,STX1A,SYP,SYT1
Pubmed	22298430	Systematic survey of deubiquitinase localization identifies USP21 as a regulator of centrosome- and microtubule-associated functions.	Pubmed	2.79E-06	4.85E-01	1.44E-03	1.83E-02	6	8	ARHGEF2,USP21,MAP4,MARK1,MARK3,UBC
Pubmed	12963086	Co-purification and localization of Munc18-1 (p67) and Cdk5 with neuronal cytoskeletal proteins.	Pubmed	2.79E-06	4.85E-01	1.44E-03	1.83E-02	6	8	MAPT,NEFM,NEFH,STX1A,STXBP1,TUBB2A
Pubmed	23931996	Cajal-Retzius cells instruct neuronal migration by coincidence signaling between secreted and contact-dependent guidance cues.	Pubmed	2.79E-06	4.85E-01	1.44E-03	1.83E-02	6	8	CALB2,CDH2,NECTIN3,TUBB3,AFDN,RELN
Pubmed	658175	Studies of erythrocyte protoporphyrin in anemic mutant mice: use of a modified hematofluorometer for the detection of heterozygotes for hemolytic disease.	Pubmed	2.79E-06	4.85E-01	1.44E-03	1.83E-02	6	8	HEPH,KIT,KITLG,SLC11A2,CDK5RAP2,SPTB
Pubmed	12895513	Development of the mouse neuromuscular junction in the absence of regulated secretion.	Pubmed	2.79E-06	4.85E-01	1.44E-03	1.83E-02	6	8	SYN3,ACHE,NEFH,STXBP1,SYN1,SYN2
Pubmed	23482493	CLIPR-59: a protein essential for neuromuscular junction stability during mouse late embryonic development.	Pubmed	2.79E-06	4.85E-01	1.44E-03	1.83E-02	6	8	CLIP3,TUBB3,PRPH,CLIP1,S100B,CLIP2
Pubmed	20181579	The progenitor zone of the ventral medial ganglionic eminence requires Nkx2-1 to generate most of the globus pallidus but few neocortical interneurons.	Pubmed	2.85E-06	4.96E-01	1.47E-03	1.86E-02	11	30	CALB1,CALB2,DLX1,ETV1,TUBB3,PPP1R1B,GAD1,GNAL,NPY,SST,ZIC1
Pubmed	22711842	Wnt/?-catenin and Bmp signals control distinct sets of transcription factors in cardiac progenitor cells.	Pubmed	2.85E-06	4.96E-01	1.47E-03	1.86E-02	11	30	AXIN2,BMP7,NOG,HEYL,RBPJ,SMAD1,SMAD9,MEF2C,SMARCD3,MESP1,HEY1
Pubmed	15328020	A screen for downstream effectors of Neurogenin2 in the embryonic neocortex.	Pubmed	3.03E-06	5.26E-01	1.55E-03	1.96E-02	14	48	CALB2,PTBP2,QKI,NCOR1,TUBB3,FUT9,STMN2,NEGR1,L1CAM,MAP2,MEF2C,PCDH9,NLGN1,SST
Pubmed	23382219	Structural basis for endosomal trafficking of diverse transmembrane cargos by PX-FERM proteins.	Pubmed	3.12E-06	5.42E-01	1.59E-03	2.01E-02	21	98	ADRB2,ALK,DDR1,TAOK2,SLITRK5,EGFR,ERBB2,ERBB4,TLR7,ADGRV1,FGFR1,FLT1,GPR37,GPR62,LRP1B,NTRK2,NTRK3,PTPRB,PTPRN2,RET,VLDLR
Pubmed	17460091	Inactivation of Arx, the murine ortholog of the X-linked lissencephaly with ambiguous genitalia gene, leads to severe disorganization of the ventral telencephalon with impaired neuronal migration and differentiation.	Pubmed	3.12E-06	5.42E-01	1.59E-03	2.01E-02	9	20	CALB1,CALB2,EBF1,ETV1,PPP1R1B,GAD1,MAP2,NPY,ARX
Pubmed	25467980	NPAS1 represses the generation of specific subtypes of cortical interneurons.	Pubmed	3.22E-06	5.60E-01	1.63E-03	2.06E-02	10	25	CALB2,DLX1,ERBB4,FGFR1,FGFR3,GAD1,NPY,RELN,ARX,SST
Pubmed	23359859	NOVA-dependent regulation of cryptic NMD exons controls synaptic protein levels after seizure.	Pubmed	3.22E-06	5.60E-01	1.63E-03	2.06E-02	10	25	SYNGR3,RASGRP2,STX2,GABBR1,NOVA1,NOVA2,RASGRF1,DZIP1,SLC4A3,CDK5RAP2
Pubmed	15935055	Munc18-1 stabilizes syntaxin 1, but is not essential for syntaxin 1 targeting and SNARE complex formation.	Pubmed	3.22E-06	5.60E-01	1.63E-03	2.06E-02	10	25	DOC2A,CALB1,SCAMP5,STX1B,SNAP25,STX1A,STXBP1,SYN1,SYN2,SYP
Pubmed	21795542	Developmental profiling of spiral ganglion neurons reveals insights into auditory circuit assembly.	Pubmed	3.25E-06	5.66E-01	1.64E-03	2.07E-02	13	42	LGR5,BMPR1B,PLPPR4,PCDH17,FAM19A2,IFI16,IGF1,NPR2,PCDH8,PCDH9,CYTL1,ZFPM2,FZD3
Pubmed	29459677	A CRISPR-based screen for Hedgehog signaling provides insights into ciliary function and ciliopathies.	Pubmed	3.49E-06	6.07E-01	1.76E-03	2.22E-02	38	247	BEND6,ZBTB10,C5,HIP1R,DLGAP2,CLTC,MAP4K4,ARMC8,OSBPL3,PHF14,SGSM2,EGFR,TUBD1,TUBA1B,TUBB3,SMC2,ARFIP1,LRRCC1,SYTL4,AFDN,GIT1,HNRNPM,PLEC,PTPN13,PCMTD2,RYR3,CCDC112,ATXN7,BTBD3,ZFP1,SNRPN,SPTAN1,IQCE,METTL3,TRIO,TUBB2A,UBC,TUBA1A
Pubmed	14676191	Comprehensive proteomic analysis of human Par protein complexes reveals an interconnected protein network.	Pubmed	3.61E-06	6.28E-01	1.81E-03	2.29E-02	17	69	MARK4,CCAR2,ARHGEF2,BRINP1,PARD6A,STRADA,RASSF8,LIMS1,MARK1,MARK3,PNMA3,PNMA8A,MYO18A,CCDC88A,SMARCA4,MTCL1,PARD3
Pubmed	28190767	An Interaction Landscape of Ubiquitin Signaling.	Pubmed	3.70E-06	6.43E-01	1.85E-03	2.34E-02	60	468	ACTN1,BRAP,AP2A1,AP2A2,OSBPL8,OGT,USP37,KIF1A,BARD1,HAP1,ARHGEF2,EPS15L1,PLAA,HECTD1,UBXN2A,TCAF1,TBC1D5,DBT,SPATA2,DDX46,USP3,PDCD6IP,TOM1,OPTN,COPS4,TNK2,GPHN,ERCC2,ATP5PD,NEURL4,USP19,DDX19B,ELOVL5,GABARAPL2,MYO5A,MYO6,PDPK1,OLA1,PLEC,MBOAT7,PPM1B,LAMA1,USP47,PCMTD2,RMI1,CCDC92,EPN2,SPTAN1,NSFL1C,KLHL7,ALG1,AGTPBP1,UBC,UBE3A,UCHL1,TOM1L2,CCDC14,TBC1D15,ZFAND5,UBE3B
Pubmed	19019082	Proteomic analysis reveals Hrs ubiquitin-interacting motif-mediated ubiquitin signaling in multiple cellular processes.	Pubmed	3.97E-06	6.89E-01	1.98E-03	2.50E-02	14	49	CASK,MARK4,ATP1A1,ATP2A2,CBS,CRMP1,SCRN1,TMCC2,DCTN2,MAT2A,MEST,ZNF302,STXBP1,TUBB2A
Pubmed	18199763	Ctip2 controls the differentiation of medium spiny neurons and the establishment of the cellular architecture of the striatum.	Pubmed	4.14E-06	7.20E-01	2.05E-03	2.59E-02	11	31	CALB2,NGEF,NECTIN3,EBF1,PPP1R1B,MAP2,MEIS2,RELN,FIGN,SST,NETO1
Pubmed	22357600	The splicing regulator Rbfox2 is required for both cerebellar development and mature motor function.	Pubmed	4.14E-06	7.20E-01	2.05E-03	2.59E-02	11	31	CASK,CADPS,FUBP1,CACNA1B,CALB1,GABRG2,NRCAM,PBRM1,SCN8A,SNAP25,CAMTA1
Pubmed	2288909	Multiple genes encoding zinc finger domains are expressed in human T cells.	Pubmed	4.14E-06	7.20E-01	2.05E-03	2.59E-02	11	31	ZNF44,ZFP1,ZNF708,ZNF17,ZNF19,ZNF23,ZNF24,ZNF28,ZNF32,ZNF45,ZNF30
Pubmed	24142862	Cdk5 phosphorylation of ErbB4 is required for tangential migration of cortical interneurons.	Pubmed	4.20E-06	7.30E-01	2.05E-03	2.59E-02	8	16	CALB1,CALB2,EGFR,ERBB2,ERBB4,TUBB3,GAD1,SST
Pubmed	19138174	Channel-interacting PDZ protein, 'CIPP', interacts with proteins involved in cytoskeletal dynamics.	Pubmed	4.20E-06	7.30E-01	2.05E-03	2.59E-02	8	16	CAMK2A,CAMK2B,GDA,BAIAP2,PPP3CA,PRKCB,TUBB2A,TUBA1A
Pubmed	15572149	The axon guidance defect of the telencephalic commissures of the JSAP1-deficient brain was partially rescued by the transgenic expression of JIP1.	Pubmed	4.20E-06	7.30E-01	2.05E-03	2.59E-02	8	16	CALB2,L1CAM,MAP2,MAPK9,MAPK10,PTK2,SNAP25,STXBP1
Pubmed	22575789	Localization of septin proteins in the mouse cochlea.	Pubmed	4.20E-06	7.30E-01	2.05E-03	2.59E-02	8	16	SEPT7,TUBB3,SEPT9,MYO7A,SEPT4,SEPT8,SEPT3,SYP
Pubmed	14594945	MARK4 is a novel microtubule-associated proteins/microtubule affinity-regulating kinase that binds to the cellular microtubule network and to centrosomes.	Pubmed	4.20E-06	7.30E-01	2.05E-03	2.59E-02	8	16	MARK4,MAP2,MAP4,MAPT,MARK1,MARK3,TUBB2A,TUBA1A
Pubmed	22696295	Genome-wide characterization of Foxa2 targets reveals upregulation of floor plate genes and repression of ventrolateral genes in midbrain dopaminergic progenitors.	Pubmed	4.37E-06	7.59E-01	2.12E-03	2.68E-02	13	43	ALCAM,BMP7,SLIT2,CHL1,ATOH8,LAMA2,KITLG,NRCAM,PLCL1,PTCH1,ARX,TCF12,HEY1
Pubmed	22566634	The genetic architecture of economic and political preferences.	Pubmed	4.48E-06	7.79E-01	2.17E-03	2.75E-02	12	37	CADPS,DLGAP1,AKAP6,RGS6,PLXNA4,RAB30,CNTN3,PDE4B,ASTN2,DCBLD1,EML6,NETO1
Pubmed	20830809	Collagen XXVIII is a distinctive component of the peripheral nervous system nodes of ranvier and surrounds nonmyelinating glial cells.	Pubmed	4.53E-06	7.87E-01	2.17E-03	2.75E-02	7	12	TUBB3,GLUL,COL28A1,NEFH,PRPH,RDX,S100B
Pubmed	20151419	Differential gene expression in migrating cortical interneurons during mouse forebrain development.	Pubmed	4.53E-06	7.87E-01	2.17E-03	2.75E-02	7	12	CALB1,DGKG,CHL1,GAD1,PTPRT,MGAT5B,WNT7A
Pubmed	18796539	alphaII-betaV spectrin bridges the plasma membrane and cortical lattice in the lateral wall of the auditory outer hair cells.	Pubmed	4.53E-06	7.87E-01	2.17E-03	2.75E-02	7	12	SPTBN4,EPB41,EPB41L2,TUBB3,MYO7A,SPTAN1,SPTB
Pubmed	11572484	Prediction of the coding sequences of unidentified human genes. XXI. The complete sequences of 60 new cDNA clones from brain which code for large proteins.	Pubmed	4.53E-06	7.88E-01	2.17E-03	2.75E-02	16	63	XKR4,FMNL2,KLHL32,TMEM132B,ELFN2,PSMG3-AS1,CCDC85A,GALNT13,RNF157,PWWP2A,SCIN,NEK1,RIPOR1,LGI2,ITPRID2,CSMD1
Pubmed	25910212	Widespread macromolecular interaction perturbations in human genetic disorders.	Pubmed	4.68E-06	8.14E-01	2.24E-03	2.83E-02	59	461	ACTN1,GPRASP2,AMPD3,ASPA,BTK,CA8,CACNB4,LURAP1,KRIT1,ZBED1,CFL2,CHN1,FBXO7,HOMER3,FHL5,MAGED1,CRYBB1,CSNK1E,PDE4DIP,KATNAL2,JAKMIP2,DMD,EBF1,OPTN,GOLGA7,IRAK4,HSD17B14,MRPL10,RACK1,FDFT1,AMOTL2,KHDRBS3,GGT7,GLUL,LNX1,ZNF496,HSF2,LIG4,KCTD6,MID1,NCF2,PMP22,C19orf57,GRAMD1C,SPDL1,RAD51D,KHDRBS2,CDK5RAP3,SPP1,STXBP1,MTMR14,EIF4ENIF1,BCL2L13,XRCC4,ZNF24,MKRN3,SH3GLB2,TFIP11,PRTFDC1
Pubmed	12467588	Gamma protocadherins are required for survival of spinal interneurons.	Pubmed	4.91E-06	8.54E-01	2.34E-03	2.96E-02	10	26	ALCAM,CALB1,GPHN,GAD1,MAP2,PCDHGC3,RELN,SYN1,SYP,PCDHB15
Pubmed	15778465	Targeted proteomic analysis of 14-3-3 sigma, a p53 effector commonly silenced in cancer.	Pubmed	5.01E-06	8.71E-01	2.38E-03	3.01E-02	20	93	APC,SYNJ2,MAGI1,OSBPL3,SIPA1L1,ARHGAP32,HDAC4,ZNF638,PARD3B,MARK1,MARK3,PTOV1,MAPKAP1,MYCBP2,ST5,MPRIP,PARD3,KLC2,SPIRE1,GAN
Pubmed	19923290	The transition from radial glial to intermediate progenitor cell is inhibited by FGF signaling during corticogenesis.	Pubmed	5.12E-06	8.90E-01	2.42E-03	3.06E-02	9	21	NUMB,CDH2,ETV1,TUBB3,FGFR1,PAX6,MAPK3,CUX2,PARD3
Pubmed	17582329	Dlx transcription factors promote migration through repression of axon and dendrite growth.	Pubmed	5.12E-06	8.90E-01	2.42E-03	3.06E-02	9	21	NRP2,ELMO1,DLX1,ERBB4,GAD1,MAP2,MAPT,MEF2C,ROBO1
Pubmed	17192257	Proteomics analysis of protein kinases by target class-selective prefractionation and tandem mass spectrometry.	Pubmed	5.15E-06	8.95E-01	2.42E-03	3.06E-02	18	78	CDK10,MARK4,CAMK2G,MAP4K4,CSNK1E,EGFR,PTK2B,FER,FYN,MAP4K5,MARK1,MARK3,CDK18,PRKCB,MAPK3,MAPK9,PTK2,RPS6KA2
Pubmed	23793025	Genome-wide meta-analysis identifies new susceptibility loci for migraine.	Pubmed	5.15E-06	8.95E-01	2.42E-03	3.06E-02	18	78	ADRA1B,TRMT9B,FHL5,MRPL37,EYA1,MRVI1,NBEA,GFRA2,MMP16,KSR2,CNNM2,PTPRD,SUGCT,LIMCH1,KANK1,ASTN2,NSD1,TSC1
Pubmed	29091030	CHIP as a membrane-shuttling proteostasis sensor.	Pubmed	5.66E-06	9.84E-01	2.65E-03	3.35E-02	16	64	BIN1,ARHGAP33,DNAJB6,BAIAP2,VTI1B,WDR83,SRCAP,PRRC2B,KIFC3,GPSM2,STAU1,DNAJC9,TAF6,FBXW11,TCF4,AAAS
Pubmed	24163370	The HECT type ubiquitin ligase NEDL2 is degraded by anaphase-promoting complex/cyclosome (APC/C)-Cdh1, and its tight regulation maintains the metaphase to anaphase transition.	Pubmed	5.69E-06	9.90E-01	2.66E-03	3.36E-02	41	281	NCKAP5,HECW2,RTL9,OSBPL8,EP400,SCAPER,KIAA0586,MED12,PHC2,EEF1D,ACSL4,SCML2,PRMT5,KAT8,BAIAP2,SPECC1,USP21,FAM120B,SRCAP,ZNF638,GRB10,DIDO1,CIT,MAP2,MARK1,KCTD6,CHAMP1,XRN1,RBBP6,ZMAT4,MORC4,PBRM1,ZC3H14,SUPT20H,KDM4D,RADIL,SP2,HECW1,CABIN1,TSC2,SPHK2
Pubmed	11812828	Gene expression in the developing mouse retina by EST sequencing and microarray analysis.	Pubmed	5.70E-06	9.91E-01	2.66E-03	3.36E-02	24	126	MADD,FAM19A5,PARD6A,DNAJB6,PAN3,MRPL10,STAU2,FERMT2,TOX2,AFDN,CCDC13,PKM,ANKHD1,PTX3,RDX,DUSP15,ZFHX4,SPTAN1,AGTPBP1,FRYL,FAM124A,FLRT2,VIPR2,MEIS3
Pubmed	19156168	Pharmacogenetics of antipsychotic response in the CATIE trial: a candidate gene analysis.	Pubmed	5.93E-06	1.00E+00	2.76E-03	3.48E-02	23	118	ACHE,ADCY8,ADORA2A,BCHE,RGS9,CAMK2A,CAMK2B,CHRNA4,GRIN3A,PPP1R1B,GAD1,GLUL,GRIA2,GRIN2C,GRIN2D,GRM2,GRM8,HNMT,NTRK2,ZDHHC8,RELN,SNAP25,SLC17A7
Pubmed	25807483	Global genetic analysis in mice unveils central role for cilia in congenital heart disease.	Pubmed	5.95E-06	1.00E+00	2.76E-03	3.49E-02	20	94	CC2D2A,SEMA6A,SLIT2,HECTD1,CCDC151,EVL,CNTRL,ADAMTS6,PCSK5,PKD1,MAPK7,QRICH1,RFX3,KIF7,ROBO1,FUZ,SMARCA4,WRN,ZBTB14,IFT88
Pubmed	14759258	An unappreciated role for RNA surveillance.	Pubmed	6.08E-06	1.00E+00	2.80E-03	3.55E-02	21	102	CHRD,ATP1A1,CFLAR,CD38,PPT2,DMPK,DTNB,CELF1,GABBR1,MAN2A2,MAP2,MAP4,ADAM11,ADAM22,MSR1,NPR2,SETD4,PDE4A,PTPRD,RAD51D,SH3BP2
Pubmed	11214970	Prediction of the coding sequences of unidentified human genes. XIX. The complete sequences of 100 new cDNA clones from brain which code for large proteins in vitro.	Pubmed	6.08E-06	1.00E+00	2.80E-03	3.55E-02	21	102	TMEM108,DLC1,KNDC1,LRRCC1,KIAA1755,DISP2,SETD5,KIF21A,AMBRA1,FHOD3,NBPF1,TET1,CPEB4,BDP1,TEX2,KLHL4,SYNE1,ASXL3,BHLHB9,WNK2,SENP7
Pubmed	18579678	Hes genes and neurogenin regulate non-neural versus neural fate specification in the dorsal telencephalic midline.	Pubmed	6.14E-06	1.00E+00	2.82E-03	3.57E-02	12	38	NOG,LHX2,ETV1,TUBB3,GRIK4,RBPJ,KITLG,RELN,ROBO1,RORB,CUX2,HEY1
Pubmed	20301317	Hereditary Ataxia Overview	Pubmed	6.24E-06	1.00E+00	2.85E-03	3.61E-02	18	79	ATP1A3,CACNA1A,CACNB4,SACS,FGF12,FGF14,NOP56,ELOVL5,TMEM240,PPP2R2B,APTX,LAMA1,ATXN2,ATXN7,ELOVL4,TTBK2,PDSS1,PDSS2
Pubmed	29121065	Proteomic analysis reveals novel ligands and substrates for LNX1 E3 ubiquitin ligase.	Pubmed	6.24E-06	1.00E+00	2.85E-03	3.61E-02	18	79	CLK4,AP2A1,PPFIA3,CDK13,NUMB,NUMBL,DZIP3,ERC2,LNX1,CIT,MID1,KIF7,KLHL11,FBXO11,MYCBP2,ERC1,DNAJC9,ZNF24
Pubmed	15057823	The DNA sequence and analysis of human chromosome 13.	Pubmed	6.40E-06	1.00E+00	2.92E-03	3.69E-02	29	170	RCBTB2,SLITRK5,SACS,FRY,MBNL2,PAN3,KATNAL1,FGF14,UFM1,PCDH17,GPR12,SERP2,LIG4,HS6ST3,CHAMP1,PCDH9,DCUN1D2,SUPT20H,FNDC3A,MYCBP2,ZC3H13,RBM26,SPART,THSD1,DOCK9,ZIC2,UPF3A,ZDHHC20,SPATA13
Pubmed	23453885	Identification of risk loci with shared effects on five major psychiatric disorders: a genome-wide analysis.	Pubmed	7.02E-06	1.00E+00	3.20E-03	4.04E-02	16	65	AS3MT,MAP4K4,HDAC4,ZNF804A,MPP6,MMP16,NTRK3,PPP2R2B,CNNM2,GLT8D1,TCF4,SYNE1,ZFPM2,CSMD1,FAM155A,ANKS1B
Pubmed	25402006	In silico prediction of physical protein interactions and characterization of interactome orphans.	Pubmed	7.10E-06	1.00E+00	3.22E-03	4.07E-02	25	136	APBB2,ARRB1,ARRB2,RIPK1,ARHGEF7,CALM1,SOCS6,SH2B1,PDCD6IP,EGFR,BAIAP2,GRB10,MAPT,NTRK2,MAPK9,PTK2,RET,RGS4,SH3GL3,SHC4,SLA,SNCA,TCF4,VAV1,TUBA1A
Pubmed	15147765	Emx1 and Emx2 cooperate in initial phase of archipallium development.	Pubmed	7.31E-06	1.00E+00	3.31E-03	4.19E-02	10	27	NRP2,NOG,LHX2,CNTN1,DLX1,EMX2,EPHB1,KITLG,CNTN3,PAX6
Pubmed	17721516	OL-Protocadherin is essential for growth of striatal axons and thalamocortical projections.	Pubmed	7.45E-06	1.00E+00	3.35E-03	4.23E-02	8	17	PCDH10,NRP2,CALB2,EBF1,EMX2,PPP1R1B,L1CAM,PAX6
Pubmed	23022035	p27(Kip1) is a microtubule-associated protein that promotes microtubule polymerization during neuron migration.	Pubmed	7.45E-06	1.00E+00	3.35E-03	4.23E-02	8	17	CALB1,PARD6A,TUBB3,GAD1,GSN,NPY,SST,CUX2
Pubmed	17376983	Dlx-dependent and -independent regulation of olfactory bulb interneuron differentiation.	Pubmed	7.45E-06	1.00E+00	3.35E-03	4.23E-02	8	17	DLX1,ERBB4,ETV1,GAD1,PAX6,RELN,ROBO1,ROBO2
Pubmed	23455922	Interlaboratory reproducibility of large-scale human protein-complex analysis by standardized AP-MS.	Pubmed	7.51E-06	1.00E+00	3.36E-03	4.25E-02	57	447	AXIN2,TAOK1,ZNF687,DYNLL1,ATP1A1,ATP2A2,BACH1,DST,ARHGEF7,CCNT1,HECTD1,ARHGEF6,AKAP7,AKAP5,MAGED1,CSNK1E,PDE4DIP,RASSF2,SEC16A,YAF2,VPS13B,SRRM1,PRMT5,PRKAG2,SEC23B,C2orf88,RNPS1,LIMS1,AFF1,MOV10,GIT1,ADAM22,CDK18,PKM,STRN3,PRKAB2,PRKACB,PRKAR1B,PRKCB,SNX22,RPS6KA2,ZNF568,DHX30,LIMS2,CDK5RAP2,ZSWIM8,ERC1,CLASP2,STAU1,PRRC2C,MMS19,FBXW11,OBSL1,TNS2,DICER1,GPR161,STOX2
Pubmed	22723691	Tlx1/3 and Ptf1a control the expression of distinct sets of transmitter and peptide receptor genes in the developing dorsal spinal cord.	Pubmed	7.53E-06	1.00E+00	3.36E-03	4.25E-02	18	80	GRIN3A,GABBR1,GABRA3,GABRB3,GABRG1,GABRG2,GRIA2,GRIK4,GRIK5,GRIN2C,GRIN2D,GRM2,GRM8,OPRL1,SSTR1,SSTR2,TACR1,VIPR2
Pubmed	25332235	Substrate trapping proteomics reveals targets of the ?TrCP2/FBXW11 ubiquitin ligase.	Pubmed	7.55E-06	1.00E+00	3.37E-03	4.26E-02	24	128	AXIN2,OGT,EPB41L5,USP37,CDC25B,MAGI1,CBARP,CLTC,MTSS1L,FLNC,TUBGCP4,NFE2L2,PLEC,PTPN13,EML5,USP47,KCTD17,FNIP1,ELMO2,TACC1,FBXW11,TIAM1,UBC,TRIM9
Pubmed	22365545	A cascade of morphogenic signaling initiated by the meninges controls corpus callosum formation.	Pubmed	7.64E-06	1.00E+00	3.40E-03	4.30E-02	13	45	AXIN2,BMP7,CALB2,SLIT2,EPHB1,L1CAM,SMAD1,SMAD9,NBL1,PAX6,SATB2,CUX2,ZIC1
Pubmed	12923177	Interaction of the ERC family of RIM-binding proteins with the liprin-alpha family of multidomain proteins.	Pubmed	7.87E-06	1.00E+00	3.49E-03	4.41E-02	6	9	PPFIA4,PPFIA3,CAST,ERC2,GIT1,ERC1
Pubmed	16778019	Characterization of the piRNA complex from rat testes.	Pubmed	7.94E-06	1.00E+00	3.51E-03	4.44E-02	23	120	USP31,ARHGAP20,CDK10,ZBTB10,USP2,SEC31B,IP6K1,SLC43A2,DNAJC27,FKTN,ANKFY1,SPIN1,DDX19B,SMIM7,PRKAB2,RAD51D,KDM3A,ZC3H4,TACC1,RPGRIP1L,CBX5,NR2C2,STXBP4
Pubmed	26950368	Diverse functions of myosin VI elucidated by an isoform-specific ?-helix domain.	Pubmed	8.12E-06	1.00E+00	3.56E-03	4.50E-02	9	22	AP2A1,AP2A2,COPB2,CLTC,DCTN1,SEC16A,DCTN2,MYO6,PIK3C2A
Pubmed	18371380	Neurofibromatosis-1 regulates neuronal and glial cell differentiation from neuroglial progenitors in vivo by both cAMP- and Ras-dependent mechanisms.	Pubmed	8.12E-06	1.00E+00	3.56E-03	4.50E-02	9	22	APC,TUBB3,MAP2,MBP,NEFH,NF1,MAPK3,SYN1,SYP
Pubmed	20534675	Axonal projections of mechanoreceptive dorsal root ganglion neurons depend on Ret.	Pubmed	8.12E-06	1.00E+00	3.56E-03	4.50E-02	9	22	EBF1,GFRA2,NEFH,NTRK2,NTRK3,PRPH,RET,UCHL1,SLC17A7
Pubmed	24595293	Ccm3, a gene associated with cerebral cavernous malformations, is required for neuronal migration.	Pubmed	8.12E-06	1.00E+00	3.56E-03	4.50E-02	9	22	ETV1,TUBB3,MAP2,NEFH,PAX6,RELN,RORB,SATB2,CUX2
Pubmed	15761153	High-throughput mapping of a dynamic signaling network in mammalian cells.	Pubmed	8.21E-06	1.00E+00	3.59E-03	4.54E-02	38	256	APBB2,BMPR1B,ARHGEF7,ARHGEF1,SOCS6,CHN1,CHN2,PLEKHB1,FHL5,ARHGEF6,RNF14,OSBPL3,PPP1R16B,GIT2,RHOBTB1,PARD6A,RASL12,UBE2E3,MEX3B,USP21,RAB30,CLASRP,SMAP1,IRF8,INPP5B,LIMS1,LMO2,SMAD1,GNG2,SH3KBP1,PPP2R2B,PPP3CC,RGS3,PREX2,TTC17,RASD2,UBTF,RNF146
Pubmed	19460752	A genome-wide short hairpin RNA screening of jurkat T-cells for human proteins contributing to productive HIV-1 replication.	Pubmed	8.23E-06	1.00E+00	3.59E-03	4.54E-02	34	218	NDRG3,ADD2,ARNTL,MYOM1,RGS11,NRP2,CAPN3,NPIPA1,FAM149A,KIAA0408,DTNA,TSPAN5,EPB41,TUBA1B,FOXO3,AFF2,TPK1,GALC,RAPGEF6,PRDM5,SMAP1,IL6ST,CDK18,PKD1,SNX10,RGS4,RIC8B,SH3BGR,CXXC4,FAM208A,WSCD1,TCF12,DICER1,TUBA1A
Pubmed	26671461	Pbx Regulates Patterning of the Cerebral Cortex in Progenitors and Postmitotic Neurons.	Pubmed	8.31E-06	1.00E+00	3.60E-03	4.55E-02	12	39	AXIN2,CALB2,LHX2,DLX1,EMX2,ETV1,SMAD1,PAX6,RELN,RORB,PDZRN3,CUX2
Pubmed	20943929	The Gli3 hypomorphic mutation Pdn causes selective impairment in the growth, patterning, and axon guidance capability of the lateral ganglionic eminence.	Pubmed	8.32E-06	1.00E+00	3.60E-03	4.55E-02	11	33	SEMA6A,NRP2,LHX2,EBF1,EMX2,TUBB3,PAX6,RELN,PTCH1,RORB,SATB2
Pubmed	28069946	Wnt5a is essential for hippocampal dendritic maintenance and spatial learning and memory in adult mice.	Pubmed	8.32E-06	1.00E+00	3.60E-03	4.55E-02	11	33	AXIN2,CAMK2A,CAMK2B,GRIA2,MAP2,NEFH,MAPK3,SYN1,SYP,WNT7A,SLC17A7
Pubmed	18022353	New nomenclature for chromatin-modifying enzymes.	Pubmed	8.52E-06	1.00E+00	3.67E-03	4.65E-02	14	52	KDM5D,NCOA1,CLOCK,KMT5B,KAT8,DOT1L,KDM2B,KAT7,KDM4D,KDM4B,KDM3A,KDM4C,NSD1,KAT6A
Pubmed	21399614	Novel asymmetrically localizing components of human centrosomes identified by complementary proteomics methods.	Pubmed	8.54E-06	1.00E+00	3.67E-03	4.65E-02	26	146	DYNLL1,PDE4DIP,KIAA0586,DCTN1,KIAA0753,DCTN4,CEP85L,CEP78,DCTN2,TUBGCP4,CNTRL,LRRCC1,KIF2A,POC1B,NEK1,PRKACB,CEP41,PPP2R3C,CEP97,CLIP1,CDK5RAP2,CEP68,FBXW11,RPGRIP1L,CLASP1,CCDC14
Pubmed	16987237	Reduced expression of neuropeptide genes in a genome-wide screen of a secretion-deficient mouse.	Pubmed	8.67E-06	1.00E+00	3.72E-03	4.71E-02	16	66	ACHE,CACNA1A,CCK,DLGAP1,PICK1,ENO2,GPHN,GAD1,PCLO,NPY,CNTN3,PCSK1,SST,SSTR1,STXBP1,TACR1
Pubmed	25036637	A quantitative chaperone interaction network reveals the architecture of cellular protein homeostasis pathways.	Pubmed	8.98E-06	1.00E+00	3.74E-03	4.73E-02	45	326	ACTN1,GPRASP2,BIN1,AMT,DNAH17,ATP2A2,COPB2,HECTD1,MAGED1,BAG4,SEC24C,VCAN,DNAJB6,EGFR,ERBB2,ERBB4,TUBA1B,FER,USP19,HSF2,HSPA1L,KLHL23,POC1B,HNRNPM,DNHD1,KSR2,PDCD2,PIK3R1,SH3KBP1,PPP5C,PRPSAP2,CEP97,RADX,MCMBP,FAM192A,COPZ1,HSPA4L,PHLDB1,SYNE2,DNAJC9,WBP2,HSPBP1,XPO1,DHX33,TUBA1A
Pubmed	26354767	Dependence of Human Colorectal Cells Lacking the FBW7 Tumor Suppressor on the Spindle Assembly Checkpoint.	Pubmed	9.17E-06	1.00E+00	3.74E-03	4.73E-02	23	121	AP2A1,DDO,LINC00173,NECTIN3,NCOR1,CYBB,ALKBH8,PHF20L1,KATNAL1,TUBA1B,DLC1,CINP,DIDO1,LRRTM1,CDK18,SPDL1,PTPRN2,FBXW7,TNFRSF19,PUF60,NELFE,RSPRY1,SENP7
Pubmed	9012511	Multiple roles for endothelin in melanocyte development: regulation of progenitor number and stimulation of differentiation.	Pubmed	9.18E-06	1.00E+00	3.74E-03	4.73E-02	5	6	EDN1,EDN3,EDNRA,EDNRB,KITLG
Pubmed	17244534	Ubiquitin binds to and regulates a subset of SH3 domains.	Pubmed	9.18E-06	1.00E+00	3.74E-03	4.73E-02	5	6	AMPH,BIN1,DNM1,SH3KBP1,UBC
Pubmed	27609886	Identification of an elaborate complex mediating postsynaptic inhibition.	Pubmed	9.18E-06	1.00E+00	3.74E-03	4.73E-02	5	6	ARHGAP32,GPHN,INSYN1,IQSEC3,ARHGEF9
Pubmed	23516305	Protein tyrosine phosphatase receptor type O inhibits trigeminal axon growth and branching by repressing TrkB and Ret signaling.	Pubmed	9.18E-06	1.00E+00	3.74E-03	4.73E-02	5	6	TUBB3,NTRK2,NTRK3,PTPRO,RET
Pubmed	18054781	The role of Slit-Robo signaling in the generation, migration and morphological differentiation of cortical interneurons.	Pubmed	9.18E-06	1.00E+00	3.74E-03	4.73E-02	5	6	CALB1,SLIT2,ROBO1,ROBO2,ARX
Pubmed	19029029	Control of patterns of corneal innervation by Pax6.	Pubmed	9.18E-06	1.00E+00	3.74E-03	4.73E-02	5	6	TUBB3,NTRK2,NTRK3,PAX6,TACR1
Pubmed	10449403	A conformational switch in syntaxin during exocytosis: role of munc18.	Pubmed	9.18E-06	1.00E+00	3.74E-03	4.73E-02	5	6	CPLX2,CPLX1,SNAP25,STX1A,STXBP1
Pubmed	20037577	HDAC1 nuclear export induced by pathological conditions is essential for the onset of axonal damage.	Pubmed	9.18E-06	1.00E+00	3.74E-03	4.73E-02	5	6	DNM1,KIF2A,KIF5A,XPO1,TUBA1A
Pubmed	26987813	Regulator of G-protein signalling and GoLoco proteins suppress TRPC4 channel function via acting at G?i/o.	Pubmed	9.18E-06	1.00E+00	3.74E-03	4.73E-02	5	6	RGS6,GPSM1,GPSM2,RGS4,RGS12
Pubmed	16374801	Neural activity- and development-dependent expression and distribution of CASK interacting nucleosome assembly protein in mouse brain.	Pubmed	9.18E-06	1.00E+00	3.74E-03	4.73E-02	5	6	CASK,TUBB3,TSPYL2,SYP,TAF9
Pubmed	23666762	Role of individual MARK isoforms in phosphorylation of tau at Ser�?� in Alzheimer's disease.	Pubmed	9.18E-06	1.00E+00	3.74E-03	4.73E-02	5	6	MARK4,MAPT,MARK1,MARK3,PEG10
Pubmed	10648716	The lack of Emx2 causes impairment of Reelin signaling and defects of neuronal migration in the developing cerebral cortex.	Pubmed	9.18E-06	1.00E+00	3.74E-03	4.73E-02	5	6	CALB2,EMX2,TUBB3,MAP2,RELN
Pubmed	19366869	The role of Robo3 in the development of cortical interneurons.	Pubmed	9.18E-06	1.00E+00	3.74E-03	4.73E-02	5	6	CALB1,GAD1,RELN,ROBO1,ROBO2
Pubmed	12561075	Emx1 and Emx2 cooperate to regulate cortical size, lamination, neuronal differentiation, development of cortical efferents, and thalamocortical pathfinding.	Pubmed	9.22E-06	1.00E+00	3.74E-03	4.73E-02	7	13	CALB2,LHX2,EMX2,TUBB3,L1CAM,RELN,RORB
Pubmed	20847152	Absence of layer-specific cadherin expression profiles in the neocortex of the reeler mutant mouse.	Pubmed	9.22E-06	1.00E+00	3.74E-03	4.73E-02	7	13	PCDH19,ETV1,L1CAM,PCDH8,PCDH9,RELN,CUX2
Pubmed	16873583	Basement membrane attachment is dispensable for radial glial cell fate and for proliferation, but affects positioning of neuronal subtypes.	Pubmed	9.22E-06	1.00E+00	3.74E-03	4.73E-02	7	13	CALB1,CALB2,ETV1,TUBB3,RELN,RORB,CUX2
Pubmed	23142661	Maturation-promoting activity of SATB1 in MGE-derived cortical interneurons.	Pubmed	9.22E-06	1.00E+00	3.74E-03	4.73E-02	7	13	CALB2,ETV1,GAD1,NPY,SATB1,SST,CUX2
Pubmed	26813976	Gradient COUP-TFI Expression Is Required for Functional Organization of the Hippocampal Septo-Temporal Longitudinal Axis.	Pubmed	9.22E-06	1.00E+00	3.74E-03	4.73E-02	7	13	NRP2,CALB1,CALB2,GAD1,GRIK4,MAP2,NEFH
Pubmed	29045729	Knockout Mice for Dyslexia Susceptibility Gene Homologs KIAA0319 and KIAA0319L have Unaffected Neuronal Migration but Display Abnormal Auditory Processing.	Pubmed	9.22E-06	1.00E+00	3.74E-03	4.73E-02	7	13	CALB1,CALB2,KIAA0319,NEFH,PAX6,RELN,SST
Pubmed	18279309	Postsynaptic and differential localization to neuronal subtypes of protocadherin beta16 in the mammalian central nervous system.	Pubmed	9.22E-06	1.00E+00	3.74E-03	4.73E-02	7	13	CALB1,GLUL,SYP,PCDHB15,PCDHB6,PCDHB4,PCDHB3
Pubmed	27223325	NOVA2-mediated RNA regulation is required for axonal pathfinding during development.	Pubmed	9.22E-06	1.00E+00	3.74E-03	4.73E-02	7	13	SLIT2,L1CAM,NEFH,NOVA1,NOVA2,ROBO2,SYP
Pubmed	19208628	The insulin receptor substrate of 53 kDa (IRSp53) limits hippocampal synaptic plasticity.	Pubmed	1.07E-05	1.00E+00	4.32E-03	5.46E-02	10	28	ARHGEF7,CAMK2A,DLGAP1,SHANK1,BAIAP2,SYNPO,MAP2,DBNL,SPTAN1,ARC
Pubmed	22923088	The doublesex homolog Dmrt5 is required for the development of the caudomedial cerebral cortex in mammals.	Pubmed	1.10E-05	1.00E+00	4.45E-03	5.63E-02	15	60	AXIN2,NRP2,BMP7,CALB2,LHX2,EMX2,EPHB1,ETV1,GRIK4,L1CAM,PAX6,RELN,RORB,SATB2,CUX2
Pubmed	15561718	Systematic identification and analysis of mammalian small ubiquitin-like modifier substrates.	Pubmed	1.11E-05	1.00E+00	4.48E-03	5.67E-02	12	40	SEMA6A,CASP8AP2,ETV1,TCERG1,STMN2,MEF2C,HNRNPM,SATB1,KAT6B,HIRA,ZNF24,NELFE
Pubmed	22407321	MEGF10 and MEGF11 mediate homotypic interactions required for mosaic spacing of retinal neurons.	Pubmed	1.15E-05	1.00E+00	4.64E-03	5.86E-02	11	34	SEMA7A,CALB1,VCAN,SEMA3D,MEGF11,MEGF10,GALNT15,GLUL,HAS2,MMP17,NPY
Pubmed	19521500	The level of the transcription factor Pax6 is essential for controlling the balance between neural stem cell self-renewal and neurogenesis.	Pubmed	1.17E-05	1.00E+00	4.69E-03	5.92E-02	35	231	ADD2,OGT,ADGRB3,DDX46,KLHL5,ING4,ETV1,TUBB3,FGFR1,SESN1,CBX1,IDH3A,MEST,KCTD6,NELL2,NFYA,NTRK2,IGSF11,PAX6,ENPP2,GPR85,FAM98B,PKM,PEX2,RDX,ELP2,RPS20,PUF60,KBTBD4,ZC3H4,TAF9,TBL1X,MTMR14,UBTF,PLPPR2
Pubmed	20571754	Evaluating the discriminative power of multi-trait genetic risk scores for type 2 diabetes in a northern Swedish population.	Pubmed	1.21E-05	1.00E+00	4.83E-03	6.10E-02	17	75	ADCY5,APOC1,APOC2,LGR5,MADD,STK33,SH2B1,CRY2,DGKB,HMGCR,NEGR1,IGF1,PCSK1,KCTD15,PLTP,SARS,AGMO
Pubmed	28705898	Cellular heterogeneity in the ureteric progenitor niche and distinct profiles of branching morphogenesis in organ development.	Pubmed	1.21E-05	1.00E+00	4.85E-03	6.14E-02	23	123	AXIN2,SEMA6A,CALB1,CRLF1,COL9A3,PPP1R1B,KHDRBS3,NSG1,KDM2B,ACOT7,NKD1,STMN1,MEST,MYCN,NNAT,NKAIN1,RET,C18orf54,TMPO,DOK6,RPRM,VLDLR,PCBP4
Pubmed	18250082	Gene expression in cortical interneuron precursors is prescient of their mature function.	Pubmed	1.26E-05	1.00E+00	5.00E-03	6.32E-02	8	18	CACNB4,GAD1,NPY,SATB1,SLC12A2,SST,CUX2,SSBP2
Pubmed	10393115	Loss of Nkx2.1 homeobox gene function results in a ventral to dorsal molecular respecification within the basal telencephalon: evidence for a transformation of the pallidum into the striatum.	Pubmed	1.26E-05	1.00E+00	5.00E-03	6.32E-02	8	18	CALB1,CALB2,ETV1,TUBB3,GAD1,GNAL,MAP2,PAX6
Pubmed	8653788	Defective neuromuscular synaptogenesis in agrin-deficient mutant mice.	Pubmed	1.26E-05	1.00E+00	5.00E-03	6.32E-02	8	18	ACHE,SV2B,DNM1,SYT3,SYT17,NEFH,SYP,SYT1
Pubmed	25515538	A systems-wide screen identifies substrates of the SCF?TrCP ubiquitin ligase.	Pubmed	1.28E-05	1.00E+00	5.08E-03	6.43E-02	35	232	LRCH2,APC,USP37,CDC25B,CLTC,HECTD1,BAG4,CRY2,SIPA1L1,PUM1,DCAF8,MATR3,FLNC,KHDRBS3,MOV10,MXI1,NACA,NFE2L2,PIK3C2A,PTPN13,EML5,USP47,FBXW7,SBF1,FNIP1,SHMT2,AMBRA1,SYBU,TACC1,FBXW11,EIF4ENIF1,ZIC2,TRIM9,SPIRE1,HNRNPA3
Pubmed	15449545	Prediction of the coding sequences of mouse homologues of FLJ genes: the complete nucleotide sequences of 110 mouse FLJ-homologous cDnas identified by screening of terminal sequences of cDNA clones randomly sampled from size-fractionated libraries.	Pubmed	1.30E-05	1.00E+00	5.11E-03	6.46E-02	18	83	INTS2,CARMIL3,ARHGEF1,ZNF521,BOC,GGT7,CNTRL,TMEM104,ANKHD1,USP47,ARMC5,PEAR1,GALNT10,FAM102A,ARHGEF40,IFT122,DOCK8,LAS1L
Pubmed	25131634	Expression profile analysis of vulnerable CA1 pyramidal neurons in young-Middle-Aged Ts65Dn mice.	Pubmed	1.30E-05	1.00E+00	5.11E-03	6.46E-02	18	83	ACHE,BCHE,CAMK2A,CHRNA4,CSF1,VCAN,FCGR1A,GABRB3,GABRG1,MAPT,MBP,MSR1,NTRK2,NTRK3,PPP3CC,KCNIP3,MAPK12,SST
Pubmed	28942923	Transcriptional Architecture of Synaptic Communication Delineates GABAergic Neuron Identity.	Pubmed	1.53E-05	1.00E+00	5.96E-03	7.54E-02	10	29	CALB2,CCK,NDST3,CHST15,TOX3,HS6ST3,NFIX,SOX15,SST,HEY1
Pubmed	18077674	The neonatal ventromedial hypothalamus transcriptome reveals novel markers with spatially distinct patterning.	Pubmed	1.53E-05	1.00E+00	5.96E-03	7.54E-02	10	29	LARGE1,CNR1,GDA,KCNQ3,NPY,NPTX2,PPP3CA,FBXW7,SATB2,SLC17A7
Pubmed	22514301	c-Maf is required for the development of dorsal horn laminae III/IV neurons and mechanoreceptive DRG axon projections.	Pubmed	1.53E-05	1.00E+00	5.96E-03	7.54E-02	10	29	CCK,EBF1,GFRA2,MAPT,NEFH,NTRK2,NTRK3,RET,RORB,SLC17A7
Pubmed	21909369	Global analysis of gene expression in the developing brain of Gtf2ird1 knockout mice.	Pubmed	1.53E-05	1.00E+00	5.96E-03	7.54E-02	10	29	SLC4A4,BMPR1B,AP4M1,KATNAL1,FGF11,PRUNE2,MAT2A,DZIP1,SPP1,TAF6
Pubmed	22906231	Neurog1 and Neurog2 coordinately regulate development of the olfactory system.	Pubmed	1.58E-05	1.00E+00	6.13E-03	7.75E-02	11	35	CALB2,DLX1,ETV1,GAD1,STMN2,NTRK2,NTRK3,PAX6,RELN,S100B,SLC17A7
Pubmed	29078390	WD40-repeat 47, a microtubule-associated protein, is essential for brain development and autophagy.	Pubmed	1.58E-05	1.00E+00	6.13E-03	7.75E-02	11	35	STMN2,L1CAM,MAPT,NEFH,PAX6,PPP2R2B,WDR37,WDR47,DMXL2,ZNF106,HIRA
Pubmed	15640798	Monoallelic yet combinatorial expression of variable exons of the protocadherin-alpha gene cluster in single neurons.	Pubmed	1.73E-05	1.00E+00	6.59E-03	8.33E-02	7	14	PCDHAC2,PCDHA7,PCDHA6,PCDHA5,PCDHA3,PCDHA2,PCDHA1
Pubmed	21435555	Slit2 activity in the migration of guidepost neurons shapes thalamic projections during development and evolution.	Pubmed	1.73E-05	1.00E+00	6.59E-03	8.33E-02	7	14	SLIT2,DLX1,EBF1,L1CAM,MEIS2,ROBO1,ROBO2
Pubmed	9179496	Construction and characterization of human brain cDNA libraries suitable for analysis of cDNA clones encoding relatively large proteins.	Pubmed	1.73E-05	1.00E+00	6.59E-03	8.33E-02	7	14	HDAC4,ELMO1,C2CD2L,PTPRT,CUX2,CLIP2,TRIM9
Pubmed	19948886	Gene deletion mutants reveal a role for semaphorin receptors of the plexin-B family in mechanisms underlying corticogenesis.	Pubmed	1.73E-05	1.00E+00	6.59E-03	8.33E-02	7	14	CALB2,TUBB3,SEMA4D,GAD1,MAP2,PLXNB1,RELN
Pubmed	22632726	Optic chiasm presentation of Semaphorin6D in the context of Plexin-A1 and Nr-CAM promotes retinal axon midline crossing.	Pubmed	1.73E-05	1.00E+00	6.59E-03	8.33E-02	7	14	SEMA6A,PLXNA4,SEMA3D,NRCAM,SEMA6D,ZIC2,SEMA3B
Pubmed	12771190	SETA/CIN85/Ruk and its binding partner AIP1 associate with diverse cytoskeletal elements, including FAKs, and modulate cell adhesion.	Pubmed	1.73E-05	1.00E+00	6.59E-03	8.33E-02	7	14	PDCD6IP,EGFR,PTK2B,SH3KBP1,MASP1,PTK2,TUBA1A
Pubmed	19936227	Disorganized innervation and neuronal loss in the inner ear of Slitrk6-deficient mice.	Pubmed	1.73E-05	1.00E+00	6.59E-03	8.33E-02	7	14	CALB1,CALB2,ERBB2,TUBB3,MYO7A,NTRK2,NTRK3
Pubmed	19605412	Three human ARX mutations cause the lissencephaly-like and mental retardation with epilepsy-like pleiotropic phenotypes in mice.	Pubmed	1.73E-05	1.00E+00	6.59E-03	8.33E-02	7	14	ACHE,GAD1,MAP2,NPY,ARX,SST,SATB2
Pubmed	22768092	The biochemical anatomy of cortical inhibitory synapses.	Pubmed	1.73E-05	1.00E+00	6.59E-03	8.33E-02	7	14	GPHN,NBEA,GABRA3,GABRB3,GABRG1,GABRG2,NLGN3
Pubmed	18940588	Tbr2 directs conversion of radial glia into basal precursors and guides neuronal amplification by indirect neurogenesis in the developing neocortex.	Pubmed	1.73E-05	1.00E+00	6.59E-03	8.33E-02	7	14	LHX2,ETV1,TUBB3,L1CAM,NEFH,RORB,CUX2
Pubmed	12223406	MAPK-upstream protein kinase (MUK) regulates the radial migration of immature neurons in telencephalon of mouse embryo.	Pubmed	1.85E-05	1.00E+00	6.91E-03	8.73E-02	6	10	TUBB3,MAP2,MAPK3,MAPK9,MAPK12,MAP3K12
Pubmed	15964765	Differential expression of individual gamma-protocadherins during mouse brain development.	Pubmed	1.85E-05	1.00E+00	6.91E-03	8.73E-02	6	10	PCDHGB4,CDH2,PCDHGC3,PCDHGC5,PCDHGB6,PCDHGA4
Pubmed	17568776	Phosphorylation of Pirh2 by calmodulin-dependent kinase II impairs its ability to ubiquitinate p53.	Pubmed	1.85E-05	1.00E+00	6.91E-03	8.73E-02	6	10	CALM1,CAMK2A,CAMK2G,KRIT1,RCHY1,UBC
Pubmed	19616129	Expression of the mouse PR domain protein Prdm8 in the developing central nervous system.	Pubmed	1.85E-05	1.00E+00	6.91E-03	8.73E-02	6	10	CALB1,TUBB3,GLUL,PAX6,STX1A,PRDM8
Pubmed	21491429	PCP4 (PEP19) overexpression induces premature neuronal differentiation associated with Ca(2+) /calmodulin-dependent kinase II-? activation in mouse models of Down syndrome.	Pubmed	1.85E-05	1.00E+00	6.91E-03	8.73E-02	6	10	CALB1,CALB2,CAMK2A,CAMK2G,TUBB3,MAP2
Pubmed	15385616	The Tlx gene regulates the timing of neurogenesis in the cortex.	Pubmed	1.85E-05	1.00E+00	6.91E-03	8.73E-02	6	10	CALB2,TUBB3,MAP2,PAX6,SALL1,NR2E1
Pubmed	22806269	CDK5RAP2 expression during murine and human brain development correlates with pathology in primary autosomal recessive microcephaly.	Pubmed	1.85E-05	1.00E+00	6.91E-03	8.73E-02	6	10	CALB1,CALB2,TUBB3,MBP,RELN,CDK5RAP2
Pubmed	27810937	Deficiency of CPEB2-Confined Choline Acetyltransferase Expression in the Dorsal Motor Nucleus of Vagus Causes Hyperactivated Parasympathetic Signaling-Associated Bronchoconstriction.	Pubmed	1.85E-05	1.00E+00	6.91E-03	8.73E-02	6	10	CPEB2,TUBB3,NEFH,CPEB3,CPEB4,TACR1
Pubmed	27170656	Celsr3 and Fzd3 Organize a Pioneer Neuron Scaffold to Steer Growing Thalamocortical Axons.	Pubmed	1.85E-05	1.00E+00	6.91E-03	8.73E-02	6	10	CALB1,CALB2,CELSR3,PAX6,RELN,FZD3
Pubmed	15858069	Foxg1 confines Cajal-Retzius neuronogenesis and hippocampal morphogenesis to the dorsomedial pallium.	Pubmed	1.88E-05	1.00E+00	6.97E-03	8.81E-02	9	24	FZD9,LHX2,CRYM,EMX2,EPHB1,TUBB3,GRIK4,KITLG,RELN
Pubmed	26857994	Loss of the transcription factor Meis1 prevents sympathetic neurons target-field innervation and increases susceptibility to sudden cardiac death.	Pubmed	1.88E-05	1.00E+00	6.97E-03	8.81E-02	9	24	CLTC,NBEA,MEIS2,NTRK2,NTRK3,RET,SYT1,UCHL1,MEIS3
Pubmed	27480238	SALM4 suppresses excitatory synapse development by cis-inhibiting trans-synaptic SALM3-LAR adhesion.	Pubmed	1.88E-05	1.00E+00	6.97E-03	8.81E-02	9	24	LRFN2,LRFN1,CASK,DLGAP1,GRIA2,MAPK3,LRFN5,SYN1,SYP
Pubmed	17461779	Identification of Protor as a novel Rictor-binding component of mTOR complex-2.	Pubmed	2.04E-05	1.00E+00	7.50E-03	9.49E-02	8	19	CLTC,CPS1,TUBA1B,DHRS4,MAPKAP1,MLST8,RICTOR,TUBA1A
Pubmed	23895693	Dicer is required for neural stem cell multipotency and lineage progression during cerebral cortex development.	Pubmed	2.04E-05	1.00E+00	7.50E-03	9.49E-02	8	19	ETV1,TUBB3,ALDH1L1,GLUL,PAX6,S100B,SATB2,DICER1
Pubmed	16168404	Gli3 is required for the specification and differentiation of preplate neurons.	Pubmed	2.04E-05	1.00E+00	7.50E-03	9.49E-02	8	19	AXIN2,NUMB,CALB2,STMN2,MAP2,PAX6,RELN,PARD3
Pubmed	17916349	A dynamic gradient of Wnt signaling controls initiation of neurogenesis in the mammalian cortex and cellular specification in the hippocampus.	Pubmed	2.04E-05	1.00E+00	7.50E-03	9.49E-02	8	19	ACHE,AXIN2,NRP2,CDH2,TUBB3,GRIK4,MEIS2,PAX6
Pubmed	24721909	Novel skin phenotypes revealed by a genome-wide mouse reverse genetic screen.	Pubmed	2.11E-05	1.00E+00	7.76E-03	9.81E-02	13	49	LRIG1,TM9SF4,MAD2L2,MYO5A,MYO6,MYO7A,DUSP26,PPP3CA,CYBC1,OXR1,WDR37,RPGRIP1L,HIRA
Pubmed	20306291	A three-stage genome-wide association study of general cognitive ability: hunting the small effects.	Pubmed	2.15E-05	1.00E+00	7.82E-03	9.89E-02	10	30	TMCC3,CARS,BOC,RGS17,FOXO3,IDH3A,IRX1,RXRA,FERMT1,PDZRN3
Pubmed	14973295	Discrete gene sets depend on POU domain transcription factor Brn3b/Brn-3.2/POU4f2 for their expression in the mouse embryonic retina.	Pubmed	2.15E-05	1.00E+00	7.82E-03	9.89E-02	10	30	SYT13,PTCH2,DLX1,EBF1,MSTN,GLI2,SHISAL1,MAPT,NELL2,PTCH1
Pubmed	19054571	Polymorphisms in genes involved in neurodevelopment may be associated with altered brain morphology in schizophrenia: preliminary evidence.	Pubmed	2.15E-05	1.00E+00	7.82E-03	9.89E-02	10	30	ADAM15,SEMA3D,ADAM28,ADAM22,NEFH,RELN,PCDHA3,WNT7A,FZD3,RTN4
Pubmed	23400010	Genome-wide association analyses suggest NELL1 influences adverse metabolic response to HCTZ in African Americans.	Pubmed	2.33E-05	1.00E+00	8.47E-03	1.07E-01	16	71	TNRC6C,ARRB1,JAZF1,COX4I1,SLC35F1,SEC31B,GRIN3A,IQGAP2,PPARGC1A,IGF1,MEF2C,WDR37,PHLDB1,LINC00511,STOX2,ZDHHC20
Pubmed	20877624	Genetic variants in nuclear-encoded mitochondrial genes influence AIDS progression.	Pubmed	2.37E-05	1.00E+00	8.57E-03	1.08E-01	98	926	ACADM,AS3MT,METAP1D,AK2,ABCD2,BBOX1,AMT,ALDH7A1,BCS1L,BID,LDHD,NFS1,TBRG4,LETMD1,COX4I1,CPS1,CS,SNPH,EARS2,DBT,EXOG,SLC25A18,FIS1,TMTC1,AASS,ELN,COQ7,MRPL37,MRPL10,DNAJC27,FECH,ATP5PD,COQ5,APOPT1,PRELID3A,GALC,MTHFD2,ACSS1,GATM,ALDH1L1,NFU1,GFER,DHRS4,AIFM3,GPT2,GPD2,TDRKH,COQ10A,HMGCL,CPT1C,IDH3A,IDH3B,IBA57,SFXN5,PACRG,ALDH1L2,NME4,OGG1,OPA1,ETFRF1,DUSP26,SLC25A23,MTRF1L,SEPT4,POLG,TATDN3,FITM2…
Pubmed	10737800	Shotgun sequencing of the human transcriptome with ORF expressed sequence tags.	Pubmed	2.37E-05	1.00E+00	8.57E-03	1.08E-01	61	508	FMNL2,TMCC3,MTUS1,TAOK1,CDC42BPA,PDE8B,EIF4G3,KIF1A,CARMIL3,AZGP1,MTMR2,CACNA1A,KALRN,CAMK2A,ISPD,ARHGEF2,MYL6B,FBXO7,PDE4DIP,ARHGAP32,DBI,ABCC5,HIPK3,SUGP2,TENM1,GMPR2,FLT1,AFF2,NOP56,PDLIM5,ABLIM2,ZNF44,HIGD1B,TNRC6A,KAT7,USP51,AGFG1,KLHL23,VWA2,NOVA1,ENPP2,DUSP15,RIC8B,NEK11,ATP8B4,FAM102A,R3HDM2,EPC1,RCOR3,KDM4B,ZSWIM8,ARHGAP26,VPS13A,SZT2,PCDHGA11,PCDHA1,ASXL3,TNS1,ELP5,ZIC1,ZNF225
Pubmed	12466305	Assembly, verification, and initial annotation of the NIA mouse 7.4K cDNA clone set.	Pubmed	2.38E-05	1.00E+00	8.57E-03	1.08E-01	23	128	CLDN10,CDC25B,CREM,PDE4DIP,DCAF4,DMD,DNM1L,EGFR,VPS13B,SYNCRIP,ANKFY1,CGREF1,MSANTD4,ITGA7,LIMS1,ZFYVE27,P2RX7,SEPT4,C19orf57,PRKAR1B,PBRM1,MCF2L,ENHO
Pubmed	12107410	Expressed sequence tag analysis of human RPE/choroid for the NEIBank Project: over 6000 non-redundant transcripts, novel genes and splice variants.	Pubmed	2.38E-05	1.00E+00	8.57E-03	1.08E-01	21	111	ADD1,TAOK1,ATP2B2,COL9A1,NCOR2,F5,FOXO3,FLT1,SYT17,CNOT4,PAX6,ENPP2,POLR2F,ATXN2,AMBRA1,SYBU,SEC31A,TMCC1,ZSWIM8,CEP68,TEK
Pubmed	22311982	Augmentation of Kv4.2-encoded currents by accessory dipeptidyl peptidase 6 and 10 subunits reflects selective cell surface Kv4.2 protein stabilization.	Pubmed	2.52E-05	1.00E+00	8.60E-03	1.09E-01	4	4	DPP10,DPP6,KCND2,KCNIP3
Pubmed	8743987	The characterization and localization of the mouse thymopoietin/lamina-associated polypeptide 2 gene and its alternatively spliced products.	Pubmed	2.52E-05	1.00E+00	8.60E-03	1.09E-01	4	4	CACNB4,IGF1,KITLG,TMPO
Pubmed	8631898	Phosphorylation of microtubule-associated proteins MAP2 and MAP4 by the protein kinase p110mark. Phosphorylation sites and regulation of microtubule dynamics.	Pubmed	2.52E-05	1.00E+00	8.60E-03	1.09E-01	4	4	MAP2,MAP4,MAPT,MARK1
Pubmed	10428811	A tyrosine-phosphorylated protein that binds to an important regulatory region on the cool family of p21-activated kinase-binding proteins.	Pubmed	2.52E-05	1.00E+00	8.60E-03	1.09E-01	4	4	ARHGEF7,ARHGEF6,GIT2,GIT1
Pubmed	14654075	Lack of KIT or FMS internal tandem duplications but co-expression with ligands in AML.	Pubmed	2.52E-05	1.00E+00	8.60E-03	1.09E-01	4	4	CSF1,CSF1R,KIT,KITLG
Pubmed	20849899	Role of TPPP/p25 on ?-synuclein-mediated oligodendroglial degeneration and the protective effect of SIRT2 inhibition in a cellular model of multiple system atrophy.	Pubmed	2.52E-05	1.00E+00	8.60E-03	1.09E-01	4	4	SNCAIP,TPPP,SIRT2,SNCA
Pubmed	17182677	Posttranslational acetylation of the human immunodeficiency virus type 1 integrase carboxyl-terminal domain is dispensable for viral replication.	Pubmed	2.52E-05	1.00E+00	8.60E-03	1.09E-01	4	4	KAT8,KAT7,KAT6B,KAT6A
Pubmed	24722207	Overexpression of LARGE suppresses muscle regeneration via down-regulation of insulin-like growth factor 1 and aggravates muscular dystrophy in mice.	Pubmed	2.52E-05	1.00E+00	8.60E-03	1.09E-01	4	4	LARGE1,FKTN,IGF1,LAMA2
Pubmed	21217699	Structural basis for MOF and MSL3 recruitment into the dosage compensation complex by MSL1.	Pubmed	2.52E-05	1.00E+00	8.60E-03	1.09E-01	4	4	KAT8,MSL3,MSL1,KANSL1
Pubmed	12815063	Fibroblast growth factor (FGF) homologous factors share structural but not functional homology with FGFs.	Pubmed	2.52E-05	1.00E+00	8.60E-03	1.09E-01	4	4	FGF1,FGF12,FGF14,FGFR3
Pubmed	9895385	Expression of endothelin 3 by mesenchymal cells of embryonic mouse caecum.	Pubmed	2.52E-05	1.00E+00	8.60E-03	1.09E-01	4	4	EDN3,EDNRB,RET,UCHL1
Pubmed	27626661	SAD-B Phosphorylation of CAST Controls Active Zone Vesicle Recycling for Synaptic Depression.	Pubmed	2.52E-05	1.00E+00	8.60E-03	1.09E-01	4	4	CAST,ERC2,BRSK1,ERC1
Pubmed	8663089	Identification of the spectrin subunit and domains required for formation of spectrin/adducin/actin complexes.	Pubmed	2.52E-05	1.00E+00	8.60E-03	1.09E-01	4	4	ADD1,CALM1,SPTAN1,SPTB
Pubmed	10336464	Splice variants of intersectin are components of the endocytic machinery in neurons and nonneuronal cells.	Pubmed	2.52E-05	1.00E+00	8.60E-03	1.09E-01	4	4	AP2A1,CLTC,DNM1,EPN2
Pubmed	10066790	AP-4, a novel protein complex related to clathrin adaptors.	Pubmed	2.52E-05	1.00E+00	8.60E-03	1.09E-01	4	4	AP4M1,AP4B1,AP4S1,AP4E1
Pubmed	23821748	Ultrahigh-resolution imaging reveals formation of neuronal SNARE/Munc18 complexes in situ.	Pubmed	2.52E-05	1.00E+00	8.60E-03	1.09E-01	4	4	STX1B,SNAP25,STX1A,STXBP1
Pubmed	27182061	Expanding functions of GIT Arf GTPase-activating proteins, PIX Rho guanine nucleotide exchange factors and GIT-PIX complexes.	Pubmed	2.52E-05	1.00E+00	8.60E-03	1.09E-01	4	4	ARHGEF7,ARHGEF6,GIT2,GIT1
Pubmed	22250198	Adenylate cyclase 5 coordinates the action of ADP, P2Y1, P2Y13 and ATP-gated P2X7 receptors on axonal elongation.	Pubmed	2.52E-05	1.00E+00	8.60E-03	1.09E-01	4	4	ADCY5,P2RY13,P2RX7,P2RY1
Pubmed	12942088	CRMP-2 regulates polarized Numb-mediated endocytosis for axon growth.	Pubmed	2.52E-05	1.00E+00	8.60E-03	1.09E-01	4	4	AP2A1,NUMB,DPYSL2,L1CAM
Pubmed	10662501	Structural and functional evolution of the L1 family: are four adhesion molecules better than one?	Pubmed	2.52E-05	1.00E+00	8.60E-03	1.09E-01	4	4	CHL1,L1CAM,NRCAM,NFASC
Pubmed	14593108	Plasma membrane-cytoskeleton-endoplasmic reticulum complexes in neurons and astrocytes.	Pubmed	2.52E-05	1.00E+00	8.60E-03	1.09E-01	4	4	ANK2,SLC8A1,SPTAN1,SPTB
Pubmed	21149567	Mff is an essential factor for mitochondrial recruitment of Drp1 during mitochondrial fission in mammalian cells.	Pubmed	2.52E-05	1.00E+00	8.60E-03	1.09E-01	4	4	DNM1L,FIS1,OPA1,MFF
Pubmed	18854160	A tripartite complex containing MRCK modulates lamellar actomyosin retrograde flow.	Pubmed	2.52E-05	1.00E+00	8.60E-03	1.09E-01	4	4	CDC42BPA,LURAP1,CDC42BPB,MYO18A
Pubmed	27895162	Cannabinoid Receptor Interacting Protein 1a Competition with ?-Arrestin for CB1 Receptor Binding Sites.	Pubmed	2.52E-05	1.00E+00	8.60E-03	1.09E-01	4	4	ARRB1,ARRB2,CNR1,CNRIP1
Pubmed	1374350	Expression of CSF-1/c-fms and SF/c-kit mRNA during preimplantation mouse development.	Pubmed	2.52E-05	1.00E+00	8.60E-03	1.09E-01	4	4	CSF1,CSF1R,KIT,KITLG
Pubmed	7509919	The ligand-receptor interactions of the endothelin systems are mediated by distinct "message" and "address" domains.	Pubmed	2.52E-05	1.00E+00	8.60E-03	1.09E-01	4	4	EDN1,EDN3,EDNRA,EDNRB
Pubmed	25644714	Very low density lipoprotein receptor regulates dendritic spine formation in a RasGRF1/CaMKII dependent manner.	Pubmed	2.52E-05	1.00E+00	8.60E-03	1.09E-01	4	4	CAMK2A,CAMK2B,RASGRF1,VLDLR
Pubmed	15454437	Modulation of Kv4.2 channel expression and gating by dipeptidyl peptidase 10 (DPP10).	Pubmed	2.52E-05	1.00E+00	8.60E-03	1.09E-01	4	4	DPP10,DPP6,KCND1,KCND2
Pubmed	10591208	The DNA sequence of human chromosome 22.	Pubmed	2.57E-05	1.00E+00	8.73E-03	1.10E-01	41	299	SYN3,ELFN2,MTMR3,CACNA1I,P2RX6,LARGE1,FBXO7,FAM19A5,TMEM184B,SULT4A1,PICK1,CRYBB1,CSNK1E,PPP6R2,TOM1,TUBA8,CSDC2,GGT5,MCHR1,GSTT2,PACSIN2,MGAT3,ZDHHC8,POLR2F,PPARA,CASTOR1,KCTD17,MAPK12,SBF1,PEX26,SEPT3,KIAA0930,CABIN1,RASD2,TST,OSBP2,BCL2L13,ZNF74,POLR3H,TFIP11,HPS4
Pubmed	24332808	PRP19 transforms into a sensor of RPA-ssDNA after DNA damage and drives ATR activation via a ubiquitin-mediated circuitry.	Pubmed	2.62E-05	1.00E+00	8.88E-03	1.12E-01	45	340	ADD1,AP2A1,AP2A2,KCNAB2,CCAR2,BLM,CCNH,ARHGEF2,CLTC,SMARCAL1,RBM39,MATR3,INTS1,ELMSAN1,DDX46,EGFR,POLR1B,SYNCRIP,SMC2,CELF1,TCERG1,ZNF638,DIDO1,PSIP1,MAP4,MOV10,HNRNPM,XRN1,EXOSC10,RPL15,RMI1,SMARCC2,LIMCH1,SPTAN1,RBM26,MPRIP,DNAJC9,COBL,TMPO,TPM2,UBC,WRN,INTS3,RTN4,HNRNPA3
Pubmed	18625063	FGF15 promotes neurogenesis and opposes FGF8 function during neocortical development.	Pubmed	2.76E-05	1.00E+00	9.34E-03	1.18E-01	9	25	EMX2,TUBB3,FGFR1,FGFR3,GAD1,MEF2C,MEST,PAX6,RELN
Pubmed	19453261	High-density association study of 383 candidate genes for volumetric BMD at the femoral neck and lumbar spine among older men.	Pubmed	2.90E-05	1.00E+00	9.63E-03	1.22E-01	49	383	APC,ARRB1,ARRB2,CHRD,NCOA1,RIPK1,BMP7,BMPR1B,NOG,CNTFR,CRHBP,CSF1,CSF1R,DLX1,EGFR,EGR3,FGF1,FGFR1,FGFR3,FLT1,DLL3,MSTN,GHR,PPARGC1A,GLI2,MCHR1,IRAK3,IGF1,IL6R,IL6ST,LIFR,SMAD1,MEF2C,NTRK2,NTRK3,P2RX7,PPARA,MAPK3,PTCH1,PTH1R,PTN,RXRA,SPP1,TCF4,THRA,HEY1,TLR4,PIK3R5,WNT7A
Pubmed	22076636	Integration of repulsive guidance cues generates avascular zones that shape mammalian blood vessels.	Pubmed	2.97E-05	1.00E+00	9.63E-03	1.22E-01	10	31	CHRD,BMP7,NOG,SLIT2,SEMA3D,FGFR1,FGFR3,PTCH1,UNC5B,SEMA3B
Pubmed	20308569	Zbtb20 is essential for the specification of CA1 field identity in the developing hippocampus.	Pubmed	2.97E-05	1.00E+00	9.63E-03	1.22E-01	10	31	AXIN2,NRP2,CALB2,ETV1,GRIK4,SMAD1,SMAD9,MEF2C,MAPK3,CUX2
Pubmed	19666558	Embryonic arrest at midgestation and disruption of Notch signaling produced by the absence of both epsin 1 and epsin 2 in mice.	Pubmed	2.97E-05	1.00E+00	9.63E-03	1.22E-01	10	31	CLTB,CLTC,DNM1,HEYL,RBPJ,OCRL,HES6,EPN2,SYT1,HEY1
Pubmed	10712642	Spatial, temporal and subcellular localization of islet-brain 1 (IB1), a homologue of JIP-1, in mouse brain.	Pubmed	3.02E-05	1.00E+00	9.63E-03	1.22E-01	5	7	STMN1,MAP2,SNAP25,STX1A,SYP
Pubmed	20053908	Segregation of ipsilateral retinal ganglion cell axons at the optic chiasm requires the Shh receptor Boc.	Pubmed	3.02E-05	1.00E+00	9.63E-03	1.22E-01	5	7	BOC,CDON,EPHB1,L1CAM,ZIC2
Pubmed	16514356	Expression of olig2 in retinal progenitor cells.	Pubmed	3.02E-05	1.00E+00	9.63E-03	1.22E-01	5	7	CALB1,CALB2,TUBB3,GLUL,NEFH
Pubmed	9611234	The corepressor N-CoR and its variants RIP13a and RIP13Delta1 directly interact with the basal transcription factors TFIIB, TAFII32 and TAFII70.	Pubmed	3.02E-05	1.00E+00	9.63E-03	1.22E-01	5	7	NCOR1,NR1D2,TAF6,TAF9,SIN3B
Pubmed	8999968	Direct interaction of the rat unc-13 homologue Munc13-1 with the N terminus of syntaxin.	Pubmed	3.02E-05	1.00E+00	9.63E-03	1.22E-01	5	7	STX2,STX1B,SNAP25,STX1A,SYT1
Pubmed	21688288	Slit-Robo signals regulate pioneer axon pathfinding of the tract of the postoptic commissure in the mammalian forebrain.	Pubmed	3.02E-05	1.00E+00	9.63E-03	1.22E-01	5	7	CALB1,SLIT2,TUBB3,ROBO1,ROBO2
Pubmed	11856531	Rescue of ataxia and preplate splitting by ectopic expression of Reelin in reeler mice.	Pubmed	3.02E-05	1.00E+00	9.63E-03	1.22E-01	5	7	CALB1,ETV1,MAP2,RELN,VLDLR
Pubmed	19710317	Downregulation of functional Reelin receptors in projection neurons implies that primary Reelin action occurs at early/premigratory stages.	Pubmed	3.02E-05	1.00E+00	9.63E-03	1.22E-01	5	7	CALB1,CALB2,MAP2,RELN,VLDLR
Pubmed	24987331	Altered GABAergic markers, increased binocularity and reduced plasticity in the visual cortex of Engrailed-2 knockout mice.	Pubmed	3.02E-05	1.00E+00	9.63E-03	1.22E-01	5	7	CALB1,GAD1,NPY,SST,SLC17A7
Pubmed	17376969	Lhx6 activity is required for the normal migration and specification of cortical interneuron subtypes.	Pubmed	3.02E-05	1.00E+00	9.63E-03	1.22E-01	5	7	CALB2,ETV1,GAD1,SST,CUX2
Pubmed	22376909	Neuregulin repellent signaling via ErbB4 restricts GABAergic interneurons to migratory paths from ganglionic eminence to cortical destinations.	Pubmed	3.02E-05	1.00E+00	9.63E-03	1.22E-01	5	7	DLX1,EGFR,ERBB4,GAD1,RELN
Pubmed	21765815	Foxp2 regulates gene networks implicated in neurite outgrowth in the developing brain.	Pubmed	3.02E-05	1.00E+00	9.63E-03	1.22E-01	5	7	NRP2,CCK,NRN1,NELL2,TCF12
Pubmed	9341169	Synaptojanin forms two separate complexes in the nerve terminal. Interactions with endophilin and amphiphysin.	Pubmed	3.02E-05	1.00E+00	9.63E-03	1.22E-01	5	7	AMPH,BIN1,SYNJ1,DNM1,SH3GL3
Pubmed	3402356	A survey of neurological mutant mice. II. Lipid composition of myelinated tissue in possible myelin mutants.	Pubmed	3.02E-05	1.00E+00	9.63E-03	1.22E-01	5	7	QKI,GALC,LAMA2,MBP,PMP22
Pubmed	12764029	Increase in reelin-positive cells in the marginal zone of Pax6 mutant mouse cortex.	Pubmed	3.02E-05	1.00E+00	9.63E-03	1.22E-01	5	7	CALB1,CALB2,EMX2,PAX6,RELN
Pubmed	10810084	Comparative genome mapping in the sequence-based era: early experience with human chromosome 7.	Pubmed	3.02E-05	1.00E+00	9.63E-03	1.22E-01	5	7	SEPT7,DOCK4,RASA4,ETV1,ICA1
Pubmed	22138645	?2-chimaerin controls neuronal migration and functioning of the cerebral cortex through CRMP-2.	Pubmed	3.02E-05	1.00E+00	9.63E-03	1.22E-01	5	7	CHN1,CHN2,DPYSL2,TUBB3,MAP2
Pubmed	16722236	The role of SNARE proteins in trafficking and function of neurotransmitter transporters.	Pubmed	3.02E-05	1.00E+00	9.63E-03	1.22E-01	5	7	GAD1,CPLX1,SNAP25,STX1A,STXBP1
Pubmed	11148209	The 8-kDa dynein light chain binds to its targets via a conserved (K/R)XTQT motif.	Pubmed	3.02E-05	1.00E+00	9.63E-03	1.22E-01	5	7	BCAS1,DYNLL1,DLGAP1,DYNC1I1,MYO5A
Pubmed	18703708	Conformational switch of syntaxin-1 controls synaptic vesicle fusion.	Pubmed	3.02E-05	1.00E+00	9.63E-03	1.22E-01	5	7	STX1B,SNAP25,STX1A,STXBP1,SYT1
Pubmed	19713751	Proteomic analyses of native brain K(V)4.2 channel complexes.	Pubmed	3.02E-05	1.00E+00	9.63E-03	1.22E-01	5	7	DPP10,DPP6,KCND2,KCNIP3,KCNIP1
Pubmed	19320733	Pigmentation-related genes and their implication in malignant melanoma susceptibility.	Pubmed	3.05E-05	1.00E+00	9.63E-03	1.22E-01	7	15	EDNRB,VPS13B,KIT,MITF,MYO5A,MYO7A,MGRN1
Pubmed	17356169	Allocation of paraventricular and supraoptic neurons requires Sim1 function: a role for a Sim1 downstream gene PlexinC1.	Pubmed	3.05E-05	1.00E+00	9.63E-03	1.22E-01	7	15	PLXNA4,DLX1,PLXNC1,TUBB3,NPTX1,NPTX2,PLXNB1
Pubmed	17482548	LKB1 and SAD kinases define a pathway required for the polarization of cortical neurons.	Pubmed	3.05E-05	1.00E+00	9.63E-03	1.22E-01	7	15	TUBB3,STRADA,BRSK1,L1CAM,MAP2,MAPT,RELN
Pubmed	23817546	Arl13b-regulated cilia activities are essential for polarized radial glial scaffold formation.	Pubmed	3.05E-05	1.00E+00	9.63E-03	1.22E-01	7	15	NUMB,CALB2,CDH2,TUBB3,PAX6,RELN,ZIC1
Pubmed	18385258	Dynamic regulation of the expression of neurotrophin receptors by Runx3.	Pubmed	3.05E-05	1.00E+00	9.63E-03	1.22E-01	7	15	CALB1,CALB2,NTRK2,NTRK3,RET,SST,SLC17A7
Pubmed	12571103	Tlx and Pax6 co-operate genetically to establish the pallio-subpallial boundary in the embryonic mouse telencephalon.	Pubmed	3.05E-05	1.00E+00	9.63E-03	1.22E-01	7	15	ACHE,DLX1,ETV1,PPP1R1B,MEIS2,PAX6,NR2E1
Pubmed	18224708	Cell autonomous roles for AP-2alpha in lens vesicle separation and maintenance of the lens epithelial cell phenotype.	Pubmed	3.05E-05	1.00E+00	9.63E-03	1.22E-01	7	15	CALB2,CDH2,EGFR,L1CAM,PAX6,STX1B,STX1A
Pubmed	16007083	Mice lacking Dlx1 show subtype-specific loss of interneurons, reduced inhibition and epilepsy.	Pubmed	3.05E-05	1.00E+00	9.63E-03	1.22E-01	7	15	CALB1,CALB2,DLX1,GAD1,NPY,RELN,SST
Pubmed	20619750	ASPP2 binds Par-3 and controls the polarity and proliferation of neural progenitors during CNS development.	Pubmed	3.05E-05	1.00E+00	9.63E-03	1.22E-01	7	15	CALB1,ETV1,TUBB3,NEFH,PAX6,PARD3,TP53BP2
Pubmed	21745462	Periaxin is required for hexagonal geometry and membrane organization of mature lens fibers.	Pubmed	3.05E-05	1.00E+00	9.63E-03	1.22E-01	7	15	PRX,SPTBN4,CDH2,CNTN1,CNTNAP2,DRP2,NRCAM
Pubmed	23821580	Possible roles of Robo1+ ensheathing cells in guiding dorsal-zone olfactory sensory neurons in mouse.	Pubmed	3.05E-05	1.00E+00	9.63E-03	1.22E-01	7	15	NRP2,SLIT2,ENO2,NCAM2,ROBO1,ROBO2,S100B
Pubmed	23454273	Role for Lhx2 in corticogenesis through regulation of progenitor differentiation.	Pubmed	3.05E-05	1.00E+00	9.63E-03	1.22E-01	7	15	LHX2,ETV1,TUBB3,PAX6,RORB,CUX2,HEY1
Pubmed	22578469	Impaired motor coordination and disrupted cerebellar architecture in Fgfr1 and Fgfr2 double knockout mice.	Pubmed	3.05E-05	1.00E+00	9.63E-03	1.22E-01	7	15	CALB1,CALB2,FGFR1,GAD1,RELN,ZIC1,ZIC2
Pubmed	16385451	A scan of chromosome 10 identifies a novel locus showing strong association with late-onset Alzheimer disease.	Pubmed	3.17E-05	1.00E+00	9.97E-03	1.26E-01	52	416	AS3MT,SEMA4G,CAMK2G,CH25H,ARHGAP22,SEC31B,CREM,SPOCK2,RHOBTB1,FAM107B,CHRDL1,CNNM1,OPTN,CHST15,POLL,ATE1,KNDC1,HECTD2,PIK3AP1,ZFYVE27,MXI1,SFR1,VWA2,PFKFB3,CCSER2,CNNM2,PSD,WBP1L,PTPRE,CRTAC1,RET,MCMBP,CPEB3,HKDC1,SEPHS1,TET1,EPC1,OGDHL,CABCOCO1,ZSWIM8,UNC5B,LHPP,PBLD,MMS19,DNMBP,ZEB1,SIRT1,PARD3,KAT6B,FAM13C,MARCH8,JMJD1C
Pubmed	15648052	Quantitative analysis of both protein expression and serine / threonine post-translational modifications through stable isotope labeling with dithiothreitol.	Pubmed	3.19E-05	1.00E+00	9.97E-03	1.26E-01	8	20	ATP1A1,ATP1A3,CAMK2A,DBN1,DPYSL2,ENO2,MBP,STX1B
Pubmed	20696379	Neural RNA-binding protein Musashi1 controls midline crossing of precerebellar neurons through posttranscriptional regulation of Robo3/Rig-1 expression.	Pubmed	3.19E-05	1.00E+00	9.97E-03	1.26E-01	8	20	SLIT2,LHX2,ETV1,TUBB3,MSI1,PAX6,ROBO1,ROBO2
Pubmed	23312517	Directed migration of cortical interneurons depends on the cell-autonomous action of Sip1.	Pubmed	3.19E-05	1.00E+00	9.97E-03	1.26E-01	8	20	NRP2,CALB2,ERBB4,GAD1,NPY,UNC5B,SST,FLRT2
Pubmed	19079260	Genome-wide association yields new sequence variants at seven loci that associate with measures of obesity.	Pubmed	3.19E-05	1.00E+00	9.97E-03	1.26E-01	8	20	SH2B1,DGKG,NEGR1,KCTD15,BDNF-AS,TRA2B,FAIM2,CHST8
Pubmed	11322959	The human and murine protocadherin-beta one-exon gene families show high evolutionary conservation, despite the difference in gene number.	Pubmed	3.19E-05	1.00E+00	9.97E-03	1.26E-01	8	20	PCDHB17P,PCDHB15,PCDHB10,PCDHB9,PCDHB7,PCDHB6,PCDHB4,PCDHB3
Pubmed	15172686	Identification of kidney mesenchymal genes by a combination of microarray analysis and Sall1-GFP knockin mice.	Pubmed	3.23E-05	1.00E+00	1.01E-02	1.27E-01	12	44	C1QTNF3,ALCAM,FAM19A5,CRYM,SNAP91,SPSB4,GCNT2,RABL2A,PCDH9,SALL1,SMARCD3,SOX11
Pubmed	22094256	A systematic screen for CDK4/6 substrates links FOXM1 phosphorylation to senescence suppression in cancer cells.	Pubmed	3.36E-05	1.00E+00	1.05E-02	1.32E-01	16	73	PRX,SRSF11,FOXO3,PPARGC1A,MSL3,CLASRP,SRSF12,CASC3,TRA2B,POGZ,ANKRD12,ZEB1,SIRT1,SYNPO2,SSBP2,EIF4ENIF1
Pubmed	20467437	Direct interaction between hnRNP-M and CDC5L/PLRG1 proteins affects alternative splice site choice.	Pubmed	3.52E-05	1.00E+00	1.09E-02	1.38E-01	67	581	TAOK1,MAGEE2,BID,BLM,FUBP1,PTBP2,HIP1R,ARHGEF1,ARHGEF2,SEPT7,LRWD1,COPB2,SRSF11,SEC31B,RBM39,NCOR2,SEC24C,INTS1,DCTN1,GSDME,DDX46,DOCK2,PDCD6IP,DNM1L,SRRM1,TUBA1B,TUBB3,MED12L,SEC23B,SYNCRIP,DCTN2,SMC2,SEPT9,TUBGCP4,ARFIP1,BRD8,ZNF638,DDX19B,IPO5,LIMS1,MPP2,HNRNPM,NF1,OLA1,PLEC,EXOSC10,KANSL1,KIF27,PUF60,SCAF8,KIF21A,FERMT1,SMARCA4,SMARCC2,SPTAN1,MTCL1,EXOC7,CLASP1,TMPO,METTL3,TUBB1,SMARCAD1,INTS…
Pubmed	24529757	Genome-wide association study combining pathway analysis for typical sporadic amyotrophic lateral sclerosis in Chinese Han populations.	Pubmed	3.52E-05	1.00E+00	1.09E-02	1.38E-01	18	89	TMEM132B,KCTD16,ALCAM,ATP2B2,BMPR1B,NOG,ABCG1,RGS6,TMEM132E,EPB41,ERBB4,STON1,METTL21A,LAMA2,MASP1,MRAS,NFASC,SYNPO2
Pubmed	19454010	In vitro nuclear interactome of the HIV-1 Tat protein.	Pubmed	3.54E-05	1.00E+00	1.10E-02	1.39E-01	30	195	MTA3,EP400,DYNLL1,CCNT1,AHCTF1,RBM39,MATR3,MYEF2,DDX46,EEF1D,ERCC2,TUBB3,RACK1,NOP56,SMC2,STAU2,ZNF638,KAT7,DDX19B,HNRNPM,RBBP6,DPF2,PBRM1,DHX30,SMARCA4,SMARCC2,TMPO,TUBB2A,UBTF,XPO1
Pubmed	19911011	Mutation of ARHGAP9 in patients with coronary spastic angina.	Pubmed	3.74E-05	1.00E+00	1.15E-02	1.45E-01	11	38	ARHGEF1,ARHGEF2,CHN2,NGEF,ARHGEF6,DLC1,ARHGEF9,MCF2L,ARHGAP9,TIAM1,TRIO
Pubmed	17360631	Loss of alpha-tubulin polyglutamylation in ROSA22 mice is associated with abnormal targeting of KIF1A and modulated synaptic function.	Pubmed	3.83E-05	1.00E+00	1.15E-02	1.45E-01	6	11	KIF1A,KIF5A,MAP2,SYP,SYT1,TUBA1A
Pubmed	12456676	Characterization of Endophilin B1b, a brain-specific membrane-associated lysophosphatidic acid acyl transferase with properties distinct from endophilin A1.	Pubmed	3.83E-05	1.00E+00	1.15E-02	1.45E-01	6	11	AMPH,BIN1,SYNJ1,DNM1,SH3GL3,SYN1
Pubmed	10325223	Control of hippocampal morphogenesis and neuronal differentiation by the LIM homeobox gene Lhx5.	Pubmed	3.83E-05	1.00E+00	1.15E-02	1.45E-01	6	11	BMP7,CALB2,LHX2,EMX2,GAD1,MAP2
Pubmed	22573669	Directional neuronal migration is impaired in mice lacking adenomatous polyposis coli 2.	Pubmed	3.83E-05	1.00E+00	1.15E-02	1.45E-01	6	11	CALB1,DCLK1,APC2,TUBB3,NTRK2,RELN
Pubmed	15837802	Transcriptional regulation of myotube fate specification and intrafusal muscle fiber morphogenesis.	Pubmed	3.83E-05	1.00E+00	1.15E-02	1.45E-01	6	11	ATP1A3,EGR3,PRPH,SSTR2,HEY1,TMEM178A
Pubmed	25374362	The morphological and molecular nature of synaptic vesicle priming at presynaptic active zones.	Pubmed	3.83E-05	1.00E+00	1.15E-02	1.45E-01	6	11	CADPS,CPLX2,CPLX1,SNAP25,STX1A,SYT1
Pubmed	15117958	90-kDa ribosomal S6 kinase is a direct target for the nuclear fibroblast growth factor receptor 1 (FGFR1): role in FGFR1 signaling.	Pubmed	3.83E-05	1.00E+00	1.15E-02	1.45E-01	6	11	FGFR1,PIK3R1,RTN1,SH3BP2,SLA,TNS2
Pubmed	9882498	Synapse formation by hippocampal neurons from agrin-deficient mice.	Pubmed	3.83E-05	1.00E+00	1.15E-02	1.45E-01	6	11	DLGAP1,SV2B,GPHN,GABRB3,SYN1,SYP
Pubmed	19302145	Secreted TARSH regulates olfactory mitral cell dendritic complexity.	Pubmed	3.83E-05	1.00E+00	1.15E-02	1.45E-01	6	11	CAMK2B,PLPPR4,PRUNE2,MEF2C,RGS4,PCDH20
Pubmed	15273690	Continuing role for mouse Numb and Numbl in maintaining progenitor cells during cortical neurogenesis.	Pubmed	3.83E-05	1.00E+00	1.15E-02	1.45E-01	6	11	NUMB,NUMBL,TUBB3,MSI1,PAX6,RELN
Pubmed	18562598	Molecular mechanisms controlling midline crossing by precerebellar neurons.	Pubmed	3.83E-05	1.00E+00	1.15E-02	1.45E-01	6	11	CALB1,SLIT2,ETV1,PAX6,ROBO1,ROBO2
Pubmed	19906969	Robo-2 controls the segregation of a portion of basal vomeronasal sensory neuron axons to the posterior region of the accessory olfactory bulb.	Pubmed	3.83E-05	1.00E+00	1.15E-02	1.45E-01	6	11	NRP2,SLIT2,TUBB3,GNAO1,ROBO1,ROBO2
Pubmed	15882093	Neuronal migration and ventral subtype identity in the telencephalon depend on SOX1.	Pubmed	3.83E-05	1.00E+00	1.15E-02	1.45E-01	6	11	DLX1,TUBB3,PPP1R1B,PAX6,ROBO1,SOX3
Pubmed	23478408	Planar cell polarity genes control the connectivity of enteric neurons.	Pubmed	3.83E-05	1.00E+00	1.15E-02	1.45E-01	6	11	CALB2,CELSR3,TUBB3,KIT,RET,FZD3
Pubmed	25030704	Endocannabinoids modulate cortical development by configuring Slit2/Robo1 signalling.	Pubmed	3.83E-05	1.00E+00	1.15E-02	1.45E-01	6	11	SLIT2,CNR1,L1CAM,MAPT,ROBO1,ROBO2
Pubmed	11753414	Genetic ablation of the t-SNARE SNAP-25 distinguishes mechanisms of neuroexocytosis.	Pubmed	3.83E-05	1.00E+00	1.15E-02	1.45E-01	6	11	SNAP25,STX1A,STXBP1,SYN1,SYP,SYT1
Pubmed	12091317	Absence of Cajal-Retzius cells and subplate neurons associated with defects of tangential cell migration from ganglionic eminence in Emx1/2 double mutant cerebral cortex.	Pubmed	3.83E-05	1.00E+00	1.15E-02	1.45E-01	6	11	CALB2,LHX2,EMX2,L1CAM,MAP2,RELN
Pubmed	26439863	Cell Surface Proteomic Map of HIV Infection Reveals Antagonism of Amino Acid Metabolism by Vpu and Nef.	Pubmed	3.94E-05	1.00E+00	1.18E-02	1.49E-01	23	132	ELFN2,LRFN1,SCARB1,ARHGEF2,NRXN3,NECTIN3,CSF1,GAPVD1,CD99L2,EIF4G1,CD320,FGFR1,SEMA4D,ADGRA3,NCKAP1L,IPO5,PCDH9,NCR3LG1,RAP1GDS1,PCDHGB1,VLDLR,TMEM237,SLC38A1
Pubmed	23643363	Chromatin regulation by BAF170 controls cerebral cortical size and thickness.	Pubmed	3.95E-05	1.00E+00	1.18E-02	1.49E-01	9	26	PROM1,ETV1,TUBB3,PAX6,RORB,SMARCA4,SMARCC2,SATB2,CUX2
Pubmed	22232070	Genome-wide analysis of N1ICD/RBPJ targets in vivo reveals direct transcriptional regulation of Wnt, SHH, and hippo pathway effectors by Notch1.	Pubmed	3.95E-05	1.00E+00	1.18E-02	1.49E-01	9	26	AXIN2,TUBB3,FGFR3,GLI2,RBPJ,MAP2,MSI1,PAX6,NR2E1
Pubmed	18448089	Lamination of the cerebral cortex is disturbed in Gli3 mutant mice.	Pubmed	3.95E-05	1.00E+00	1.18E-02	1.49E-01	9	26	AXIN2,CALB1,CALB2,ETV1,GAD1,MAP2,RELN,RORB,CUX2
Pubmed	10843805	A high-resolution radiation hybrid map of the proximal portion of mouse chromosome 5.	Pubmed	4.05E-05	1.00E+00	1.21E-02	1.52E-01	10	32	CACNA2D1,CD38,CRMP1,DPP6,SEMA3D,FGFR3,KCNH2,KCNK3,QDPR,SLC30A3
Pubmed	22926577	Quantitative proteomic analysis of human substantia nigra in Alzheimer's disease, Huntington's disease and Multiple sclerosis.	Pubmed	4.13E-05	1.00E+00	1.22E-02	1.55E-01	12	45	NDRG2,DYNLL1,CALM1,SYNGR3,SEC16A,TTBK1,PADI2,MBP,MAPKAP1,ZNF430,SIRT2,CCDC14
Pubmed	8889549	Generation and analysis of 280,000 human expressed sequence tags.	Pubmed	4.13E-05	1.00E+00	1.22E-02	1.55E-01	44	336	ADD2,SYT13,SMIM29,DST,CFL2,FOXN3,SNCAIP,PDE4DIP,DAPK1,SPATA2,TMCC2,EGR3,EIF1,AMOTL2,USP21,ZMAT1,WASHC2A,COPS8,GPR34,PTPRT,HLF,ZNF491,HP,IL6R,ZNF92,SH3KBP1,RFX2,PBRM1,DGLUCY,MAPK12,BTBD3,KIF13A,ZNF415,TMCC1,SPART,DNMBP,SIK3,CYB561A3,PARD3,SYNPO2,FAM155A,PCDH20,ZNF138,FAM47E
Pubmed	15592455	Immunoaffinity profiling of tyrosine phosphorylation in cancer cells.	Pubmed	4.23E-05	1.00E+00	1.25E-02	1.58E-01	43	326	ALK,KCNAB2,BID,FUBP1,CARS,C1orf52,SEPT7,CDC42BPB,ENTPD4,ZFYVE16,IST1,GIT2,DNM1,DOCK2,HIPK3,EIF4G1,TNK2,EIF1,ENO2,TUBA1B,RACK1,BAIAP2,MPP6,CRCP,RNPS1,SYNPO,GIT1,DBNL,PIK3R1,PKM,PLEC,RASA3,ELMO2,FNBP1,ERBIN,STXBP1,TACC1,DICER1,VAV1,TBC1D15,CFAP298,ZNF24,FXR1
Pubmed	20398908	Comprehensive copy number variant (CNV) analysis of neuronal pathways genes in psychiatric disorders identifies rare variants within patients.	Pubmed	4.51E-05	1.00E+00	1.33E-02	1.68E-01	15	67	DGCR6,ACHE,FZD9,NRXN3,GABBR1,DISC1,GRIA2,GRM8,PLCD1,PPP3CC,PRODH,S100B,NLGN1,TACR1,TFIP11
Pubmed	22321011	Protein phosphatase 1? interacting proteins in the human brain.	Pubmed	4.51E-05	1.00E+00	1.33E-02	1.68E-01	15	67	CEP126,CLTC,MAP4K4,CNTN1,AATK,SNCAIP,PHACTR3,DCTN1,NDP,ZNF827,GLIPR1L2,STAU1,KANK1,TP53BP2,JPH3
Pubmed	12466855	A gene expression map of human chromosome 21 orthologues in the mouse.	Pubmed	4.51E-05	1.00E+00	1.33E-02	1.68E-01	25	151	BACH1,SYNJ1,CFAP410,CBR1,CBS,CLTC,C2CD2,ABCG1,RCAN1,VPS26C,IGSF5,PAXBP1,LSS,N6AMT1,NCAM2,PCBP3,SETD4,HUNK,S100B,SAMSN1,DIP2A,TIAM1,TRPM2,TTC3,CFAP298
Pubmed	18554416	Identification of transcripts with enriched expression in the developing and adult pancreas.	Pubmed	4.62E-05	1.00E+00	1.36E-02	1.72E-01	66	575	VWA5B2,SPARCL1,ALCAM,LTBP4,SYT13,APLP1,ARHGDIG,CADPS,ATP2A2,MYOM1,RGS11,BTK,HAP1,CCK,CHGB,MAGED1,ZNF385A,AKAP12,COQ7,VPS26C,SCARA3,VTI1B,EFCAB2,UFM1,ST6GALNAC3,SARAF,SDCBP2,GCK,TCERG1,LOXL3,FERMT2,GPD2,CCDC184,GRIK5,GSN,HBA1,KIFC3,SYTL4,PACRG,MEST,MOV10,MYT1,NACA,SFR1,PAX6,PCSK1,PDE1C,PGAM2,PPP1R1A,DPF2,ZDHHC4,MRPS18A,LGI2,HES6,ARX,FERMT1,CDK5RAP2,SPP1,APOM,ARC,DICER1,BEX4,TTC3,RPL7L1,MTCH1,ZNF24
Pubmed	21386911	Identification of anchor genes during kidney development defines ontological relationships, molecular subcompartments and regulatory pathways.	Pubmed	4.69E-05	1.00E+00	1.38E-02	1.74E-01	28	179	ADCY8,CACNB4,LY86,COL9A1,RBM39,SNCAIP,RASSF2,PIPOX,EYA1,C2orf88,CGREF1,ALDH1L1,GPD1,CCDC184,IGF1,AQP11,KITLG,NPY,GNG2,SERPINI1,PTN,PID1,DZIP1,APOM,VWCE,SYNPO2,VLDLR,SEMA3B
Pubmed	22610502	Genome-wide analysis of polymorphisms associated with cytokine responses in smallpox vaccine recipients.	Pubmed	4.81E-05	1.00E+00	1.40E-02	1.78E-01	18	91	XKR4,PTCHD1,DAPK1,SPOCK3,DYNC1I1,MAMLD1,IRAK4,TENM1,CNTRL,KCND2,TMEM110-MUSTN1,COL28A1,P2RY1,ZNF827,PDE4D,DCHS2,BCAS3,SGK1
Pubmed	16987518	Disruption of parental-specific expression of imprinted genes in uniparental fetuses.	Pubmed	4.85E-05	1.00E+00	1.40E-02	1.78E-01	8	21	SGCE,GRB10,MEST,NNAT,MAGEL2,SNRPN,PEG10,MKRN3
Pubmed	23790753	SAD kinases sculpt axonal arbors of sensory neurons through long- and short-term responses to neurotrophin signals.	Pubmed	4.85E-05	1.00E+00	1.40E-02	1.78E-01	8	21	ETV1,TUBB3,BRSK1,MAPT,NEFH,NTRK3,MAPK3,SLC17A7
Pubmed	16330018	Brg1 is required for murine neural stem cell maintenance and gliogenesis.	Pubmed	4.85E-05	1.00E+00	1.40E-02	1.78E-01	8	21	CALB2,TUBB3,MBP,MSI1,PAX6,RELN,S100B,SMARCA4
Pubmed	17065231	BMPs regulate multiple aspects of growth-plate chondrogenesis through opposing actions on FGF pathways.	Pubmed	4.85E-05	1.00E+00	1.40E-02	1.78E-01	8	21	BMPR1B,FGFR1,SMAD1,SMAD9,MAPK3,PTCH1,PTH1R,SPP1
Pubmed	20445055	Bone morphogenetic protein signaling in the developing telencephalon controls formation of the hippocampal dentate gyrus and modifies fear-related behavior.	Pubmed	4.85E-05	1.00E+00	1.40E-02	1.78E-01	8	21	BMPR1B,CALB1,CALB2,ETV1,TUBB3,SMAD1,SMAD9,RORB
Pubmed	11060228	The Gsh2 homeodomain gene controls multiple aspects of telencephalic development.	Pubmed	4.85E-05	1.00E+00	1.40E-02	1.78E-01	8	21	CALB1,CALB2,DLX1,EBF1,PPP1R1B,GAD1,PAX6,PTN
Pubmed	20562864	Human POGZ modulates dissociation of HP1alpha from mitotic chromosome arms through Aurora B activation.	Pubmed	4.86E-05	1.00E+00	1.41E-02	1.78E-01	17	83	BCL7A,NSL1,ZNF585B,ZNF274,AHDC1,CBX1,CHAMP1,PPP2R5E,ZNF568,ZFP1,SMARCA4,POGZ,ZNF302,CBX5,ZNF45,ZNF195,SENP7
Pubmed	23752268	The functional interactome landscape of the human histone deacetylase family.	Pubmed	4.88E-05	1.00E+00	1.41E-02	1.78E-01	39	287	ACADM,PWWP2A,MTA3,ZNF687,PHF12,CCAR2,PLAA,ZNF521,NCOR1,NCOR2,APPL1,HDAC9,HDAC4,ELMSAN1,ZC3H11A,SEC16A,DNAJB6,FDFT1,NOP56,MIER3,IPO5,PAXBP1,ZNF827,ZSCAN2,USP47,PUF60,RCOR3,RBM34,TRERF1,MYCBP2,SYNE2,ANKRD12,TBL1X,SIN3B,DICER1,TMPO,TFIP11,EMSY,FIP1L1
Pubmed	19010793	Genome-wide association analysis of susceptibility and clinical phenotype in multiple sclerosis.	Pubmed	4.88E-05	1.00E+00	1.41E-02	1.78E-01	11	39	NCKAP5,FOXO3,MXI1,PCSK5,PDZRN4,RELN,SLC25A36,KCNIP1,NUBPL,CSMD1,ZIC1
Pubmed	18973680	Microarray analysis of Foxa2 mutant mouse embryos reveals novel gene expression and inductive roles for the gastrula organizer and its derivatives.	Pubmed	4.92E-05	1.00E+00	1.42E-02	1.79E-01	38	277	KDM5D,PCDH19,AMPH,CDC14B,SLC4A4,PROM1,IGDCC3,HAPLN1,GPSM1,DBT,MYEF2,FAM107B,CD99L2,PLEKHA1,SCARA3,AP4S1,RABL2A,CFAP126,INPP1,MEST,KITLG,PTOV1,NNAT,NPTX2,PCSK5,PPP1R1A,PTPRG,SLC25A36,SCN2B,LIMCH1,TROVE2,PHLDB1,ZC3H4,PDLIM2,RPL7L1,FLRT2,TBC1D15,MAP3K12
Pubmed	20362541	An Oct4-centered protein interaction network in embryonic stem cells.	Pubmed	4.97E-05	1.00E+00	1.43E-02	1.81E-01	26	161	MTA3,OGT,EP400,ZMYM4,ELMSAN1,MED12,KAT8,BRD8,RBPJ,KIF5A,CHAMP1,ING3,DPF2,PBRM1,SALL1,KANSL3,SMARCA4,SMARCC2,PEG10,POGZ,TAF6,TAF9,SATB2,CABIN1,EMSY,JMJD1C
Pubmed	12466854	Human chromosome 21 gene expression atlas in the mouse.	Pubmed	5.05E-05	1.00E+00	1.44E-02	1.83E-01	25	152	BACH1,SYNJ1,CFAP410,CBR1,CBS,C2CD2,ABCG1,RCAN1,VPS26C,IGSF5,PAXBP1,LSS,N6AMT1,NCAM2,PCBP3,SETD4,HUNK,S100B,SAMSN1,DIP2A,SLC37A2,TIAM1,TRPM2,TTC3,CFAP298
Pubmed	19549840	Selective induction of neocortical GABAergic neurons by the PDK1-Akt pathway through activation of Mash1.	Pubmed	5.10E-05	1.00E+00	1.44E-02	1.83E-01	7	16	CALB1,DLX1,TUBB3,PPP1R1B,NPY,PDPK1,SLC17A7
Pubmed	21518438	Systems biology approach to identify transcriptome reprogramming and candidate microRNA targets during the progression of polycystic kidney disease.	Pubmed	5.10E-05	1.00E+00	1.44E-02	1.83E-01	7	16	HDAC9,EDIL3,FGFR3,ADAM22,P2RX7,PKD1,CPEB3
Pubmed	20064392	Low-threshold mechanoreceptor subtypes selectively express MafA and are specified by Ret signaling.	Pubmed	5.10E-05	1.00E+00	1.44E-02	1.83E-01	7	16	CALB1,GFRA2,NEFH,NTRK2,NTRK3,RET,UCHL1
Pubmed	27984743	Misregulation of an Activity-Dependent Splicing Network as a Common Mechanism Underlying Autism Spectrum Disorders.	Pubmed	5.10E-05	1.00E+00	1.44E-02	1.83E-01	7	16	SYNJ1,SLIT2,SHANK1,NBEA,RAPGEF6,SRRM4,VPS13C
Pubmed	8221886	Mammalian achaete-scute homolog 1 is required for the early development of olfactory and autonomic neurons.	Pubmed	5.10E-05	1.00E+00	1.44E-02	1.83E-01	7	16	TUBB3,STMN2,KIT,KITLG,NTRK2,PRPH,RET
Pubmed	20808911	A transposon in Comt generates mRNA variants and causes widespread expression and behavioral differences among mice.	Pubmed	5.10E-05	1.00E+00	1.44E-02	1.83E-01	7	16	DLGAP1,SLC12A6,NSG1,KIF5A,PALM,STAU1,SYT1
Pubmed	23136392	Frs2? enhances fibroblast growth factor-mediated survival and differentiation in lens development.	Pubmed	5.10E-05	1.00E+00	1.44E-02	1.83E-01	7	16	ALK,ETV1,NTRK2,NTRK3,PAX6,MAPK3,RET
Pubmed	28066179	Distinct and Cooperative Functions for the Protocadherin-?, -? and -? Clusters in Neuronal Survival and Axon Targeting.	Pubmed	5.10E-05	1.00E+00	1.44E-02	1.83E-01	7	16	CALB1,CALB2,TUBB3,MAP2,PCDHB15,PCDHB4,SLC17A7
Pubmed	26002199	The Repeat Expansion Diseases: The dark side of DNA repair.	Pubmed	5.45E-05	1.00E+00	1.54E-02	1.95E-01	10	33	CACNA1A,DMPK,AFF2,NOP56,ZNF713,PPP2R2B,ATXN2,ATXN7,TCF4,JPH3
Pubmed	15174051	An investigation into the human serum "interactome".	Pubmed	5.54E-05	1.00E+00	1.56E-02	1.98E-01	26	162	ADRA1B,AMPD3,APOC1,APOC2,IGDCC4,AP1M1,CACNA1I,CST3,FAM169A,DGKG,SACS,DMD,GABBR1,GSN,HBA1,HP,MIA2,PDE4B,PDZRN4,QDPR,CAMTA1,OBSL1,DICER1,AP4E1,TIAM1,GJC2
Pubmed	27076431	Merkel Cell-Driven BDNF Signaling Specifies SAI Neuron Molecular and Electrophysiological Phenotypes.	Pubmed	5.57E-05	1.00E+00	1.56E-02	1.98E-01	9	27	ASIC1,SMAD1,SMAD9,NEFH,NTRK2,NTRK3,RET,SALL1,CUX2
Pubmed	18649358	Replication of a genome-wide case-control study of esophageal squamous cell carcinoma.	Pubmed	5.57E-05	1.00E+00	1.56E-02	1.98E-01	9	27	GALNT13,PKP4,GRIN3A,EPHB1,MYH3,KDM4C,PLCB1,MTCL1,SYNE1
Pubmed	22056141	Sustained activation of mTOR pathway in embryonic neural stem cells leads to development of tuberous sclerosis complex-associated lesions.	Pubmed	5.57E-05	1.00E+00	1.56E-02	1.98E-01	9	27	CALB2,TUBB3,MBP,PAX6,MAPK3,S100B,TSC1,TSC2,RICTOR
Pubmed	10574461	Characterization of cDNA clones selected by the GeneMark analysis from size-fractionated cDNA libraries from human brain.	Pubmed	5.66E-05	1.00E+00	1.59E-02	2.01E-01	16	76	GALNT16,TMCC3,CADPS,CACNA1I,CACNA1G,HECTD1,CDC42BPB,KLHL3,NXPH3,CCSER2,MINDY2,ZC4H2,NDRG4,SPIRE1,SMARCAD1,TTC7A
Pubmed	19948975	Integrative predictive model of coronary artery calcification in atherosclerosis.	Pubmed	5.69E-05	1.00E+00	1.59E-02	2.01E-01	33	229	ADORA2A,ADRB2,AGT,AMPD2,APOC2,RGS9,C5,CBS,SCARB1,ABCG1,CTH,DMPK,EDN1,FEM1B,PLEKHA1,ELN,MRPL10,TLR7,F5,PRKAG2,GCK,PPARGC1A,HMGCR,IGF1,MYO7A,NFE2L2,PAX6,PDE4D,PLTP,PPARA,PRKAB2,TLR4,WRN
Pubmed	18464913	A genome-wide association study identifies protein quantitative trait loci (pQTLs).	Pubmed	6.00E-05	1.00E+00	1.68E-02	2.12E-01	14	61	OSBPL1A,ATP2A2,CNTN1,SACS,DOCK2,WDPCP,FAM49B,IL6R,PDZRN4,DIRAS2,CYBC1,KHDRBS2,ROBO1,ROBO2
Pubmed	22083510	Oct4 links multiple epigenetic pathways to the pluripotency network.	Pubmed	6.05E-05	1.00E+00	1.69E-02	2.13E-01	29	191	MTA3,TAOK1,OGT,ATP1A1,PTBP2,CNN3,NCOR2,MATR3,DBT,TCERG1,GLI2,PRRC2B,TOX2,IDH3B,LIMS1,AFDN,NACA,LAMA1,DPF2,PBRM1,SALL1,SCAF8,TET1,SMARCA4,SMARCC2,TMPO,TP53BP1,RTN4,JMJD1C
Pubmed	19490893	A genome-wide RNAi screen identifies multiple synthetic lethal interactions with the Ras oncogene.	Pubmed	6.05E-05	1.00E+00	1.69E-02	2.13E-01	43	331	ADCY8,MPDZ,PROM1,NAE1,CA12,USP6,CACNA2D2,CHN1,RCHY1,COPS4,DCTN4,CDKL3,FCGR1A,NOP56,WDR83,ZMAT1,TUBGCP4,FREM1,COPS8,DCLK2,DIDO1,MATN2,MID1,ADAM22,NEK1,NF1,SLC11A2,EXOSC10,RELN,FBXW7,EMID1,CCDC112,FRMPD1,WDR37,SNRPN,ZC3H13,TK2,UBTF,FLRT2,XPO1,NAV3,UBE3B,FBXO36
Pubmed	24997765	Gene co-regulation by Fezf2 selects neurotransmitter identity and connectivity of corticospinal neurons.	Pubmed	6.31E-05	1.00E+00	1.76E-02	2.22E-01	11	40	APC,LDB2,AKAP12,KIF26A,SV2B,EPHB1,MBP,ERBIN,SATB2,CUX2,FLRT2
Pubmed	23375831	In vivo and in vitro investigations of heterozygous nebulin knock-out mice disclose a mild skeletal muscle phenotype.	Pubmed	6.37E-05	1.00E+00	1.77E-02	2.24E-01	24	145	MAP4K3,ARNTL,RASL11B,CNN3,ENTPD4,CNTNAP2,DLC1,MTHFD2,CACFD1,FAM107A,HMGCL,SCIN,SERPINI1,PKD1,SCHIP1,SEPT4,DGLUCY,ABLIM3,EPC1,TIMP4,LYPD6,ZFAND5,ACTR3B,NETO2
Pubmed	25631074	Analysis of HIV-1 Gag protein interactions via biotin ligase tagging.	Pubmed	6.43E-05	1.00E+00	1.78E-02	2.25E-01	13	54	ATP1A1,EIF4G1,EIF5,EPB41,EPB41L2,ATXN2L,MAP4,AFDN,HNRNPM,XRN1,RBM26,PRRC2C,TMPO
Pubmed	22266860	Sp1 phosphorylation by cyclin-dependent kinase 1/cyclin B1 represses its DNA-binding activity during mitosis in cancer cells.	Pubmed	6.43E-05	1.00E+00	1.78E-02	2.25E-01	13	54	MYH7B,CALM1,MYL6B,CDC42BPB,DBN1,TUBA1B,TUBB3,FHL1,MYO6,PLEC,CNTLN,TPM1,TPM2
Pubmed	23824909	Bcl2-associated athanogene 3 interactome analysis reveals a new role in modulating proteasome activity.	Pubmed	6.49E-05	1.00E+00	1.79E-02	2.27E-01	47	374	AK2,DPP10,RASL11B,BID,LRBA,PPT2,NECTIN3,TRIM69,AIF1L,ELMO1,FAM107B,PDCD6IP,COPS4,SH3YL1,EVL,EFCAB2,APOPT1,SPIN1,GNAO1,LPAR4,MUM1,HSPA1L,SCIN,METTL21A,STMN1,MAP4,DBNL,NDP,OLA1,ZNF655,PLEC,ZNF426,PSAT1,MAPK7,PSMA6,S100B,COPZ1,FUZ,PBLD,ALG1,PCDHGB2,WBP2,SSBP2,TOM1L2,WIPF1,CFAP298,NETO1
Pubmed	15102471	Bioinformatics and cellular signaling.	Pubmed	6.61E-05	1.00E+00	1.82E-02	2.31E-01	27	173	ARHGDIA,ARRB1,ARHGEF7,BTK,CAMK2A,CAMK2B,ARHGEF1,HDAC9,GIT2,ELMO1,PDCD6IP,DNAJB6,EIF4G2,COPS4,RACK1,SMC2,FYN,TRAF3IP2,IRAK3,IPO5,PIK3AP1,MEF2C,NFE2L2,PIK3R1,MAPK9,MAPK12,WIPF1
Pubmed	26831064	CHK2-BRCA1 tumor-suppressor axis restrains oncogenic Aurora-A kinase to ensure proper mitotic microtubule assembly.	Pubmed	6.96E-05	1.00E+00	1.92E-02	2.43E-01	58	494	OGT,TNRC6C,CCAR2,BARD1,BLM,SPAG9,SEPT7,LRRFIP1,COPB2,CLTC,RCHY1,AKAP12,SEC24C,MATR3,DCTN1,SEC16A,PDCD6IP,EEF1D,EIF4G1,TUBB3,RACK1,PRMT5,SEC24B,SEC23B,SYNCRIP,FLNC,NOP56,PDLIM5,SEPT9,TNRC6A,ATXN2L,HSPA1L,IPO5,MAP4,MOV10,NACA,HNRNPM,PKM,PLEC,EXOSC10,PCMTD2,RPL15,CLIP1,TRA2B,HSPA4L,CHD9,SEC31A,SMARCA4,SMARCC2,ERC1,SPTAN1,ITPRID2,STAU1,GPR161,TP53BP1,XPO1,HNRNPA3,AAAS
Pubmed	20875817	DCC is specifically required for the survival of retinal ganglion and displaced amacrine cells in the developing mouse retina.	Pubmed	7.15E-05	1.00E+00	1.92E-02	2.43E-01	8	22	BMPR1B,CALB1,CALB2,TUBB3,GLUL,SMAD1,SMAD9,PAX6
Pubmed	28334989	Impaired fetal muscle development and JAK-STAT activation mark disease onset and progression in a mouse model for merosin-deficient congenital muscular dystrophy.	Pubmed	7.15E-05	1.00E+00	1.92E-02	2.43E-01	8	22	AXIN2,HEYL,MSTN,ITGA7,ITGAM,LAMA2,LAMA1,HEY1
Pubmed	25294941	ATMIN is a transcriptional regulator of both lung morphogenesis and ciliogenesis.	Pubmed	7.15E-05	1.00E+00	1.92E-02	2.43E-01	8	22	DYNLL1,PAX6,PTCH1,RFX3,IFT122,ATMIN,TP53BP1,IFT88
Pubmed	24626607	Rac-GTPases Regulate Microtubule Stability and Axon Growth of Cortical GABAergic Interneurons.	Pubmed	7.21E-05	1.00E+00	1.92E-02	2.43E-01	6	12	CALB2,ETV1,NPY,RORB,SST,CUX2
Pubmed	17329426	Dual role for LIM-homeodomain gene Lhx2 in the formation of the lateral olfactory tract.	Pubmed	7.21E-05	1.00E+00	1.92E-02	2.43E-01	6	12	SEMA6A,SLIT2,LHX2,GAD1,NPTX1,NPTX2
Pubmed	20018852	Subunit composition and substrate specificity of a MOF-containing histone acetyltransferase distinct from the male-specific lethal (MSL) complex.	Pubmed	7.21E-05	1.00E+00	1.92E-02	2.43E-01	6	12	OGT,KAT8,MSL3,MSL1,KANSL1,KANSL3
Pubmed	28826478	Extensive alternative splicing transitions during postnatal skeletal muscle development are required for calcium handling functions.	Pubmed	7.21E-05	1.00E+00	1.92E-02	2.43E-01	6	12	CACNA2D1,MBNL2,MBNL1,PPP3CA,PPP3CC,CLASP1
Pubmed	23217742	Dystroglycan organizes axon guidance cue localization and axonal pathfinding.	Pubmed	7.21E-05	1.00E+00	1.92E-02	2.43E-01	6	12	ISPD,SLIT2,EDIL3,L1CAM,ROBO1,ROBO2
Pubmed	27399837	Loss of all 3 Extended Synaptotagmins does not affect normal mouse development, viability or fertility.	Pubmed	7.21E-05	1.00E+00	1.92E-02	2.43E-01	6	12	ESYT2,OSBPL8,EDIL3,SYT3,TMEM110-MUSTN1,SYT1
Pubmed	15457507	Laminar organization of the developing lateral olfactory tract revealed by differential expression of cell recognition molecules.	Pubmed	7.21E-05	1.00E+00	1.92E-02	2.43E-01	6	12	NRP2,ERBB4,TUBB3,L1CAM,NCAM2,ROBO2
Pubmed	20419449	Variants at DGKB/TMEM195, ADRA2A, GLIS3 and C2CD4B loci are associated with reduced glucose-stimulated beta cell function in middle-aged Danish people.	Pubmed	7.21E-05	1.00E+00	1.92E-02	2.43E-01	6	12	ADCY5,MADD,CRY2,DGKB,IGF1,AGMO
Pubmed	27707970	A RET-ER81-NRG1 Signaling Pathway Drives the Development of Pacinian Corpuscles.	Pubmed	7.21E-05	1.00E+00	1.92E-02	2.43E-01	6	12	EDIL3,ETV1,MAPT,NEFH,RET,S100B
Pubmed	11700294	Identification of epilepsy genes in human and mouse.	Pubmed	7.21E-05	1.00E+00	1.92E-02	2.43E-01	6	12	CACNA1A,CACNB4,CACNA2D2,ADGRV1,MYO5A,PMP22
Pubmed	15331610	The glutamine-rich region of the HIV-1 Tat protein is involved in T-cell apoptosis.	Pubmed	7.21E-05	1.00E+00	1.92E-02	2.43E-01	6	12	TUBA1B,TUBB3,TUBA8,TUBB2A,TUBB1,TUBA1A
Pubmed	28283561	Alteration of Neuronal Excitability and Short-Term Synaptic Plasticity in the Prefrontal Cortex of a Mouse Model of Mental Illness.	Pubmed	7.21E-05	1.00E+00	1.92E-02	2.43E-01	6	12	DISC1,KCNB1,L1CAM,PDE4A,PDE4B,SCN8A
Pubmed	16162939	Absence of Fyn and Src causes a reeler-like phenotype.	Pubmed	7.21E-05	1.00E+00	1.92E-02	2.43E-01	6	12	CALB1,CALB2,TUBB3,FYN,RELN,PTK2
Pubmed	14687546	Inactivation of Numb and Numblike in embryonic dorsal forebrain impairs neurogenesis and disrupts cortical morphogenesis.	Pubmed	7.21E-05	1.00E+00	1.92E-02	2.43E-01	6	12	NUMB,CDH2,NUMBL,ETV1,TUBB3,RELN
Pubmed	23342162	Pax6 interactions with chromatin and identification of its novel direct target genes in lens and forebrain.	Pubmed	7.21E-05	1.00E+00	1.92E-02	2.43E-01	6	12	MTMR2,GAA,HAS2,PAX6,FAT4,SNCA
Pubmed	17803915	SCRAPPER-dependent ubiquitination of active zone protein RIM1 regulates synaptic vesicle release.	Pubmed	7.21E-05	1.00E+00	1.92E-02	2.43E-01	6	12	CASK,SNAP25,STXBP1,SYN2,SYP,UBC
Pubmed	16766712	Cellular patterns of transcription factor expression in developing cortical interneurons.	Pubmed	7.21E-05	1.00E+00	1.92E-02	2.43E-01	6	12	CALB2,DLX1,GAD1,ARX,SST,CUX2
Pubmed	18848646	Expression pattern of LRR and Ig domain-containing protein (LRRIG protein) in the early mouse embryo.	Pubmed	7.25E-05	1.00E+00	1.92E-02	2.43E-01	10	34	LRFN2,LRFN1,LRIG1,ADGRA3,LINGO1,NTRK2,NTRK3,LRRN3,LRFN5,LRRC24
Pubmed	18498732	Direction selectivity in the retina is established independent of visual experience and cholinergic retinal waves.	Pubmed	7.25E-05	1.00E+00	1.92E-02	2.43E-01	10	34	LDB2,ETV1,TUBB3,GFRA2,NEFH,NTRK2,NTRK3,MAPK3,PRPH,RET
Pubmed	20301500	Joubert Syndrome and Related Disorders	Pubmed	7.25E-05	1.00E+00	1.92E-02	2.43E-01	10	34	CC2D2A,KIAA0586,TMEM107,POC1B,CEP41,TMEM231,KIF7,ZNF423,RPGRIP1L,TMEM237
Pubmed	25615642	Galnt1 is required for normal heart valve development and cardiac function.	Pubmed	7.25E-05	1.00E+00	1.92E-02	2.43E-01	10	34	GALNT16,GALNT13,HAPLN1,VCAN,EGFR,GALNT15,SMAD1,MAPK3,GALNT10,ADAMTS9
Pubmed	29799838	Nuclear m6A reader YTHDC1 regulates alternative polyadenylation and splicing during mouse oocyte development.	Pubmed	7.25E-05	1.00E+00	1.92E-02	2.43E-01	10	34	HIP1R,RGN,YTHDC1,CNNM1,LRP1B,SLC11A2,PSAT1,SPATA7,TRPS1,ZNF711
Pubmed	19625176	PTEN identified as important risk factor of chronic obstructive pulmonary disease.	Pubmed	7.39E-05	1.00E+00	1.95E-02	2.46E-01	47	376	AXIN2,AMT,APAF1,APC,BARD1,BLM,CBR1,CBS,CCNH,CD86,SCARB1,CDC25B,CSF1R,RGS6,CTH,CYBB,MATR3,EDN1,EGFR,RGS17,ERBB2,ERCC2,MTHFD2,ALDH1L1,GHR,HMGCR,IGF1,IL6R,IL12A,LMO2,MEST,MSR1,MX1,MYO5A,NCF2,OGG1,P2RX7,ABCB1,MASP1,RET,RNASEL,FBXW7,RXRA,AMACR,WRN,XRCC4,SLC30A4
Pubmed	19741146	A genome-wide screen for spatially restricted expression patterns identifies transcription factors that regulate glial development.	Pubmed	7.51E-05	1.00E+00	1.95E-02	2.46E-01	18	94	ARNTL,LHX2,TBPL1,E2F5,E2F6,GLUL,SOX21,MBP,MID1,NFIX,IRX1,RFX3,RXRA,ZKSCAN3,TCF4,TCF12,NSD1,NR2E1
Pubmed	11698390	Tubulin seeds alpha-synuclein fibril formation.	Pubmed	7.60E-05	1.00E+00	1.95E-02	2.46E-01	5	8	TUBA1B,TUBB3,MAPT,SNCA,TUBA1A
Pubmed	16691566	Alpha N-catenin deficiency causes defects in axon migration and nuclear organization in restricted regions of the mouse brain.	Pubmed	7.60E-05	1.00E+00	1.95E-02	2.46E-01	5	8	ACHE,CALB1,ETV1,PPP1R1B,L1CAM
Pubmed	23416450	EGF transactivation of Trk receptors regulates the migration of newborn cortical neurons.	Pubmed	7.60E-05	1.00E+00	1.95E-02	2.46E-01	5	8	EGFR,MAP2,NTRK2,NTRK3,PAX6
Pubmed	11395011	Disruption of KCC2 reveals an essential role of K-Cl cotransport already in early synaptic inhibition.	Pubmed	7.60E-05	1.00E+00	1.95E-02	2.46E-01	5	8	SLC12A6,GPHN,MAP2,SLC12A2,SLC12A4
Pubmed	19914172	KIF26A is an unconventional kinesin and regulates GDNF-Ret signaling in enteric neuronal development.	Pubmed	7.60E-05	1.00E+00	1.95E-02	2.46E-01	5	8	KIF26A,TUBB3,KIT,MAPK3,UCHL1
Pubmed	16618118	Dysbindin structural homologue CK1BP is an isoform-selective binding partner of human casein kinase-1.	Pubmed	7.60E-05	1.00E+00	1.95E-02	2.46E-01	5	8	CSNK1E,CSNK1G3,MAPT,SNCA,DBNDD2
Pubmed	17310244	Grb4 and GIT1 transduce ephrinB reverse signals modulating spine morphogenesis and synapse formation.	Pubmed	7.60E-05	1.00E+00	1.95E-02	2.46E-01	5	8	ARHGEF7,GIT2,EPHB1,GIT1,SYP
Pubmed	24327345	Intracellular distribution of differentially phosphorylated dual-specificity tyrosine phosphorylation-regulated kinase 1A (DYRK1A).	Pubmed	7.60E-05	1.00E+00	1.95E-02	2.46E-01	5	8	DBN1,NEFH,SNAP25,SYN1,SYT1
Pubmed	20237162	Chemerin, a novel adipokine in the regulation of angiogenesis.	Pubmed	7.60E-05	1.00E+00	1.95E-02	2.46E-01	5	8	PI16,EDIL3,GRM8,TRHDE,PTCH1
Pubmed	22216198	A genome-wide association study of the Protein C anticoagulant pathway.	Pubmed	7.60E-05	1.00E+00	1.95E-02	2.46E-01	5	8	MYH7B,KCTD8,ELMO1,LINGO1,FRMD6
Pubmed	18454205	The secreted metalloprotease ADAMTS20 is required for melanoblast survival.	Pubmed	7.60E-05	1.00E+00	1.95E-02	2.46E-01	5	8	VCAN,KIT,KITLG,MITF,ADAMTS9
Pubmed	15071120	Molecular determinants of synapsin targeting to presynaptic terminals.	Pubmed	7.60E-05	1.00E+00	1.95E-02	2.46E-01	5	8	SYN3,SYN1,SYN2,SYP,SYT1
Pubmed	19372219	Mdm2 directs the ubiquitination of beta-arrestin-sequestered cAMP phosphodiesterase-4D5.	Pubmed	7.60E-05	1.00E+00	1.95E-02	2.46E-01	5	8	ADRB2,ARRB1,ARRB2,RACK1,PDE4D
Pubmed	16571605	Branching and nucleokinesis defects in migrating interneurons derived from doublecortin knockout mice.	Pubmed	7.60E-05	1.00E+00	1.95E-02	2.46E-01	5	8	CALB2,TUBB3,MAP2,RELN,ARX
Pubmed	19185337	Elongator controls the migration and differentiation of cortical neurons through acetylation of alpha-tubulin.	Pubmed	7.60E-05	1.00E+00	1.95E-02	2.46E-01	5	8	CALB2,EPB41,TUBB3,ELP5,TUBA1A
Pubmed	22912413	Slit2 and Robo3 modulate the migration of GnRH-secreting neurons.	Pubmed	7.60E-05	1.00E+00	1.95E-02	2.46E-01	5	8	SLIT2,TUBB3,PRPH,ROBO1,ROBO2
Pubmed	23884932	Slit/Robo signaling mediates spatial positioning of spiral ganglion neurons during development of cochlear innervation.	Pubmed	7.60E-05	1.00E+00	1.95E-02	2.46E-01	5	8	SLIT2,TUBB3,MYO6,ROBO1,ROBO2
Pubmed	17923693	Protein kinase A, Ca2+/calmodulin-dependent kinase II, and calcineurin regulate the intracellular trafficking of myopodin between the Z-disc and the nucleus of cardiac myocytes.	Pubmed	7.60E-05	1.00E+00	1.95E-02	2.46E-01	5	8	CAMK2A,AKAP6,PDE4DIP,SYNPO,SYNPO2
Pubmed	27510895	Normal radial migration and lamination are maintained in dyslexia-susceptibility candidate gene homolog Kiaa0319 knockout mice.	Pubmed	7.60E-05	1.00E+00	1.95E-02	2.46E-01	5	8	CALB1,KIAA0319,EDIL3,NEFH,PAX6
Pubmed	25485759	PlexinA1 is a new Slit receptor and mediates axon guidance function of Slit C-terminal fragments.	Pubmed	7.60E-05	1.00E+00	1.95E-02	2.46E-01	5	8	NRP2,SLIT2,ROBO1,ROBO2,SEMA3B
Pubmed	19906857	Lhx2 links the intrinsic and extrinsic factors that control optic cup formation.	Pubmed	7.70E-05	1.00E+00	1.96E-02	2.48E-01	9	28	AXIN2,BMP7,LHX2,VAX2,SMAD1,SMAD9,MITF,PAX6,MAPK3
Pubmed	21896628	Secreted frizzled-related proteins are required for Wnt/?-catenin signalling activation in the vertebrate optic cup.	Pubmed	7.70E-05	1.00E+00	1.96E-02	2.48E-01	9	28	AXIN2,BMP7,CALB1,CDH2,SMAD1,SMAD9,PAX6,PARD3,WNT7A
Pubmed	26620267	Impaired Interneuron Development after Foxg1 Disruption.	Pubmed	7.70E-05	1.00E+00	1.96E-02	2.48E-01	9	28	NRP2,CALB1,CALB2,DLX1,EPHB1,GAD1,RELN,ROBO1,SST
Pubmed	19762422	Convergent extension movements in growth plate chondrocytes require gpi-anchored cell surface proteins.	Pubmed	7.70E-05	1.00E+00	1.96E-02	2.48E-01	9	28	GPC2,COL9A1,FGFR1,FGFR3,SMAD1,SMAD9,MAPK3,PTCH1,SPP1
Interaction	int:TNIK	TNIK interactions		1.28E-15	1.69E-11	1.15E-11	1.16E-10	89	282	AP2A1,AP2A2,BIN1,ANK2,APC,CASK,ZSCAN18,CCAR2,DOCK11,DST,WASF1,CACNA1A,CACNA2D1,CACNB4,KALRN,CAMK2A,CAMK2B,CAMK2G,DGKI,ARHGEF2,CDH2,DCLK1,DLGAP1,TAOK2,NGEF,MAP4K4,HOMER3,NCOR2,SEC24C,SIPA1L1,PDE4DIP,ERC2,ARHGAP32,MATR3,TIAM2,SNAP91,DNM1,SHANK1,DPYSL2,EGFR,MTSS1L,BAIAP2,AGAP2,NOP56,NBEA,NEURL4,DISC1,GLUL,PRRC2B,GRIA2,CIT,GSN,KIF2A,KIF5A,GIT1,MYO5A,NEFM,PCDH8,STRN3,SH3KBP1,PRKACB,PRKAR1B,PRKCB,IQSEC…
Interaction	int:DLGAP1	DLGAP1 interactions		1.75E-15	2.31E-11	1.15E-11	1.16E-10	63	167	TMEM132B,CASKIN1,BEGAIN,APC,CASK,DYNLL1,ADGRB2,ADGRB3,MPDZ,WASF1,KALRN,CAMK2A,CAMK2B,CAMK2G,SEPT7,DLGAP2,DLGAP1,MAP4K4,HOMER3,ARHGAP32,DBN1,SNAP91,DNM1,SHANK1,DPYSL2,RACK1,BAIAP2,AGAP2,NBEA,IQGAP2,GLUL,GRIA2,GRIN2C,GRIN2D,CIT,GSN,SYNPO,LRRTM1,KIF2A,KIF5A,GIT1,ADAM22,MYO5A,NEFH,PDE4B,SH3KBP1,PPP3CA,PRKCB,MAPK3,PTK2,IQSEC3,CNKSR2,SPTAN1,IQSEC2,DDN,ERBIN,MPRIP,SEPT3,ARC,SYNE1,TRIO,KCNAB1,FXR1
Interaction	int:DGUOK	DGUOK interactions		6.74E-15	8.91E-11	2.97E-11	2.99E-10	37	71	AMPH,BIN1,ANK2,ATP2B2,CALB2,CAMK2A,CAMK2B,DCLK1,CNTN1,CRMP1,ERC2,SNAP91,DNM1,DPYSL2,DNM1L,EDIL3,NCALD,HPCAL4,GNAO1,GRIA2,L1CAM,LIG4,MAP2,MAPT,GNG2,STX1B,NAPB,SNAP25,SNCA,STX1A,STXBP1,SYN1,SYN2,SYP,SYT1,VSNL1,DPYSL5
Interaction	int:DNAAF2	DNAAF2 interactions		1.01E-14	1.34E-10	3.34E-11	3.36E-10	40	82	AMPH,ANK2,ATP2B2,CACNA2D1,CALB2,CALM1,CAMK2A,CAMK2B,DCLK1,CNTN1,CRMP1,PLXNA4,SNAP91,DNM1,DPP6,DPYSL2,DNM1L,NCALD,HPCAL4,FAM49B,GNAO1,GRIA2,L1CAM,LSAMP,MAPT,GNG2,STX1B,NAPB,SNAP25,SNCA,STX1A,SEPT3,STXBP1,SYN1,SYN2,SYP,SYT1,VSNL1,NDRG4,DPYSL5
Interaction	int:AGAP2	AGAP2 interactions		9.31E-14	1.23E-09	2.46E-10	2.48E-09	66	193	RALGAPA1,ACTN1,AP2A1,AP2A2,KCTD16,SYNJ1,WASF1,KALRN,CAMK2A,CAMK2B,CAMK2G,SEPT7,DCLK1,DLGAP2,DLGAP1,NUMBL,CLTC,CRMP1,PDE4DIP,APPL1,RIMS2,DBN1,DNM1,DYNC1I1,SHANK1,DPYSL2,EPB41L2,GPHN,PTK2B,AGAP2,NBEA,CAMKK2,IQGAP2,GLUL,GNAO1,PCLO,GRIA2,GRM2,GSN,MAP6,GIT1,MYO5A,NCAM2,NF1,NRCAM,NLGN3,PIK3R1,PPP3CA,PRKACB,PRKCB,MAPK3,MAPK10,PTK2,IQSEC3,PPM1E,CNKSR2,NLGN1,SPTAN1,IQSEC2,MPRIP,STXBP1,SYNE1,SIK3,TP53BP2,T…
Interaction	int:HNRNPL	HNRNPL interactions		9.82E-13	1.30E-08	1.97E-09	1.98E-08	321	1671	RALGAPA1,KCNH8,ABR,PLEKHH1,ESYT2,LRFN2,MTA3,ZNF608,INTS2,TBC1D14,SEMA6A,ALCAM,TRMT9B,PITPNM2,OGT,CDC42BPA,APBB2,TNRC6C,SHROOM2,CDC14B,SFMBT2,PPP4R4,CASK,SPTBN4,ARRB1,ARRB2,CDK13,NUMB,EIF4G3,SLC2A11,KIF1A,BARD1,BMPR1B,SYNJ2,FUBP1,BAIAP3,DDR1,PTBP2,CAMK2B,CAST,CBFA2T2,SCARB1,LRBA,ZMYM4,EVI5L,MAGI1,NUMBL,CACNA2D2,SRSF11,FOXN3,EPS15L1,RPL32P3,RAB28,NGEF,FAM19A5,HECTD1,FAM149A,COL4A5,MYRIP,ZNF385A,CDC…
Interaction	int:SHANK3	SHANK3 interactions		1.04E-12	1.38E-08	1.97E-09	1.98E-08	58	166	CASKIN1,SPTBN4,HCN2,ARHGEF7,WASF1,KALRN,CAMK2A,CAMK2B,CAMK2G,SEPT7,DCLK1,DLGAP2,DLGAP1,TAOK2,MAP4K4,HOMER3,CNTN1,CDC42BPB,PDE4DIP,ERC2,PPP6R2,DBN1,DCTN1,SNAP91,DNM1,SHANK1,BAIAP2,AGAP2,GLUL,TPPP,GRM2,CIT,SYNPO,MPP2,MYO5A,NF1,NRCAM,PAX6,PPP3CA,PRKCB,MAPK3,RET,KIF7,RPS6KA2,KIF21A,CNKSR2,HECW1,SPTAN1,IQSEC2,NFASC,SEPT3,PLCB1,ANKRD28,SYNE1,TSC1,ANKS1B,FXR1,SPATA13
Interaction	int:NUFIP1	NUFIP1 interactions		5.91E-12	7.82E-08	9.77E-09	9.84E-08	45	116	ADD2,AMPH,BIN1,ANK2,ATP2B2,ATP6V0A1,CALB2,CAMK2A,CAMK2B,CCNT1,DCLK1,CNTN1,CRMP1,SNAP91,DNM1,DPYSL2,DNM1L,EDIL3,NCALD,HPCAL4,FAM49B,GNAO1,GPD2,GRIA2,L1CAM,MAP2,MAPT,SCAMP5,GNG2,STX1B,NAPB,SNAP25,SNCA,STX1A,STXBP1,SYN1,SYP,SYT1,TAF9,TRIM2,VSNL1,XPO1,NDRG4,DPYSL5,CADM2
Interaction	int:DLG4	DLG4 interactions		1.73E-11	2.29E-07	2.54E-08	2.56E-07	78	272	ABR,PCDH10,BEGAIN,LRFN1,KCNAB2,SEMA4G,CASK,DYNLL1,ATP1A1,ATP2B2,ADGRB1,ADGRB3,SYNJ1,KALRN,CAMK2A,CAMK2B,DLGAP2,DLGAP1,ASIC3,CLTC,CNTN1,AKAP5,GDA,SIPA1L1,ARHGAP32,DBN1,GRIN3A,SHANK1,DPYSL2,ERBB2,ERBB4,PTK2B,BAIAP2,AGAP2,NBEA,FYN,IQGAP2,GLUL,GNAO1,GRIA2,GRIK5,GRIN2C,GRIN2D,CIT,ZDHHC15,TJAP1,KCND2,KCNJ16,KIF2A,KIF5A,MPP2,GIT1,ADAM22,NEFH,NRCAM,NTRK2,NLGN3,PIK3C2A,SH3KBP1,PPP3CA,PRKACB,PRKCB,PTK2,PTP…
Interaction	int:SYNGAP1	SYNGAP1 interactions		2.72E-11	3.60E-07	3.60E-08	3.62E-07	50	142	BEGAIN,PITPNM2,AMPH,KCNAB2,ADGRB2,MPDZ,SYNJ1,KALRN,CAMK2A,CAMK2B,DLGAP2,DLGAP1,CNRIP1,GDA,ARHGAP32,DBN1,DNM1,SHANK1,DPYSL2,DNM1L,EPB41L2,PTK2B,BAIAP2,AGAP2,NBEA,IQGAP2,GLUL,GNAO1,LNX1,GRIA2,GRIN2D,SHISA6,ITPKA,GIT1,ADAM22,MYO5A,NTRK3,OPA1,PLCL1,MAPK3,CNKSR2,FAM81A,MYCBP2,IQSEC2,DDN,SYN1,ARC,DMXL2,TSC1,ANKS1B
Interaction	int:CYFIP1	CYFIP1 interactions		2.96E-09	3.92E-05	3.56E-06	3.58E-05	53	174	AP2A1,HECW2,GAS7,MARK4,WASF1,CAMK2A,CAMK2B,ARHGEF1,ARHGEF2,DCLK1,DLGAP1,NUMBL,SLC4A8,PREPL,CRMP1,ERC2,MATR3,DBN1,DCTN1,SNAP91,DNM1,NYAP1,SHANK1,DPYSL2,PDCD6IP,DNM1L,BAIAP2,AGAP2,TCERG1,GLUL,LNX1,NCKAP1L,SYNPO,TMEM240,KCNB1,KIF2A,MYO5A,NEFH,NTRK2,OPA1,P2RX7,PDE4A,PIK3R1,PRKCB,RTN1,SBF1,ARX,MYO16,SPTAN1,LRRC24,TSC1,AMZ1,FXR1
Interaction	int:DISC1	DISC1 interactions		3.39E-08	4.49E-04	3.63E-05	3.66E-04	43	137	SPARCL1,CEP126,GPRASP2,PPFIA4,SPTBN4,DST,KALRN,AKAP6,MATR3,DCTN1,TIAM2,DMD,DYNC1I1,DPYSL2,ASB3,KATNAL1,OLFM1,DCTN2,SMC2,DISC1,CIT,MGAT3,NEFM,PDE4B,KANSL1,PPP5C,ANKHD1,ROGDI,FBXW7,PPM1E,SYBU,CDK5RAP3,CCDC88A,ATF7IP,SPTAN1,EXOC7,AGTPBP1,SYNE1,FRYL,TRIO,TUBB2A,CCDC136,TFIP11
Interaction	int:YWHAZ	YWHAZ interactions		3.57E-08	4.72E-04	3.63E-05	3.66E-04	122	567	KCTD16,CEP126,KCNAB2,PPFIA3,MADD,ARRB1,MARK4,ATP2B2,BARD1,KSR1,ARHGEF7,CAMK2A,CAMK2B,CAMK2G,ARHGEF2,CDC25B,DLGAP1,CLTC,FAM189A2,HOMER3,ARHGEF6,NSL1,NCOR1,HDAC9,RIPOR2,HDAC4,RASSF2,MATR3,PARD6A,DNM1L,OPTN,APH1A,EGFR,EIF5,EPB41L2,PRMT5,KAT8,MEX3B,FOXO3,EVL,GABBR1,DISC1,FERMT2,LNX1,GP1BB,GSN,PADI2,GABARAPL2,SYNPO,IDH3B,ITPKA,KCNK3,KIF2A,MAP2,MAP6,MAPT,MARK1,MARK3,MBP,MEF2C,MOV10,GIT1,ADAM22,MYO5A,NF…
Interaction	int:ATXN1	ATXN1 interactions		5.13E-08	6.78E-04	4.84E-05	4.87E-04	67	260	ADCY6,KCNAB2,SEMA4G,ATP1A3,CAMK2B,ENTPD6,NUMBL,PLEKHB1,QKI,CREM,CRY2,NCOR1,NCOR2,CST3,DZIP3,PUM1,PPP6R2,ARHGAP32,HDAC4,TBC1D5,IST1,ZNF804A,MYEF2,POM121,DMPK,HEYL,SUGP2,UBE2E3,FYN,AHDC1,ZNF276,PRRC2B,CLASRP,ZHX1,ATXN2L,ACOT7,MATN2,MBP,KCTD15,VSTM2L,QRICH1,ANKHD1,FAT4,YY1AP1,BAALC,ST6GALNAC6,ATXN2,SUPT20H,MYO18A,R3HDM2,SYBU,SMARCC2,ZHX3,ZSWIM8,UHRF1BP1L,RBM26,STAC2,MLST8,R3HDM1,IL34,ELP5,TSC1,EIF4E…
Interaction	int:HAX1	HAX1 interactions		6.46E-08	8.54E-04	5.69E-05	5.73E-04	42	135	AMPH,ANK2,CALB2,CAMK2A,CAMK2B,DCLK1,CNTN1,CRMP1,SNAP91,DNM1,DPP6,DPYSL2,DNM1L,EDIL3,TNK2,NCALD,IQGAP2,GNAO1,GPD2,GRIA2,HNF4G,L1CAM,MAP2,MAPT,GNG2,ABCB1,PPP3CC,MAPK10,STX1B,NAPB,SNCA,STX1A,STXBP1,SYN1,SYN2,SYP,SYT1,CDK20,VSNL1,XPO1,NDRG4,DPYSL5
Interaction	int:ARMC1	ARMC1 interactions		2.10E-07	2.78E-03	1.48E-04	1.49E-03	20	44	CALM1,CAMK2A,CAMK2B,CNTN1,CRMP1,DPYSL2,NCALD,DCTN2,GNAO1,MAP2,MAPT,GNG2,STX1B,STXBP1,SYN1,SYN2,SYT1,HSPBP1,VSNL1,DPYSL5
Interaction	int:FMR1	FMR1 interactions		2.10E-07	2.78E-03	1.48E-04	1.49E-03	69	280	CASKIN1,BIN1,LRCH2,PKP4,APC,CCAR2,DYNLL1,CACNB4,CAMK2A,CAMK2B,CAMK2G,LDB2,ARHGEF2,MAGI1,DLGAP1,NUMBL,MAP4K4,HOMER3,CNTN1,MAGED1,NCOR1,NCOR2,ARHGAP24,MATR3,DAPK3,PLPPR4,DNM1,DPYSL2,EIF4G1,APC2,AGAP2,RGPD5,NBEA,BRSK1,PRRC2B,IFI16,KIF2A,KIF5A,GIT1,PRKCB,PTPRN2,PBRM1,FBXW7,ATXN2,CASC3,TRA2B,WDR47,SMARCA4,SMARCC2,CDK5RAP2,SNCA,UHRF1BP1L,MYCBP2,IQSEC2,STAU1,PRRC2C,MTCL1,TBL1X,SMG6,SIN3B,CLASP1,SIK3,ICA…
Interaction	int:FXR1	FXR1 interactions		2.12E-07	2.80E-03	1.48E-04	1.49E-03	57	216	AP2A1,AP2A2,CEP126,MYH7B,PPFIA3,CCAR2,DYNLL1,ARHGEF7,CAMK2A,CAMK2B,ARHGEF2,CDH2,DLGAP1,LRWD1,EPS15L1,MAP4K4,CRMP1,NCOR1,NCOR2,SEC24C,PDE4DIP,GPRASP1,GIT2,MYEF2,SEC16A,EXOG,FARSB,BAIAP2,RGPD5,ANKFY1,NOP56,PRRC2B,DIDO1,IFI16,KIF2A,AFDN,GIT1,HNRNPM,CDK18,RDX,KIF7,CLIP1,SBF1,KIF21A,WDR47,CCDC88A,SMARCA4,SMARCC2,SNCA,MYCBP2,PRRC2C,DNAJC9,TP53BP1,TSC1,TTC3,FXR1,SPATA13
Interaction	int:PDE4DIP	PDE4DIP interactions		2.13E-07	2.81E-03	1.48E-04	1.49E-03	71	291	CASKIN1,AMPD2,CCDC146,PKP4,PPFIA3,DYNLL1,WASF1,KALRN,CAMK2A,CAMK2B,CDH2,LRRFIP1,MAP4K4,HOMER3,ARMC8,RGS6,CSNK1E,OSBPL3,PDE4DIP,DZIP3,ERC2,ARHGAP32,HDAC4,MATR3,ARMCX4,JAKMIP2,SHANK1,DPYSL2,FRY,FHL1,AGAP2,NBEA,GATM,CIT,KIF2A,GIT1,CCDC13,NF1,KSR2,PDE4D,ZFYVE21,JAKMIP1,PRKACB,PRKCB,PTPRN2,C1orf109,RDX,KIF7,CLIP1,WDR47,CCDC88A,ATF7IP,CDK5RAP2,SNCA,SPTAN1,CLASP2,KLHL7,SYNE2,ANKRD28,ZEB1,CLASP1,PARD3,TP…
Interaction	int:CYFIP2	CYFIP2 interactions		3.61E-07	4.77E-03	2.38E-04	2.40E-03	31	91	AP2A1,CASKIN1,GAS7,MARK4,WASF1,CAMK2A,CAMK2B,CDH2,DLGAP1,HOMER3,APPL1,DNM1,NYAP1,SHANK1,BAIAP2,AGAP2,TCERG1,PACSIN2,NCKAP1L,MYO5A,NLGN3,PTPRE,MYO16,MYCBP2,SPTAN1,STAU1,DNMBP,TCF4,TSC1,AMZ1,FXR1
Interaction	int:YWHAH	YWHAH interactions		1.27E-06	1.67E-02	7.60E-04	7.65E-03	59	238	CC2D2A,ARRB1,ARRB2,MARK4,NCOA1,ALDH7A1,ARHGEF2,CDC25B,DLGAP1,CHRNA4,HOMER3,SNCAIP,RIMS2,HDAC4,RASSF2,RUSC2,PARD6A,WDR20,OPTN,EIF5,EPB41L2,MEX3B,FOXO3,FERMT2,CNTRL,RASSF8,FRMD5,KCNH2,KCNK3,MAPT,MARK1,MARK3,PTOV1,NEK1,NF1,PDPK1,MAPK7,PTH1R,ZC3H14,LRRK2,FAM192A,CCDC88A,MAST1,SNCA,MYCBP2,SAMSN1,KIAA0930,RPGRIP1L,TNS2,FRYL,SIK3,THRA,PARD3,TP53BP2,TSC1,TSC2,XPO1,FRMD6,SPATA13
Interaction	int:RAC1	RAC1 interactions		1.27E-06	1.67E-02	7.60E-04	7.65E-03	59	238	ABR,HACE1,LTBP4,ARHGDIA,ARHGDIG,SYNJ2,ARHGEF7,WASF1,CALM1,KALRN,ARHGEF25,USP6,ARHGEF2,ARHGAP33,MAGI1,DLGAP1,CHN1,CHN2,ARHGAP22,MYL6B,CLTC,ARHGEF6,ARHGEF4,CYBB,ARHGAP32,BRINP1,PARD6A,DMPK,DOCK2,TOM1,BAIAP2,AGAP2,IQGAP2,CIT,KTN1,GIT1,NCF2,OCRL,PIK3R1,PKM,PLXNB1,PSAT1,PPP2R2B,PTK2,RAP1GDS1,RASGRF1,LRRK2,CLIP1,SH3BP2,IQSEC2,STAU1,MCF2L,TIAM1,TRIO,TSC1,VAV1,HPS4,DOCK8,UBE3B
Interaction	int:ITSN2	ITSN2 interactions		1.59E-06	2.10E-02	9.12E-04	9.18E-03	30	92	AGT,SEMA6A,LTBP4,AMPH,MAP4K3,DST,SYNJ2,DLGAP1,EPS15L1,PDE4DIP,TM9SF4,PDCD6IP,GOLT1B,EGFR,MEGF10,AHDC1,GAREM2,ITPKA,PIK3AP1,MBNL1,SH3KBP1,PTN,PPP4R3A,ERC1,SYN1,TACC1,NR2C2,TRIO,UBC,WIPF1
Interaction	int:GRIN2B	GRIN2B interactions		1.74E-06	2.30E-02	9.42E-04	9.48E-03	31	97	AP1M1,KALRN,CAMK2A,CAMK2B,CAMK2G,AP4M1,CDH2,DLGAP1,CLTC,AKAP5,ARHGAP32,GRIN3A,DNM1,PTK2B,RACK1,AGAP2,FYN,CIT,MAP2,SHC3,NF1,PIK3R1,PPP3CA,PPP5C,PRKCB,MAPK3,SPTAN1,ERBIN,ARC,EXOC7,TUBA1A
Interaction	int:KALRN	KALRN interactions		1.78E-06	2.35E-02	9.42E-04	9.48E-03	25	70	PKP4,CACNA1A,KALRN,CAMK2A,CAMK2B,CAMK2G,DLGAP1,SNCAIP,SIPA1L1,PDE4DIP,AGAP2,DISC1,LNX1,GRIA2,CIT,SYNPO,GIT1,ADAM22,MYO5A,ATXN7,CNKSR2,SPTAN1,IQSEC2,DICER1,TRIO
Interaction	int:GNB1	GNB1 interactions		2.62E-06	3.46E-02	1.33E-03	1.34E-02	34	113	ADRB2,ARRB1,BTK,CACNA1A,CACNA1B,KALRN,DLGAP1,COX4I1,RGS6,HDAC4,DYNC1I1,DUSP9,APH1A,RACK1,AGAP2,FYN,DISC1,GNAO1,GNG4,SYNPO,NCF2,GNG2,PIK3R1,PTH1R,PTK2,RIC8B,CNKSR2,RADIL,MCF2L,PIK3R5,RASD2,UBC,RICTOR,XPO1
Interaction	int:PCDHGB1	PCDHGB1 interactions		3.22E-06	4.25E-02	1.58E-03	1.59E-02	25	72	PCDH19,PCDH10,LRFN1,PCDHGB4,ATP2B2,NRP2,CNTN1,C2CD2L,CDON,CELSR3,SPECC1,GPD2,STMN2,PCDHGC3,PCDH9,PCDH18,SDK2,FAT4,NEK4,PCDHGB2,PCDHGB1,PCDHGA11,PCDHGA9,PCDHA1,PCDH20
Interaction	int:USP21	USP21 interactions		4.16E-06	5.50E-02	1.97E-03	1.98E-02	38	135	HECW2,LRFN1,MARK4,RIPK1,KSR1,IL33,USP2,ARHGEF2,CDC25B,DCLK1,MAGI1,SIPA1L1,HDAC4,KCTD3,STAMBP,USP21,GLI2,ZNF638,USP51,MAP4,MARK1,MARK3,SRSF12,KCTD6,AFDN,NF1,TBC1D25,MAPKAP1,EXOSC10,MAPK3,WDR47,USP33,ANKRD28,SYNE1,TIAM1,UCHL1,XPO1,TRIM9
Interaction	int:AP2A1	AP2A1 interactions		6.20E-06	8.19E-02	2.83E-03	2.84E-02	36	127	AP2A1,AP2A2,AMPH,BIN1,ARRB1,ARRB2,NUMB,SYNJ1,CLTB,CLTC,PPP6R2,DBN1,SEC16A,DPYSL2,EGFR,AGAP2,SYT3,STAMBP,GHR,RUNDC3A,LNX1,SYNPO,L1CAM,SMAD9,MYO6,OCRL,FBXW7,ARX,MYO18A,ARFGAP1,SNAP25,MMS19,OBSL1,UBC,XPO1,FXR1
Interaction	int:GRIN1	GRIN1 interactions		1.11E-05	1.47E-01	4.79E-03	4.82E-02	32	110	NUMB,CALM1,CAMK2A,CAMK2B,CAMK2G,CDH2,DLGAP1,CLTC,AKAP5,APPL1,GRIN3A,DNM1,PTK2B,AGAP2,FYN,LNX1,GRIN2D,CIT,MAP2,SHC3,NF1,PIK3R1,PPP3CA,PPP5C,PRKCB,MAPK3,SPTAN1,ARC,TIAM1,TP53BP1,KLC2,TUBA1A
Interaction	int:YWHAE	YWHAE interactions		1.12E-05	1.48E-01	4.79E-03	4.82E-02	108	544	SYN3,OGT,LRCH2,SHROOM2,ARRB1,ARRB2,MARK4,ALDH7A1,KSR1,CALM1,CBR1,ARHGEF2,CDC25B,DCLK1,ARHGAP33,DLGAP1,CLTC,FAM189A2,HOMER3,RCHY1,CRY2,NCOR2,OSBPL3,ERC2,RIMS2,RUBCN,HDAC9,HDAC4,RASSF2,GIT2,DBN1,DNM1L,APH1A,EIF5,DENND4A,KAT8,FGF12,BAIAP2,MEX3B,FOXO3,MSANTD4,BRSK1,DISC1,SPIN1,DCLK2,FERMT2,GRB10,RASSF8,KCNH2,KCNK3,KIF5A,MAPT,MARK1,MARK3,AFDN,GIT1,DBNL,NF1,CDK18,PFKFB2,PPM1B,MAPK7,PRPSAP2,RAP1GDS1,RAS…
Interaction	int:RGS4	RGS4 interactions		3.10E-05	4.09E-01	1.28E-02	1.29E-01	9	15	CALM1,KRIT1,COPB2,PREPL,EGFR,GABBR1,GNAO1,RGS4,PLCB1
Interaction	int:PEX5L	PEX5L interactions		3.43E-05	4.53E-01	1.36E-02	1.37E-01	17	45	ADD1,AP2A1,AP2A2,CASKIN1,KCTD16,SLC4A4,HCN2,CAMK2A,ARHGEF2,CDH2,DBN1,GIT1,MYO5A,SPTAN1,ICAM5,PARD3,PPP1R3F
Interaction	int:PPFIA4	PPFIA4 interactions		3.50E-05	4.63E-01	1.36E-02	1.37E-01	6	7	PPFIA4,CAST,ERC2,DISC1,GIT1,AGTPBP1
Interaction	int:DNM1	DNM1 interactions		3.65E-05	4.82E-01	1.38E-02	1.39E-01	28	96	AP2A2,CEP126,AMPH,BIN1,ARRB1,DLGAP1,CLTC,DNM1,PTK2B,RACK1,FER,AGAP2,GRIN2D,PACSIN2,KIF2A,KIF5A,PIK3R1,SH3KBP1,RPE,SCN2B,SH3GL3,SNAP25,FNBP1,DNMBP,CABIN1,TBC1D15,LYPD6,TUBA1A
Interaction	int:CAMK2N2	CAMK2N2 interactions		4.99E-05	6.59E-01	1.83E-02	1.84E-01	5	5	CAMK2A,CAMK2B,ARHGAP32,LNX1,CAMK2N2
Cytoband	5q31	5q31		1.19E-15	1.19E-12	1.19E-12	8.93E-12	38	115	NME5,PCDHGB4,ALDH7A1,KLHL3,CDKL3,REEP2,FGF1,BRD8,TCERG1,PCDHGC3,PCDHB17P,ARHGAP26,SEPT8,PCDHGC5,PCDHGB7,PCDHGB6,PCDHGB2,PCDHGB1,PCDHGA11,PCDHGA10,PCDHGA9,PCDHGA6,PCDHGA4,PCDHGA2,PCDHB15,PCDHB10,PCDHB9,PCDHB7,PCDHB6,PCDHB4,PCDHB3,PCDHAC2,PCDHA7,PCDHA6,PCDHA5,PCDHA3,PCDHA2,PCDHA1
Transcription Factor Binding Site	CTGCAGY_UNKNOWN	CTGCAGY_UNKNOWN		1.90E-12	1.16E-09	6.28E-10	4.39E-09	154	607	AXIN2,ADORA2A,AP2A1,MTUS1,KLHL13,C1QTNF3,SEMA6A,ALCAM,ABCD2,DOC2A,PHF12,APBB2,CASK,ATP1A3,STX16,ADGRB2,ADGRB3,CALM1,CAMK2G,SPAG9,CBLN1,CDH2,DCLK1,DLGAP1,CFL2,FOXN3,NRXN3,COL11A2,MAGED1,TBPL1,BAG4,ABCG1,PHACTR3,SLITRK5,HDAC9,SNPH,SPOCK2,GIT2,ELMO1,GRIN3A,DMD,DNM1,CD99L2,DMTF1,DPYSL2,DUSP9,CNNM1,MBNL2,EGR3,EIF4G2,DCTN4,ENO2,EPB41,GPHN,APC2,ETV1,RRAGB,DLC1,FGF1,FGF11,FGF12,FGF13,FGF14,FGFR1,FHL1,MEX…
Transcription Factor Binding Site	CTTTGT_V$LEF1_Q2	CTTTGT_V$LEF1_Q2		2.05E-12	1.26E-09	6.28E-10	4.39E-09	323	1547	KCNH8,NCKAP5,NDRG2,AXIN2,ADORA1,ADRB2,MTUS1,OSBPL6,C1QTNF1,SEMA6A,SPOP,SRPX,BBOX1,OGT,LRCH2,ANK2,SEMA7A,PHF12,GAS7,SEMA4G,CASK,TMEFF1,ARRB2,NUMB,RASL11B,ATP1A3,ATP1B3,ZNF583,ATP6V0A1,BACH1,BCHE,RGS9,NRP2,BMPR1B,ARHGEF7,CACNA1G,WASF1,DDR1,CACNA2D1,PTBP2,SPAG9,CBLN1,LDB2,CCNT1,RGN,AP4M1,ARHGEF2,CDH2,CDO1,CRLF1,NUMBL,CFL2,FOXN3,CHN2,EPS15L1,RAB33A,HECTD1,MAP4K4,CNN3,CNR1,CNTFR,AKAP7,PCYT1B,COL9A1,TB…
Transcription Factor Binding Site	TGACATY_UNKNOWN	TGACATY_UNKNOWN		5.23E-08	3.20E-05	1.07E-05	7.47E-05	125	534	ABR,ADCY6,ADRA1B,SLC24A4,AP2A2,SYT13,APBB2,GAS7,MADD,CDK13,ASGR1,DOCK11,ADGRB2,BCHE,NRP2,CACNA1G,C5,CA12,DDR1,CABP7,CALM1,CBFA2T2,LARGE1,CFL2,FOXN3,CLTB,HECTD1,CNN3,ARHGEF6,COL4A5,AKAP5,RTTN,ZNF521,NECTIN3,CREM,AKAP12,HAPLN1,RNF14,SNCAIP,RGS6,SLITRK5,ARHGAP24,KIAA0586,DAPK3,SPOCK2,PITPNC1,ELMO1,DMD,CELSR3,EGFR,TENM1,RCAN2,EYA1,PPP1R1B,OLFM1,FGF12,FGFR3,SYNCRIP,AKAP3,FYN,GABRG1,RAPGEF6,MSTN,RAB30,…
Transcription Factor Binding Site	TTGTTT_V$FOXO4_01	TTGTTT_V$FOXO4_01		2.64E-07	1.61E-04	4.03E-05	2.82E-04	306	1603	CLK4,AXIN2,ADORA1,KLHL13,C1QTNF3,SPARCL1,SEMA6A,ARHGAP20,BIN1,OGT,LRCH2,APBA2,APC,CDC14B,SEMA4G,PRX,TMEFF1,RGS20,ARRB2,LINC00173,STK33,ASPA,SLC4A4,STX16,ATP2A2,ATP6V0A1,DOCK11,RGS9,BCL7A,NRP2,BLM,WASF1,CACNA2D1,CALB1,CABP7,HIP1R,SPAG9,NFS1,CBLN1,KYAT1,LDB2,USP2,CBFA2T2,CD38,AP4M1,CRLF1,CACNA2D2,CFL2,FOXN3,CHN1,CHN2,RAB33A,QKI,MAP4K4,FHL5,ARHGEF6,CNR1,PCYT1B,COL4A5,COL9A1,ZNF521,CPS1,CREM,CRMP1,HA…
Transcription Factor Binding Site	RTAAACA_V$FREAC2_01	RTAAACA_V$FREAC2_01		5.58E-07	3.42E-04	6.84E-05	4.78E-04	159	746	NDRG2,AXIN2,C1QTNF3,UNC79,BIN1,DPP10,ANK2,SEMA4G,ARNTL,CADPS,LINC00173,ASPA,ZBTB10,STX16,ADGRB3,CASTOR3,CBFA2T2,AP4M1,ARHGEF2,CLGN,CFL2,FOXN3,PPT2,NGEF,ARHGEF6,PCYT1B,ZNF521,SNCAIP,CSNK1G3,PHACTR3,SLITRK5,CTH,SCRN1,SPOCK2,PITPNC1,ELMO1,DLX1,DMD,NYAP1,USP3,SLC12A6,RCAN1,EDN1,MBNL2,TENM1,EMX2,ERBB2,ERBB4,ETV1,EYA1,MRVI1,EZH1,DLC1,FGF12,FGF14,MEX3B,IP6K2,FOXO3,MPP6,OGA,FYN,SDCBP2,RAPGEF6,GCNT2,PPARG…
Transcription Factor Binding Site	CAGCTG_V$AP4_Q5	CAGCTG_V$AP4_Q5		7.43E-07	4.55E-04	7.58E-05	5.30E-04	235	1192	ABR,EMILIN3,NCKAP5,ADCY8,FZD9,CASKIN1,C1QTNF1,SPOP,SRPX,ALK,DOC2A,AMPH,ANK2,SEMA7A,APBA2,APBB2,GAS7,CASK,CADPS,ASPA,PTCH2,CHRD,BACH1,ADGRB3,BCL7A,NRP2,CACNA1G,DDR1,CAMK2G,CAST,HIP1R,CBFA2T2,LRBA,ARHGEF2,CDC25B,ARHGAP33,CDO1,DLGAP1,NUMBL,LHX2,RAB33A,RAB26,ARHGEF6,PCYT1B,CABP1,MAGED1,SMARCAL1,ZNF521,NRG2,NECTIN3,ZNF385A,CPS1,CREM,CRHBP,RNF14,CSF1R,RGS6,IPCEF1,SLITRK5,PPP1R16B,DOCK4,HDAC9,MYADM,SNPH…
Transcription Factor Binding Site	CTTTGA_V$LEF1_Q2	CTTTGA_V$LEF1_Q2		1.25E-06	7.64E-04	1.09E-04	7.63E-04	198	981	KCNH8,ABR,NCKAP5,USP31,SLC24A4,OSBPL6,WDR35,OSBPL8,ALCAM,ABCD2,ARHGAP20,AMPD3,LRCH2,MAP4K3,APBB2,GAS7,PPFIA3,SEMA4G,CASK,CADPS,PTCH2,SLC4A4,DOCK11,ADGRB2,NRP2,BMP7,CA4,CA12,CABP7,SPAG9,USP2,CBFA2T2,CDC25B,NOG,CACNA2D2,FOXN3,CHN2,NDST3,LHX2,CLTC,MAP4K4,ARHGEF6,CNTFR,PCYT1B,COL11A2,ZNF521,IGDCC3,CPS1,CDC42BPB,CREM,HAPLN1,RNF14,CS,SNCAIP,CSNK1G3,SPOCK2,MYEF2,ELMO1,CHRDL1,DLX1,DMD,NYAP1,USP3,EDN3,EIF…
Transcription Factor Binding Site	CAGGTG_V$E12_Q6	CAGGTG_V$E12_Q6		1.77E-06	1.08E-03	1.26E-04	8.84E-04	358	1956	ABR,ASIC1,EMILIN3,ADCY8,AXIN2,ADRA1B,ADRB2,MTUS1,KLHL13,CASKIN1,KIAA1324,C1QTNF1,SEMA6A,ALCAM,DOC2A,AMPD2,ANK2,MAP4K3,PKP4,KCNAB2,EPB41L5,USP37,SEMA4G,MADD,ARRB2,ADGRB2,NRP2,BMP7,BMPR1B,JAZF1,CACNA1G,DDR1,CALB1,CALM1,KALRN,CAMK2A,CAMK2B,CAMK2G,SLC25A14,CAST,RHBDL1,SPAG9,CBLN1,KYAT1,USP2,SYNGR3,ENTPD2,DGKI,AP4M1,CDH2,MAGI1,TIGD7,CRLF1,UBE2L6,NUMBL,CACNA2D2,PLEKHB1,B4GALT6,SLIT2,RAB33A,NRXN3,PPT2,R…
Transcription Factor Binding Site	GTTRYCATRR_UNKNOWN	GTTRYCATRR_UNKNOWN		1.86E-06	1.14E-03	1.26E-04	8.84E-04	40	128	CASKIN1,DOC2A,ANK2,NUMB,ATP1A3,CAMK2A,PPT2,HDAC4,SPATA2,ELMO1,SHANK1,KATNAL1,TBC1D16,HPCAL4,AGAP2,FYN,CHL1,GDF1,POLL,GRIN2D,NIM1K,MPP2,NLGN3,FXYD1,PDZRN4,MAPK10,PSD,ZNF532,PNMA8A,PPM1E,DHX30,FAM214B,FAIM2,SOX3,LMO3,ST5,CHST8,TP53BP1,ZNF24,SMARCAD1
Transcription Factor Binding Site	V$ZIC2_01	V$ZIC2_01		2.76E-06	1.69E-03	1.69E-04	1.18E-03	55	201	ABR,MTUS1,PCDH10,OGT,PI16,PHF12,PKP4,PRX,PTCH2,CALB1,USP2,NOG,CLTC,CCDC151,ZNF385A,PPP1R16B,RASSF2,EDN3,KLHL5,TENM1,CERCAM,FGF12,FGF13,SYNCRIP,ATP2C1,SDCBP2,GABRG2,GHR,GNAO1,GRIN2D,ZDHHC15,LRRTM1,KCND2,KCNK3,MAP4,MYCN,NELL2,NFYA,OGG1,GPR85,NLGN3,PPP2R5E,MAPK10,ZCWPW1,RBBP6,FBXW7,DHX30,TRERF1,FNBP1,SOX15,PDLIM2,TP53BP1,CRB2,PRDM10,SEMA3B
Transcription Factor Binding Site	V$E47_02	V$E47_02		4.46E-06	2.73E-03	2.48E-04	1.74E-03	54	199	ABR,KLHL13,AMPH,SEMA4G,CALB1,NUMBL,PLEKHB1,RAB33A,SNCAIP,RIMS2,HDAC9,ARMCX2,RHOBTB1,PARD6A,DMD,DMPK,DUSP9,FGF11,FGF13,CELF1,GATM,PCDH17,AP4S1,KCNN2,LMO2,MEF2C,MEIS2,MMP16,GIT1,NPTX2,PDE4B,PLEC,STRN3,PPP2R2B,LRRN3,CEP41,ZNF532,TRAPPC13,MAPK12,HES6,MYO18A,BTBD3,SNAP25,TRERF1,UNC5B,SYNE2,TAL1,PCDHA6,PCDHA1,THRA,TPM2,CELF4,JMJD1C,JPH3
Transcription Factor Binding Site	V$AMEF2_Q6	V$AMEF2_Q6		1.33E-05	8.15E-03	6.79E-04	4.75E-03	55	211	MTUS1,SLC4A4,NRP2,JAZF1,USP2,ARHGEF2,NOG,CNTN1,PCYT1B,COL9A1,CRHBP,HAPLN1,SNCAIP,PPP1R16B,HDAC9,DCTN1,C2CD2L,RHOBTB1,CHRDL1,EDN1,MBNL2,ETV1,EYA1,TBC1D16,FGF13,ATP5PD,FLT1,MSTN,PPARGC1A,GNAO1,HAS2,ITGA7,MID1,MYO9A,NDP,ZDHHC8,PDZRN4,PPP2R2B,USP47,ZCWPW1,RBBP6,RFX3,RGS3,CYB561D1,RORB,RTN1,SALL1,SOX15,SPTAN1,TACR1,FBXW11,CLASP1,TPM2,GAL3ST3,JMJD1C
Transcription Factor Binding Site	TGACCTY_V$ERR1_Q2	TGACCTY_V$ERR1_Q2		1.52E-05	9.30E-03	6.82E-04	4.77E-03	167	834	ABR,ASIC1,NCKAP5,NDRG2,FZD9,USP31,SLC24A4,MTUS1,AK2,AMPD3,AMPH,CDC42BPA,SEMA7A,FGD2,MAP4K3,APBA2,USP37,MADD,TMEFF1,CDK13,ATP1A3,ADAM15,BMPR1B,NAE1,CAMK2G,SPAG9,USP2,CD86,SYNGR3,DGKI,NOG,LHX2,CLTC,CCDC151,CNTFR,COX4I1,RNF14,CS,PHACTR3,PPP1R16B,RIMS2,BOC,MYADM,SNPH,ARHGAP24,KIAA0586,DCTN1,FBXL5,PARD6A,DLX1,DMD,DNM1,DMPK,NYAP1,USP3,DTNB,ABCC5,RCAN2,RASGRP2,ERBB4,MRPL37,PIPOX,VPS26C,DNAJC27,EXTL2,MRV…
Transcription Factor Binding Site	V$FOXO4_01	V$FOXO4_01		1.56E-05	9.55E-03	6.82E-04	4.77E-03	52	197	C1QTNF3,CADPS,LINC00173,SLC4A4,STX16,MTMR2,LDB2,CBFA2T2,CACNA2D2,ZNF521,SNCAIP,CSNK1G3,SLITRK5,HDAC9,PITPNC1,DMD,NYAP1,SLC12A6,ABCC5,EIF4G1,EPHB1,ETV1,EZH1,FGF14,BRD8,ATOH8,NIM1K,IL6ST,MBNL1,MEIS2,MXI1,NTRK3,PALM,PDE4D,ENPP2,PFKFB3,PLCB2,PTH1R,SH3GL3,ABLIM3,ATF7IP,TRERF1,KDM3A,NMNAT2,ST5,ANKRD28,SATB2,PCDHB15,THRA,TRPS1,UBE2H,VLDLR
Transcription Factor Binding Site	AACTTT_UNKNOWN	AACTTT_UNKNOWN		1.94E-05	1.19E-02	7.91E-04	5.54E-03	282	1531	KCNH8,NCKAP5,ADCY6,ADCY8,AXIN2,ADRA1B,ADRB2,SLC24A4,OSBPL6,SPARCL1,SEMA6A,ALCAM,PCDH10,UNC79,ALK,BEGAIN,MAP4K3,APBB2,CPNE5,CDC14B,TMEFF1,CADPS,DOCK11,ADAM23,ADGRB2,ADGRB3,BCHE,BCS1L,NRP2,ARHGEF7,JAZF1,CACNA1G,CA12,CALB1,CALB2,CABP7,CALM1,PTBP2,CAMK2A,SPAG9,LDB2,DGKI,ARHGEF2,LARGE1,MAGI1,NOG,FOXN3,CHN1,CHN2,NDST3,LHX2,CLCN3,CNTFR,CNTN1,CABP1,COL4A5,COL9A1,ZNF521,CREM,CRHBP,HAPLN1,RNF14,SNCAIP,PHAC…
Transcription Factor Binding Site	V$HP1SITEFACTOR_Q6	V$HP1SITEFACTOR_Q6		2.12E-05	1.30E-02	8.11E-04	5.67E-03	50	189	ZBTB10,CA4,NOG,NRXN3,MAP4K4,CNTFR,NCOR1,CS,SNCAIP,HDAC9,PARD6A,CHRDL1,DLX1,DMD,DMTF1,DPYSL2,MBNL2,EIF4G2,CALCRL,NCALD,POLK,IP6K2,SYNCRIP,GCNT2,MSTN,ADAM28,IGF1,SFXN5,SMAD1,MBNL1,ADAM11,MEIS1,NFIX,ZNF827,PIK3R1,SCHIP1,LRRN3,PRKACB,MAPK10,RGS3,LRFN5,PREX2,MPRIP,ANKRD28,PJA1,PUM2,PCDHA7,VLDLR,XPO1,ZIC1
Transcription Factor Binding Site	YGCANTGCR_UNKNOWN	YGCANTGCR_UNKNOWN		2.76E-05	1.69E-02	9.72E-04	6.80E-03	32	104	SEMA7A,STX16,ADGRB2,SYNJ1,CAST,NRXN3,CLTC,MAGED1,EIF4G2,PLEKHA1,EPHB1,FGF13,FGFR1,NOP56,OGA,KIAA1841,ZDHHC15,KCNN2,SFXN5,MAT2A,NNAT,NOVA1,NLGN3,PNMA3,ELP2,SARS,LRFN5,FBXO11,ELOVL4,VSNL1,KLC2,TRIM9
Transcription Factor Binding Site	GCANCTGNY_V$MYOD_Q6	GCANCTGNY_V$MYOD_Q6		3.03E-05	1.86E-02	9.72E-04	6.80E-03	146	721	ABR,ADCY6,AXIN2,FZD9,MTUS1,SPOP,ALK,DOC2A,ANK2,FGD2,PKP4,APBB2,PPP4R4,CASK,CADPS,CHRD,ATP1A3,ATP2A2,ADGRB2,BCL7A,CALM1,USP2,CRLF1,NUMBL,SLIT2,RAB33A,NRXN3,CLCN3,ARHGEF6,CABP1,SLC4A8,MAGED1,TBPL1,ZNF521,ZNF385A,CSF1R,PHACTR3,PPP1R16B,HDAC9,SNPH,ARHGAP24,RASSF2,PABPC5,BRINP1,C2CD2L,DMD,DMPK,SLC29A4,DRP2,HEYL,MBNL2,EIF4G2,GPHN,ETV1,EYA1,CLVS1,FGF11,FGF12,FGF13,FGFR1,PRKAG2,NBEA,DLL3,FYN,MEGF10,GABRA…
Transcription Factor Binding Site	GGGAGGRR_V$MAZ_Q6	GGGAGGRR_V$MAZ_Q6		3.04E-05	1.86E-02	9.72E-04	6.80E-03	330	1838	ASIC1,NDRG2,ADORA2A,MTUS1,TBC1D14,KIAA1324,ALCAM,SRPX,BEGAIN,AMPD2,AMPH,SEMA7A,FGD2,MAP4K3,PHF12,PKP4,PPFIA3,CASK,TMEFF1,SPTBN4,ARRB2,CADPS,ASGR1,ZBTB10,CHRD,ATP1A1,ATP1A3,STX16,ATP2A2,ADAM15,AZGP1,ADGRB2,HCN2,BMP7,SYNJ1,JAZF1,CACNA1G,WASF1,CAMK2G,SPAG9,KYAT1,USP2,SLC16A4,CDH2,KCNAB3,NUMBL,PLEKHB1,CPNE6,RAB33A,PPT2,CLTC,HECTD1,CNN3,CNTFR,PCYT1B,CABP1,COL4A5,COL11A2,MAGED1,ZNF521,ZNF385A,CLOCK,CRE…
Transcription Factor Binding Site	RTTTNNNYTGGM_UNKNOWN	RTTTNNNYTGGM_UNKNOWN		3.18E-05	1.94E-02	9.72E-04	6.80E-03	37	128	OGT,BACH1,SPAG9,CFL2,PCYT1B,HAPLN1,DDX46,DMD,RCAN1,EGFR,ETV1,EYA1,PPP1R1B,GABRG2,MSTN,HAS2,KCTD6,MITF,NDP,NOVA1,SLC11A2,NTRK2,GPR85,PPP2R5E,PTPRG,RFX3,RGS3,FBXO11,ZNF423,ANKRD28,PUM2,TRPS1,ZIC1,ZIC2,CELF4,NAV3,DPF3
Transcription Factor Binding Site	YNGTTNNNATT_UNKNOWN	YNGTTNNNATT_UNKNOWN		3.68E-05	2.25E-02	1.05E-03	7.37E-03	68	286	AXIN2,KLHL13,PCDH10,DPP10,PKP4,ASPA,NUMB,ATP2A2,CACNA1G,CALM1,CBLN1,NOG,FOXN3,CHN2,LHX2,NRXN3,PCYT1B,COL9A1,ZNF521,CNTNAP2,CYBB,DOCK4,DCTN1,ELMO1,CHRDL1,GRIN3A,DMD,ETV1,EYA1,ACSL4,DLC1,TPPP3,CHL1,GABRG2,GNAO1,KAT7,INSM1,MITF,MXI1,NFIX,NTRK3,OGG1,PDE1C,ENPP2,PIK3R1,KCTD15,PDZRN4,PPP2R5E,CEP41,PTPRD,RASGRF1,FIGN,RGS3,RORB,SATB1,CPEB4,KIF13A,SP4,LMO3,PLCB1,TAL1,TPCN2,TCF12,ZFPM2,TPM2,ZIC2,CELF4,JMJD…
Transcription Factor Binding Site	V$RFX1_02	V$RFX1_02		3.79E-05	2.32E-02	1.05E-03	7.37E-03	52	203	CASKIN1,TRMT9B,ANK2,GAS7,ATP1A3,BAIAP3,KALRN,CAMK2A,PPT2,RGS6,PUM1,HDAC4,SPATA2,ELMO1,DMD,ARRDC4,NCALD,KATNAL1,TBC1D16,PTK2B,HPCAL4,AGAP2,CINP,CHL1,POLL,GRIN2D,NIM1K,ITPKA,KCNJ16,MPP2,FXYD7,TMIE,PLEC,FXYD1,LRRN3,CEP41,MAPK10,HYDIN,PSD,ZNF532,PPM1E,BTBD3,BDP1,TSNAXIP1,KDM3A,SYT5,ITGB3BP,ICAM5,TP53BP1,TRPS1,CRB2,SH3GLB2
Transcription Factor Binding Site	V$E47_01	V$E47_01		4.37E-05	2.67E-02	1.14E-03	7.98E-03	52	204	EMILIN3,KLHL13,SORCS2,SPOP,ARRB2,CHRD,CALB1,KALRN,CAMK2A,CAMK2G,CDH2,NUMBL,CACNA2D2,RAB26,AKAP12,GIT2,CHRDL1,DRP2,DUSP9,EPB41,PTK2B,FLNC,GABRG2,PCDH17,GPR37,PSIP1,RBPJ,KCNB1,KCNH2,MYO7A,NBL1,PLEC,EPB41L4B,PPP2R2B,CNNM2,TTC13,KHDRBS2,ZNF532,HES6,ABLIM3,TTC17,SPTAN1,LMO3,VPS13A,PLCB1,NSD1,THRA,EIF4ENIF1,KCNK12,DPYSL5,SH3GLB2,NETO2
Transcription Factor Binding Site	V$CDPCR3HD_01	V$CDPCR3HD_01		4.47E-05	2.74E-02	1.14E-03	7.98E-03	50	194	ASIC1,TBC1D14,DPP10,LINC00173,SLC25A14,CBFA2T2,NOG,FOXN3,CPNE6,RAB33A,CREM,HAPLN1,BRINP1,DMD,DPYSL2,DRP2,WDPCP,EGR3,EIF4G2,ETV1,EYA1,FYN,GCK,NTNG2,STMN2,GRIK4,HNF4G,NEGR1,ITGA7,KCND1,KCNH2,SMAD1,MEIS1,MN1,GIT1,MYT1,NFIX,NOVA1,ZNF827,SERPINI1,RASGRF1,GAL3ST4,ROBO1,FBXW7,BTBD3,CLSTN2,MGAT5B,VGF,CELF4,ST7
Transcription Factor Binding Site	RYTGCNWTGGNR_UNKNOWN	RYTGCNWTGGNR_UNKNOWN		6.92E-05	4.24E-02	1.69E-03	1.19E-02	28	90	KIAA1324,TRMT9B,OGT,ANK2,DDR1,CAMK2A,SHANK1,ARRDC4,KATNAL1,PTK2B,HPCAL4,POLL,GRIN2D,KCNN2,FXYD7,NNAT,NLGN3,FXYD1,PPP3CA,MAPK10,PNMA8A,PPM1E,BTBD3,CHST8,ITGB3BP,TIMP4,TP53BP1,ZNF24
Transcription Factor Binding Site	V$HNF6_Q6	V$HNF6_Q6		7.87E-05	4.82E-02	1.85E-03	1.30E-02	50	198	MTUS1,ADGRB3,JAZF1,CAST,CHN2,DGKG,BRINP1,DCTN1,EDN1,RCAN2,ATP6V1H,MSTN,PCDH17,GNAO1,GABARAPL2,HNF4G,MAT2A,MBNL1,MEF2C,MITF,MN1,NFIX,NOVA1,OGG1,ZNF827,GPR85,PIK3R1,KCTD15,PDZRN4,LRRN3,GAL3ST4,ZNF532,NEK11,SALL1,FBXO11,PREX2,SLC12A2,TTC17,CLSTN2,POGZ,SST,SULF2,ANKRD28,NSD1,THRA,NR2C2,VLDLR,ZIC1,CELF4,KCNAB1
Transcription Factor Binding Site	CATTGTYY_V$SOX9_B1	CATTGTYY_V$SOX9_B1		8.20E-05	5.02E-02	1.86E-03	1.30E-02	68	293	NDRG2,KLHL13,TBC1D14,ADGRF5,TRMT9B,ADAM15,GPC2,SPAG9,CBFA2T2,NUMBL,CFL2,CHN1,NDST3,MAP4K4,CNN3,ZNF521,CLOCK,CRMP1,PPP1R16B,GREB1,DOCK4,HDAC9,RASSF2,MAML1,DLX1,DMD,EDN1,PLEKHA1,DLC1,OLFM1,FGFR1,FGFR3,CHL1,GNAO1,PSIP1,IGF1,KCNN2,STMN1,MBP,MEIS1,MID1,MITF,MN1,GPR85,PCDH18,MAPK3,LAMA1,MYO18A,FBXO11,ABLIM3,SEPHS1,RADIL,LMO3,TCF4,TRIM2,TNS2,CHST8,TIAM1,UBE3A,OSBP2,MGAT5B,VLDLR,DPYSL5,PRDM8,PCBP4,FAM13C…
Transcription Factor Binding Site	AAAYRNCTG_UNKNOWN	AAAYRNCTG_UNKNOWN		8.56E-05	5.24E-02	1.87E-03	1.31E-02	72	315	APBB2,ADGRB3,BMPR1B,HIP1R,CDH2,B4GALT6,CLTC,CNTN1,PCYT1B,COL4A5,ZNF521,MAML1,DGKB,SPOCK2,KLHL3,DMD,PHC2,EIF5,RGS17,EMX2,ERBB4,EYA1,FGF12,FGFR1,IP6K2,MPP6,GABRA3,PCDH17,DHRS4,RAB30,AP4S1,SOX21,ATOH8,IGF1,KCNN3,PACRG,MAP2,MAP6,SHC3,MEIS1,KITLG,MID1,NEK1,NTRK2,GPR85,PLEC,PCDH18,PDZRN4,STRN3,PPP2R5E,PPP3CA,PTH1R,TSPY26P,RTN1,SEMA6D,SCN8A,ARX,MYO18A,BTBD3,NAPB,EPC1,TTC17,ANKRD28,ANKRD12,PDLIM2,ZFPM2,T…
Transcription Factor Binding Site	V$CART1_01	V$CART1_01		1.28E-04	7.80E-02	2.69E-03	1.88E-02	46	181	ASIC1,MTUS1,KLHL13,ARRB1,CALB2,CFL2,RCHY1,NECTIN3,SLITRK5,RIMS2,CHRDL1,RCAN1,WDPCP,HIPK3,MBNL2,EYA1,FGF13,FYN,CYP46A1,GRM8,ADAM11,MEF2C,MEIS2,MID1,MYT1,NFIX,NPTX2,OGG1,GPR85,KCTD15,PDZRN4,CRTAC1,RFX3,SALL1,LRFN5,PPM1E,SEPHS1,ZNF423,SPTB,LMO3,POGZ,PCDHB15,ZFPM2,PRDM10,NETO1,JPH3
Transcription Factor Binding Site	RGAANNTTC_V$HSF1_01	RGAANNTTC_V$HSF1_01		1.75E-04	1.07E-01	3.54E-03	2.48E-02	78	355	ADCY6,ADCY8,SLC24A4,PCDH10,UNC79,OGT,LINC00173,ATP1B3,ADAM15,SYNJ1,CACNA1A,HIP1R,SPAG9,CACNA2D2,PLEKHB1,NRXN3,PPT2,MAP4K4,CNTFR,COL4A5,CREM,GREB1,RIMS2,HDAC4,DAPK1,DBI,DMD,SHANK1,DMTF1,ABCC5,MBNL2,EGR3,PLXNC1,EIF4G2,RASGRP2,CLVS1,FHL1,FLNC,CAMKK2,ATP2C1,GAD1,CYP46A1,RUNDC3A,GRM8,GSN,CLASRP,ELOVL5,HSPA1L,SHISA6,RBPJ,IL6ST,SMAD1,MAP2,MAP6,MARK3,MAT2A,SHC3,MEF2C,MMP16,HS6ST3,NNAT,ENPP2,PLEC,PPP2R2C,…
Transcription Factor Binding Site	YCATTAA_UNKNOWN	YCATTAA_UNKNOWN		1.79E-04	1.10E-01	3.54E-03	2.48E-02	97	462	ADRA1B,KLHL13,CPNE5,SEMA4G,TMEFF1,DOCK11,ADGRB2,JAZF1,CA4,KALRN,LARGE1,FOXN3,ARHGAP22,CCDC151,COL9A1,CPS1,CLOCK,PPP1R16B,BOC,RASSF2,PABPC5,RHOBTB1,DMD,HIPK3,KLHL5,MBNL2,TENM1,EMX2,EYA1,SCML2,CHST15,FGF13,SEC23B,IP6K2,AGAP3,MPP6,MSTN,RAB30,PLCD4,GRM8,AP4S1,BACH2,SHISA6,KCND1,KCNH2,LIMS1,SYTL4,MARK1,AQP11,MITF,ADAM22,MYT1,NDP,NF1,NOVA1,NPTX2,ZNF827,PDE4D,GPR85,NLGN3,KCTD15,PLIN1,STRN3,LRRN3,PTK2,PT…
Transcription Factor Binding Site	V$CDPCR1_01	V$CDPCR1_01		1.88E-04	1.15E-01	3.57E-03	2.50E-02	31	109	TBC1D14,DPP10,LINC00173,NOG,CPNE6,NRXN3,PPT2,CREM,DGKB,BRINP1,WDPCP,ETV1,FGF12,NTNG2,STMN2,GRIK4,KAT7,ITGA7,KCND1,MBNL1,MEIS1,MN1,NOVA1,ZNF827,SERPINI1,BTBD3,THRA,MGAT5B,CELF4,TMEM237,ST7
Transcription Factor Binding Site	V$MYOD_01	V$MYOD_01		1.99E-04	1.22E-01	3.57E-03	2.50E-02	50	205	KIAA1324,SORCS2,SPOP,ALCAM,BACH1,CALB1,CAMK2A,CBFA2T2,ARHGEF2,CRLF1,CACNA2D2,RAB26,COL11A2,RIMS2,ELMO1,USP3,DRP2,PLXNC1,ETV1,PTK2B,FGF11,AGAP3,CELF1,GABRA3,GCK,PPARGC1A,GPR37,GRIK5,PSIP1,IGF1,KCNB1,KCNN2,KCNN3,KTN1,NTRK2,EPB41L4B,CEP41,CNNM2,PSD,GDPD2,HES6,FRMPD1,ABLIM3,KDM4C,GALNT17,WBP2,KCNE5,EIF4ENIF1,USP32P2,GAL3ST3
Transcription Factor Binding Site	V$RORA1_01	V$RORA1_01		2.04E-04	1.25E-01	3.57E-03	2.50E-02	49	200	NCKAP5,NDRG2,ARNTL,CACNA1A,CAMK2B,SPAG9,LDB2,KCNAB3,LARGE1,NOG,CNTFR,RGS6,CTH,HDAC9,KIAA0586,SPOCK2,CHRDL1,DTNB,RASA4,EXTL2,MRVI1,ACSL4,IP6K2,CAMKK2,MPP6,LPAR4,PSIP1,KIF5A,MATK,MEF2C,NELL2,NFYA,PCDH18,KHDRBS2,FBXW7,SATB1,ARX,SLA,BTBD3,SOX15,SPTAN1,LMO3,MPRIP,TTBK2,STAC2,SYNE1,GPR161,JMJD1C,SOCS4
Transcription Factor Binding Site	V$PAX4_02	V$PAX4_02		2.04E-04	1.25E-01	3.57E-03	2.50E-02	49	200	PITPNM2,ARRB1,SLC4A4,ATP2A2,ATP6V0A1,DOCK11,C5,CA4,CAST,LDB2,CBFA2T2,CS,CSNK1E,ARHGAP24,ELMO1,CHRDL1,DLX1,WDPCP,MBNL2,NCALD,ETV1,EYA1,AGAP3,MPP6,NTNG2,STMN2,HAS2,ITGA7,ADAM11,MEIS2,MITF,NFIX,NNAT,OGG1,PAX6,SEMA5B,PCDH18,PDZRN4,PTPRG,RFX3,BTBD3,CPEB4,POGZ,TCF4,HIF3A,TRPS1,ZIC1,SLC38A1,PRDM8
Transcription Factor Binding Site	V$PAX2_02	V$PAX2_02		2.25E-04	1.38E-01	3.74E-03	2.62E-02	50	206	ADCY8,CADPS,CACNA2D2,CFL2,AKAP7,PHACTR3,KIAA0586,KLHL3,DMD,NYAP1,EGFR,GOLGA7,EIF4G1,EIF5,EPHB1,PTK2B,IP6K2,EVL,FLNC,MPP6,STARD3,STMN2,IGF1,LRRTM1,LSAMP,PACRG,MEIS2,MN1,NFYA,NTRK2,PFKFB3,SERPINI1,PLEC,PMP22,ING3,PPP2R2B,PPP3CA,PTH1R,RTN1,SEMA6D,ATF7IP,LMO3,TCF4,TRIM2,TCF12,ZFPM2,CHST8,XPO1,ZNF184,DPF3
Transcription Factor Binding Site	V$E4BP4_01	V$E4BP4_01		2.30E-04	1.41E-01	3.74E-03	2.62E-02	44	175	ADRB2,OSBPL6,OGT,CALM1,USP2,DGKI,LARGE1,NDST3,RGS6,CSNK1E,SPATA2,DMD,ECM2,CALCRL,EPB41,ACSL4,FGF14,FOXO3,FUT9,MPP6,GABARAPL2,NEGR1,IL6ST,MAP4,LRP1B,MPP2,NPTX1,PIK3R1,ZDHHC14,FBXW7,PREX2,EPN2,FAIM2,FNBP1,POGZ,RGL1,PLCB1,CLASP1,TNS2,UCHL1,ZBTB14,PRDM8,JMJD1C,JPH3
Transcription Factor Binding Site	V$FOXO1_01	V$FOXO1_01		2.32E-04	1.42E-01	3.74E-03	2.62E-02	49	201	AXIN2,C1QTNF3,BIN1,SEMA4G,CADPS,LINC00173,SPAG9,CBFA2T2,AP4M1,FOXN3,CREM,SNCAIP,CSNK1G3,PHACTR3,SLITRK5,DLX1,DMD,USP3,EPHB1,ETV1,EZH1,FGF12,FGF14,NIM1K,KCNN1,SMAD1,MITF,NF1,NFIX,NFYA,NTRK3,PALM,PLCB2,SDK2,RASGEF1B,PTPRD,SEMA6D,SH3GL3,ABLIM3,PREX2,ATF7IP,KDM3A,NMNAT2,LMO3,ANKRD28,THRA,NR2C2,TSC1,UBE2H
Transcription Factor Binding Site	YTATTTTNR_V$MEF2_02	YTATTTTNR_V$MEF2_02		2.47E-04	1.51E-01	3.78E-03	2.65E-02	113	558	NDRG3,SEMA6A,LRCH2,CASK,ARNTL,ADAM23,ADGRB3,NRP2,BMP7,JAZF1,CAPN3,CAST,USP2,DGKI,CHN1,RAB33A,NRXN3,SMARCAL1,SIPA1L1,PPP1R16B,RIMS2,HDAC9,HDAC4,MAML1,DGKB,C2CD2L,DMD,DMPK,DTNB,EDN1,HIPK3,MBNL2,ETV1,TLR7,EYA1,FGF12,FGF13,IP6K2,SEMA4D,NBEA,ATP2C1,PPARGC1A,NTNG2,MSL3,KCNMB4,GNAO1,GPER1,GPR34,PLCD4,GRIN2D,GRM8,LINC01089,MAP4K5,HAS2,HNF4G,HSF2,ZIC5,IL6R,ITGA7,KCNN1,KCNN3,KTN1,LAMA2,LIFR,MARK1,ADAM11,PP…
Transcription Factor Binding Site	V$ER_Q6_01	V$ER_Q6_01		2.47E-04	1.51E-01	3.78E-03	2.65E-02	51	212	NDRG2,KIAA1324,PHF12,PKP4,GAS7,DDR1,NOG,MAGED1,RIMS4,GREB1,SPOCK2,CHRDL1,HS3ST2,NYAP1,DTNB,ERBB4,MRVI1,FGF13,CAMKK2,GALNT15,GRM8,GABARAPL2,SHISA6,KCNN3,STMN1,LIFR,MID1,MITF,PCDH8,PPARA,LRRN3,CEP41,PTH1R,FIGN,ZNF532,FBXW7,SATB1,PPM1E,BTBD3,SPATA7,SPTAN1,PHLDB1,SIK3,TRPS1,TBC1D15,ZIC1,ZNF32,PRDM10,GAL3ST3,PCBP4,RTN4
[truncated: 51,704 more rows]
